# Supplementary material for: Nitro­sonium tetra­fluorido­borate, NOBF4
Source: IUCrdata. 2021 Nov 18;6(Pt 11):x211215. doi: 10.1107/S2414314621012153 (PMC9462292; doi:10.1107/S2414314621012153)
Supplement: Supplementary file 1 [file x-06-x211215-sup1.cif]

##############################################################################
#                                                                            #
# This CIF contains the data for a data article accepted for                 #
# publication in IUCrData. It conforms to the requirements of                #
# Notes for Authors for IUCrData, and has been                               #
# peer reviewed under the auspices of IUCrData.                              #
#                                                                            #
# Full details of the Crystallographic Information File format               #
# are given in the paper "The Crystallographic Information File (CIF):       #
# a New Standard Archive File for Crystallography" by S. R. Hall, F. H.      #
# Allen and I. D. Brown [Acta Cryst. (1991), A47, 655-685].                  #
#                                                                            #
# The current version of the core CIF dictionary is obtainable from          #
# ftp://ftp.iucr.org/pub/cif_core.dic.                                       #
#                                                                            #
# Software is freely available for graphical display of the structure(s)     #
# in this CIF. For information consult the CIF software page                 #
# http://www.iucr.org/resources/cif/software.                                #
#                                                                            #
# This file may be used for bona fide research purposes within the           #
# scientific community so long as proper attribution is given to the data    # 
# article from which it was obtained.                                        #
#                                                                            #
##############################################################################
data_I
_audit_creation_method
;
Olex2 1.2
(compiled 2018.05.29 svn.r3508 for OlexSys, GUI svn.r5506)
;
_journal_date_recd_electronic     2021-11-09
_journal_date_accepted     2021-11-16
_journal_name_full     'IUCrData'
_journal_year     2021
_journal_volume     6
_journal_issue     11
_journal_page_first     0
_journal_page_last     0
_journal_paper_category     HI
_journal_paper_doi     10.1107/S2414314621012153
_journal_coeditor_code     WM4156
_publ_contact_author_name     'Matic Lozin\<sek'
_publ_contact_author_address
;
Department of Inorganic Chemistry and Technology, Jo\<zef Stefan Institute,
 Jamova cesta 39, 1000 Ljubljana, Slovenia
;
_publ_contact_author_email     'matic.lozinsek@ijs.si'
_publ_contact_author_fax     ?
_publ_contact_author_phone     ?
_publ_section_title
;
Nitrosonium tetrafluoridoborate, NOBF~4~
;
loop_
    _publ_author_name
    _publ_author_footnote
    _publ_author_address
    'Lozin\<sek, Matic' .
;
Department of Inorganic Chemistry and Technology, Jo\<zef Stefan Institute,
Jamova cesta 39, 1000 Ljubljana, Slovenia
;
_publ_section_synopsis
;
NOBF~4~ crystallizes in the baryte structure type with orthorhombic <i>Pnma</i>
symmetry and exhibits cationic disorder.
;
_chemical_name_systematic
;
Oxidonitrogen(1+) tetrafluoridoborate
;
_chemical_name_common
;
Nitrosonium tetrafluoridoborate, NOBF~4~
;
_chemical_formula_moiety     'N O 1+, B F4 1-'
_chemical_formula_sum     'B F4 N O'
_chemical_formula_iupac     'N O +, B F4 -'
_chemical_formula_weight     116.82
_chemical_melting_point     ?
_space_group_crystal_system     orthorhombic
_space_group_name_H-M_alt     'P n m a'
_space_group_name_Hall     '-P 2ac 2n'
loop_
    _space_group_symop_operation_xyz
    'x, y, z'
    '-x+1/2, -y, z+1/2'
    'x+1/2, -y+1/2, -z+1/2'
    '-x, y+1/2, -z'
    '-x, -y, -z'
    'x-1/2, y, -z-1/2'
    '-x-1/2, y-1/2, z-1/2'
    'x, -y-1/2, z'
_cell_length_a     8.8588(3)
_cell_length_b     5.6268(2)
_cell_length_c     6.8460(2)
_cell_angle_alpha     90
_cell_angle_beta     90
_cell_angle_gamma     90
_cell_volume     341.25(2)
_cell_formula_units_Z     4
_cell_measurement_reflns_used     8015
_cell_measurement_theta_min     3.7540
_cell_measurement_theta_max     37.5480
_cell_measurement_temperature     150.00(10)
_exptl_crystal_description     irregular
_exptl_crystal_colour     'clear colourless'
_exptl_crystal_size_max     0.239
_exptl_crystal_size_mid     0.189
_exptl_crystal_size_min     0.115
_exptl_crystal_density_diffrn     2.274
_exptl_crystal_density_meas     ?
_exptl_crystal_density_method     ?
_exptl_crystal_F_000     224
loop_
    _exptl_crystal_face_index_h
    _exptl_crystal_face_index_k
    _exptl_crystal_face_index_l
    _exptl_crystal_face_perp_dist
    -6 -4 -7 0.0699
    2 5 7 0.1083
    11 2 4 0.0622
    12 1 2 0.0598
    8 -4 -6 0.1170
    -8 4 6 0.1170
    1 -7 -3 0.1025
    1 2 -9 0.0889
    -1 8 -3 0.1217
    0 5 -7 0.0962
    2 -3 -9 0.1043
    1 -8 2 0.0935
    -1 -4 9 0.1016
    -12 0 -3 0.0491
    -5 -2 -9 0.0703
    10 4 -1 0.0636
    9 5 -3 0.0666
    -7 -6 -1 0.0670
    -4 2 -9 0.0775
    -11 -4 2 0.0576
    -6 -3 7 0.0903
    -6 -6 4 0.0795
    -7 -5 -5 0.0636
    9 -2 6 0.0752
    9 -5 0 0.0960
    6 7 2 0.1083
    -8 5 -4 0.0980
    -7 5 -6 0.0936
    -3 6 6 0.1148
    1 2 9 0.1103
    5 -5 7 0.0851
    -2 2 9 0.1104
    2 5 -8 0.0900
    2 -5 -7 0.1099
_exptl_absorpt_coefficient_mu     0.310
_exptl_absorpt_correction_type     analytical
_exptl_absorpt_process_details
;
(CrysAlisPro; Rigaku OD, 2021)
;
_exptl_absorpt_correction_T_min     0.948
_exptl_absorpt_correction_T_max     0.975
_diffrn_ambient_temperature     150.00(10)
_diffrn_source     'fine-focus sealed X-ray tube'
_diffrn_radiation_type     MoK\a
_diffrn_radiation_wavelength     0.71073
_diffrn_radiation_monochromator     graphite
_diffrn_measurement_device_type     'New Gemini, Dual, Cu at home/near, Atlas'
_diffrn_measurement_device     'four-circle diffractometer'
_diffrn_measurement_method     '\w scans'
_diffrn_detector     'CCD plate'
_diffrn_detector_area_resol_mean     10.6426
_diffrn_reflns_number     16165
_diffrn_reflns_av_R_equivalents     0.0541
_diffrn_reflns_av_unetI/netI     0.0154
_diffrn_reflns_theta_min     3.761
_diffrn_reflns_theta_max     37.869
_diffrn_reflns_theta_full     25.242
_diffrn_measured_fraction_theta_max     0.981
_diffrn_measured_fraction_theta_full     1.000
_diffrn_reflns_limit_h_min     -15
_diffrn_reflns_limit_h_max     15
_diffrn_reflns_limit_k_min     -9
_diffrn_reflns_limit_k_max     9
_diffrn_reflns_limit_l_min     -11
_diffrn_reflns_limit_l_max     11
_diffrn_radiation_probe     x-ray
_refine_special_details     ?
_reflns_number_total     976
_reflns_number_gt     824
_reflns_threshold_expression     'I > 2\s(I)'
_refine_ls_structure_factor_coef     Fsqd
_refine_ls_matrix_type     full
_refine_ls_R_factor_all     0.0320
_refine_ls_R_factor_gt     0.0248
_refine_ls_wR_factor_gt     0.0756
_refine_ls_wR_factor_ref     0.0805
_refine_ls_goodness_of_fit_ref     1.097
_refine_ls_restrained_S_all     1.097
_refine_ls_number_reflns     976
_refine_ls_number_parameters     37
_refine_ls_number_restraints     0
_refine_ls_hydrogen_treatment     undef
_refine_ls_weighting_scheme     calc
_refine_ls_weighting_details
              'w=1/[\s^2^(Fo^2^)+(0.0450P)^2^+0.0254P] where P=(Fo^2^+2Fc^2^)/3'
_atom_sites_solution_hydrogens     .
_atom_sites_solution_primary     iterative
_atom_sites_solution_secondary     ?
_refine_ls_shift/su_max     0.000
_refine_ls_shift/su_mean     0.000
_refine_diff_density_max     0.221
_refine_diff_density_min     -0.276
_refine_ls_extinction_method     none
_refine_ls_extinction_coef     .
loop_
    _atom_type_symbol
    _atom_type_description
    _atom_type_scat_dispersion_real
    _atom_type_scat_dispersion_imag
    _atom_type_scat_source
    'B' 'B' 0.0013 0.0007
                         'International Tables Vol C Tables 4.2.6.8 and 6.1.1.4'
    'F' 'F' 0.0171 0.0103
                         'International Tables Vol C Tables 4.2.6.8 and 6.1.1.4'
    'N' 'N' 0.0061 0.0033
                         'International Tables Vol C Tables 4.2.6.8 and 6.1.1.4'
    'O' 'O' 0.0106 0.0060
                         'International Tables Vol C Tables 4.2.6.8 and 6.1.1.4'
_computing_data_collection
;
CrysAlisPro (Rigaku OD, 2021)
;
_computing_cell_refinement
;
CrysAlisPro (Rigaku OD, 2021)
;
_computing_data_reduction
;
CrysAlisPro (Rigaku OD, 2021)
;
_computing_structure_solution
;
Superflip (Palatinus & Chapuis, 2007; Palatinus & van der Lee,
2008; Palatinus <i>et al.</i>,  2012)
;
_computing_structure_refinement
;
SHELXL (Sheldrick, 2015)
;
_computing_molecular_graphics
;
<i>OLEX2</i> (Dolomanov <i>et al.</i>,  2009), DIAMOND (Brandenburg,
2005)
;
_computing_publication_material
;
<i>OLEX2</i> (Dolomanov <i>et al.</i>,  2009) and publCIF (Westrip,
2010)
;
loop_
    _atom_site_type_symbol
    _atom_site_label
    _atom_site_fract_x
    _atom_site_fract_y
    _atom_site_fract_z
    _atom_site_U_iso_or_equiv
    _atom_site_adp_type
    _atom_site_calc_flag
    _atom_site_occupancy
    _atom_site_disorder_assembly
    _atom_site_disorder_group
    F F1 0.34796(7) 0.250000 0.97160(7) 0.02402(13) Uani d 1 . .
    F F2 0.59689(6) 0.250000 0.88293(9) 0.02508(13) Uani d 1 . .
    F F3 0.42423(4) 0.45243(7) 0.70118(6) 0.02149(11) Uani d 1 . .
    B B1 0.44886(9) 0.250000 0.81682(11) 0.01500(14) Uani d 1 . .
    O O1 0.31375(5) 0.34078(9) 0.35238(7) 0.02274(12) Uani d 0.5 . .
    N N1 0.31375(5) 0.34078(9) 0.35238(7) 0.02274(12) Uani d 0.5 . .
loop_
    _atom_site_aniso_label
    _atom_site_aniso_U_11
    _atom_site_aniso_U_22
    _atom_site_aniso_U_33
    _atom_site_aniso_U_12
    _atom_site_aniso_U_13
    _atom_site_aniso_U_23
    F1 0.0301(3) 0.0280(3) 0.0140(2) 0.000 0.00714(18) 0.000
    F2 0.0191(2) 0.0290(3) 0.0272(3) 0.000 -0.01088(19) 0.000
    F3 0.02134(18) 0.02461(19) 0.01852(18) 0.00146(13) -0.00060(11) 0.00719(12)
    B1 0.0152(3) 0.0187(3) 0.0111(3) 0.000 -0.0013(2) 0.000
    O1 0.0181(2) 0.0266(2) 0.0235(2) 0.00024(16) -0.00237(14) 0.00430(17)
    N1 0.0181(2) 0.0266(2) 0.0235(2) 0.00024(16) -0.00237(14) 0.00430(17)
_geom_special_details
;
 All esds (except the esd in the dihedral angle between two l.s. planes)
 are estimated using the full covariance matrix.  The cell esds are taken
 into account individually in the estimation of esds in distances, angles
 and torsion angles; correlations between esds in cell parameters are only
 used when they are defined by crystal symmetry.  An approximate (isotropic)
 treatment of cell esds is used for estimating esds involving l.s. planes.
;
loop_
    _geom_bond_atom_site_label_1
    _geom_bond_atom_site_label_2
    _geom_bond_site_symmetry_2
    _geom_bond_distance
    _geom_bond_publ_flag
    F1 B1 . 1.3863(10) ?
    F2 B1 . 1.3872(10) ?
    F3 B1 . 1.4042(6) ?
    O1 N1 8_565 1.0216(10) ?
loop_
    _geom_angle_atom_site_label_1
    _geom_angle_atom_site_label_2
    _geom_angle_atom_site_label_3
    _geom_angle_site_symmetry_1
    _geom_angle_site_symmetry_3
    _geom_angle
    _geom_angle_publ_flag
    F1 B1 F2 . . 111.11(7) ?
    F1 B1 F3 . 8_565 109.32(4) ?
    F1 B1 F3 . . 109.31(4) ?
    F2 B1 F3 . 8_565 109.32(4) ?
    F2 B1 F3 . . 109.32(4) ?
    F3 B1 F3 8_565 . 108.42(6) ?
_shelx_space_group_comment
;
The symmetry employed for this shelxl refinement is uniquely defined
by the following loop, which should always be used as a source of
symmetry information in preference to the above space-group names.
They are only intended as comments.
;
_shelx_estimated_absorpt_T_min     ?
_shelx_estimated_absorpt_T_max     ?
_shelx_hkl_file
;
   0   0  -1 174.569 42.1940  22
   0   0   1 180.172 44.2925  22
   0   0  -1 254.113 56.2928  18
   0   0   1 236.230 48.1454  13
   0   0   1 105.701 63.3645  10
   0   0  -1 115.842 77.8108   8
   0   0   1 80.6405 56.3156   6
   0   0  -2 372630. 5742.90  23
   0   0   2 320768. 5904.76  22
   0   0   2 295438. 6281.81  10
   0   0  -2 316849. 6035.31   9
   0   0   2 342965. 5734.96  16
   0   0  -2 364650. 5736.69  16
   0   0  -2 310111. 5894.28  15
   0   0  -2 297064. 6263.82   8
   0   0  -2 290991. 6190.75   6
   0   0  -2 307915. 5870.76   5
   0   0  -3-2.27013 132.164   8
   0   0  -3-5.02690 121.948   6
   0   0  -3 58.8122 57.7103   5
   0   0  -3 67.0086 32.7313  23
   0   0   3 1.89916 72.4715  22
   0   0   3-95.2126 153.699  10
   0   0  -3 25.2257 69.3480   9
   0   0  -3 73.6971 28.4222  16
   0   0   3 41.0994 30.9936  16
   0   0   3 23.2796 86.6779  14
   0   0  -3 79.1489 80.5342  15
   0   0  -3 31.3161 84.7357  13
   0   0  -4 35282.1 873.020   3
   0   0  -4 41588.4 805.013  23
   0   0   4 33462.7 1048.07  22
   0   0   4 31607.2 1453.55  10
   0   0  -4 37984.0 1234.10   9
   0   0   4 38963.9 795.462  16
   0   0  -4 39064.1 791.316  16
   0   0  -4 31670.3 1021.06  15
   0   0  -4 34588.9 989.254   5
   0   0  -4 31632.4 1371.70   6
   0   0  -4 33246.6 1459.90   8
   0   0  -5-20.3923 55.8866   5
   0   0  -5-136.877 169.182   8
   0   0  -5 80.0058 88.1217   9
   0   0  -5 18.1980 116.578   6
   0   0  -5 8.64790 25.3484  23
   0   0   5-44.4820 93.8936  22
   0   0  -5 27.1829 29.0675   3
   0   0  -5 16.5986 26.9685   3
   0   0   5 145.023 215.451  10
   0   0   5-7.38189 132.477  14
   0   0  -5 39.5996 126.955  13
   0   0   6 107851. 2702.10  22
   0   0   6 108953. 3642.97  10
   0   0  -6 108052. 2686.87  15
   0   0   6 101759. 2839.40  14
   0   0  -6 106788. 3410.38   6
   0   0  -6 105652. 3524.20   8
   0   0   7 88.1386 147.404  22
   0   0   7-25.2049 219.940  10
   0   0  -7-134.199 146.134  15
   0   0   7-129.477 187.974  14
   0   0  -7-339.707 134.115   9
   0   0  -7 97.1738 191.536   8
   0   0  -7-96.6024 210.015   6
   0   0   8 4032.74 443.773  22
   0   0  -8 3701.43 470.848  17
   0   0   8 4098.55 736.475  10
   0   0  -8 3643.72 411.563  15
   0   0   8 4033.41 515.854  14
   0   0  -8 4634.26 704.906   6
   0   0  -8 4466.22 737.539   8
   0   0   9 66.4018 134.889  22
   0   0  -9-232.890 218.501  17
   0   0  -9-41.4912 213.451   6
   0   0  -9-93.6996 133.493  15
   0   0   9-113.524 229.633  14
   0   0  10 3771.37 598.783  14
   0   0 -10 3747.55 562.147  17
   0   0  11-114.993 226.318  14
   0   0 -11-182.673 226.099  17
   0  -1   0 155.667 74.9908   4
   0   1   0 138.657 46.6553  22
   0  -1   0 125.443 58.4616  23
   0  -1   0 215.131 58.8932  21
   0   1   0 173.536 50.9063  21
   0  -1   0 251.483 54.9045  10
   0   1   0 156.141 48.8561  10
   0  -1   0 119.844 45.3368  12
   0   1   0 76.9216 68.1695   5
   0  -1  -1 131002. 2988.59   5
   0  -1  -1 135946. 2969.33   8
   0   1   1 126377. 3018.13   6
   0   1   1 131813. 2969.33   8
   0   1  -1 135315. 2833.26   5
   0   1   1 127666. 2979.63   5
   0  -1  -1 135660. 2747.49   4
   0   1   1 132584. 2743.70   4
   0  -1  -1 128629. 2989.92   2
   0   1   1 166918. 2770.21  23
   0   1  -1 169058. 2796.42  23
   0  -1   1 143825. 2808.35  22
   0  -1  -1 145943. 2745.17  23
   0  -1  -1 146704. 2778.75  21
   0   1   1 170283. 2813.87  21
   0  -1  -1 143193. 2787.15  20
   0   1   1 168335. 2826.30  20
   0  -1   1 134459. 2935.37  10
   0  -1  -1 134822. 2792.70   9
   0   1  -1 132997. 2942.26  10
   0   1   1 133707. 2782.54   9
   0   1   1 171364. 2848.63  17
   0  -1   1 141396. 2747.08  14
   0   1  -1 163037. 2779.92  14
   0  -1  -1 147007. 2723.04  15
   0   1   1 168439. 2747.84  15
   0  -1   1 163606. 2839.02  12
   0  -1  -1 138868. 2789.72  11
   0   1   2 44.1592 107.356   6
   0   1   2 102.688 111.241   8
   0   1   2 40.5894 67.9854   5
   0   1   2 18.8778 43.1158   9
   0  -1  -2 94.3069 96.6508   5
   0  -1  -2 124.653 128.725   8
   0  -1  -2 52.0127 46.8439   9
   0  -1  -2 70.8002 137.040   1
   0   1   2 96.7119 47.7337   3
   0   1   2 59.4803 37.2503  23
   0  -1   2 119.849 93.0095  22
   0  -1  -2-30.3470 45.5668  23
   0  -1  -2 89.1543 83.5441  21
   0   1   2 83.1694 98.1784  10
   0  -1  -2 2.44878 82.2432  11
   0   1  -2-28.0146 108.077  10
   0  -1   2 227.529 157.166  10
   0  -1  -2-11.7044 70.2260  17
   0   1  -2 66.5632 46.4048  16
   0  -1   2 27.3245 72.2148  14
   0  -1  -2 15.0049 54.5086  15
   0   1   2 109.756 65.5137  14
   0   1   2 27.8779 38.5905  15
   0   1  -2 69.9027 78.9594  12
   0   1   3 24304.1 1080.53   6
   0  -1  -3 21230.5 1021.83   6
   0   1   3 21873.1 867.161   5
   0  -1  -3 21656.6 1030.43   8
   0  -1  -3 21847.0 867.375   5
   0  -1  -3 22619.8 1051.10   1
   0  -1  -3 24914.1 596.737  23
   0  -1   3 21487.2 765.505  22
   0   1   3 22108.3 681.308  22
   0   1   3 28409.1 615.332  23
   0  -1  -3 23216.1 682.446   9
   0   1  -3 22774.2 1051.83  10
   0   1   3 20957.7 972.479  10
   0  -1   3 22040.9 1051.13  10
   0   1  -3 28024.6 661.365  16
   0  -1  -3 22003.9 774.357  17
   0   1   3 23479.0 808.744  18
   0   1   3 23024.0 574.325  16
   0   1   3 21553.5 738.432  14
   0  -1  -3 22810.4 682.360  15
   0  -1  -3 21422.5 769.782  11
   0   1  -3 21588.0 762.989  12
   0  -1  -4 39.9309 152.849   8
   0  -1  -4 48.4808 72.3112   5
   0  -1  -4 26.7908 128.254   6
   0   1  -4 127.477 121.985   8
   0  -1  -4-25.4991 49.5834   9
   0   1  -4 58.0167 100.331   6
   0   1   4 36.4032 78.6812   5
   0   1   4 62.7059 118.123   6
   0  -1  -4-188.718 182.658   1
   0  -1  -4 57.9216 38.1987  23
   0  -1   4-12.7451 106.138  22
   0   1   4 23.1522 28.1979  23
   0   1   4 3.38909 74.0301  22
   0   1   4 85.7120 140.363  10
   0  -1   4-113.056 183.879  10
   0   1   4-1.33476 133.828  18
   0  -1  -4-21.9123 101.800  17
   0   1  -4 12.3198 29.5033  16
   0   1   4 69.3125 42.2817  16
   0   1   4 181.264 120.946  14
   0  -1  -4 68.3072 65.1029  15
   0  -1  -4-77.5637 125.296  11
   0  -1  -5 54719.7 2184.22   6
   0   1  -5 54103.7 1978.01   6
   0   1  -5 52238.7 2111.29   8
   0  -1  -5 52758.4 2176.15   8
   0  -1  -5 56132.7 1746.06   5
   0  -1  -5 54967.0 2203.38   1
   0   1   5 64975.7 2284.09   2
   0  -1   5 50941.1 1607.52  22
   0   1   5 56796.6 1533.81  22
   0  -1  -5 66300.5 1226.33  23
   0   1  -5 63509.0 2350.14  10
   0  -1   5 53146.1 2206.24  10
   0  -1  -5 63524.0 1596.54   9
   0   1   5 52866.7 2150.73  10
   0  -1  -5 51446.0 1646.36  17
   0   1   5 53673.2 1701.26  18
   0   1   5 65803.4 1215.79  16
   0   1   5 53489.2 1651.03  14
   0  -1   5 51971.1 1695.70  14
   0   1  -5 51954.2 1678.78  13
   0  -1  -6 10.1812 56.7755   9
   0   1  -6 142.957 218.133   8
   0  -1  -6-78.2534 142.862   6
   0   1  -6-181.432 156.062   6
   0  -1  -6-137.726 172.157   8
   0   1  -6 86.8215 94.2611   9
   0   1  -6 6.77797 76.1418   3
   0   1  -6 7.14776 53.9478   3
   0  -1  -6 81.8866 171.588   1
   0  -1   6 6.11999 157.226  22
   0   1  -6 562.559 84.0443  23
   0   1   6 14.4423 98.3023  22
   0  -1   6 639.179 309.724  10
   0   1   6-5.02791 155.874  10
   0   1   6 58.8100 184.925  18
   0  -1  -6 132.002 164.292  17
   0  -1  -6 103.450 105.670  15
   0   1   6-57.4407 159.174  14
   0  -1   6-45.1650 177.336  14
   0   1  -6 54.8104 117.237  15
   0   1  -6 32.0819 145.893  13
   0   1  -7 11580.6 1004.42   6
   0   1  -7 12482.3 1130.59   8
   0  -1  -7 12552.5 1173.74   8
   0  -1  -7 12827.6 1153.03   6
   0  -1  -7 12214.8 1158.83   1
   0   1  -7 14701.2 646.645   3
   0  -1   7 12968.7 793.997  22
   0   1   7 12860.1 704.178  22
   0   1   7 15495.4 647.343  19
   0  -1   7 14146.9 1258.63  10
   0   1  -7 15310.3 1045.22   9
   0   1   7 12624.9 1169.21  10
   0   1   7 12123.5 825.563  18
   0  -1  -7 11500.3 782.892  17
   0   1   7 12095.7 811.611  14
   0  -1   7 11902.1 834.516  14
   0   1  -7 12381.9 760.662  15
   0  -1  -7 13343.1 711.915  15
   0   1  -7 11184.7 796.036  13
   0  -1  -8-192.517 247.936   1
   0   1   8-130.076 157.374  22
   0  -1   8 97.0108 164.782  22
   0  -1  -8-44.4375 197.212  17
   0   1   8-141.969 259.195  10
   0  -1   8 322.246 274.638  10
   0   1   8-46.4827 209.672  14
   0  -1  -8-131.782 139.785  15
   0   1  -8-20.2760 130.584  15
   0  -1   8 73.3142 216.228  14
   0  -1  -8 60.7471 217.492   8
   0   1  -8-720.228 301.723   6
   0   1  -8 185.978 240.515   8
   0  -1   9 2938.69 442.907  22
   0   1  -9 2527.35 393.617  15
   0  -1   9 2999.50 515.171  14
   0   1   9 3047.18 484.622  14
   0  -1  -9 3096.12 386.819  15
   0   1  -9 2716.59 593.369   6
   0  -1  -9 2191.79 391.160  17
   0  -1 -10 112.422 189.631  17
   0   1 -10-75.7416 205.493  17
   0  -1  10 111.192 154.683  22
   0  -1  10-34.4610 263.285  14
   0   1  10 117.379 257.806  14
   0   1 -10 86.1562 158.318  15
   0   1  11 16162.5 1254.24  14
   0  -1  11 15273.1 1252.25  14
   0   1 -11 14743.8 1156.09  17
   0  -1 -11 15542.3 1191.34  17
   0   2   0 282053. 5492.08   5
   0  -2   0 265072. 5458.51   5
   0  -2   0 265387. 5301.63   4
   0  -2   0 271772. 5106.78  23
   0  -2   0 269494. 5047.81  21
   0   2   0 265693. 5041.56  10
   0   2   0 262956. 5066.09  12
   0   2   1 161.233 124.160   5
   0   2   1-7.91576 99.5678   9
   0   2  -1 47.1141 85.7143   5
   0  -2  -1 93.3882 89.2520   7
   0   2   1-100.587 98.2755   7
   0   2   1-67.0306 94.2279   8
   0   2   1-11.3559 67.5355   4
   0  -2  -1 11.9917 67.3002   4
   0  -2  -1 20.7249 106.319   2
   0  -2   1 16.6584 86.8993  22
   0  -2  -1 14.2275 89.9986  23
   0  -2  -1-4.22226 88.7356  21
   0  -2  -1-30.2012 83.8736  11
   0  -2   1 13.6937 83.4748  10
   0   2  -1-92.0871 88.2339  10
   0  -2   1-19.2787 50.3381  14
   0   2  -1 39.0934 43.0938  14
   0   2   1 30.4241 68.6562  12
   0   2   2 399525. 7926.02   7
   0  -2  -2 410310. 8190.62   5
   0   2   2 421942. 8152.35   8
   0   2  -2 415161. 7821.42   5
   0   2   2 419851. 8289.04   6
   0  -2  -2 405513. 8110.19   8
   0   2   2 417052. 7612.26   4
   0   2   2 433891. 8240.90   5
   0  -2  -2 392819. 8177.72   2
   0  -2  -2 417707. 7614.08   4
   0  -2   2 406118. 7750.32  22
   0  -2  -2 426456. 7626.39  23
   0  -2  -2 415348. 7713.57  20
   0  -2  -2 416630. 7674.03  21
   0  -2   2 414123. 8060.16  10
   0   2   2 409313. 7690.49   9
   0   2  -2 426414. 8108.93  10
   0  -2  -2 394877. 7718.72  17
   0  -2  -2 426395. 7563.17  15
   0   2   2 430992. 7473.63  14
   0  -2   2 412526. 7624.74  14
   0   2   2 410833. 7632.41  12
   0  -2  -2 395967. 7693.03  11
   0   2   3 13.7434 45.6349   4
   0  -2  -3 34.8411 150.294   1
   0   2   3-16.1944 59.3828   3
   0  -2  -3-29.5395 75.7982  23
   0  -2   3-99.7590 135.308  22
   0  -2  -3-12.0111 102.557  21
   0   2  -3-0.46504 19.9770  19
   0   2   3 85.5940 110.224  10
   0   2  -3-0.45265 107.974  10
   0  -2   3 56.5459 142.026  10
   0  -2  -3 7.20025 113.569  11
   0  -2  -3-71.3428 109.635  17
   0  -2  -3 41.0492 63.9707  15
   0   2   3-10.4486 57.8432  14
   0   2   3-19.2921 81.4160   8
   0   2   3 23.6935 48.0732   9
   0  -2  -3 10.3289 46.7133   9
   0  -2  -3-29.3052 103.162   8
   0   2  -3 17.9823 53.9212   5
   0   2   3-153.388 140.273   6
   0   2   3 34.6207 68.6904   5
   0  -2  -4 75812.2 2563.20   8
   0   2  -4 85167.6 1781.19   5
   0   2   4 90696.1 2784.85   6
   0   2   4 86609.8 2455.86   5
   0   2   4 89199.7 2737.85   8
   0   2   4 85600.4 1950.44   4
   0  -2  -4 76611.9 2617.68   1
   0   2   4 86036.8 1751.01   3
   0   2   4 89981.0 2707.17   2
   0  -2  -4 87449.5 1821.11  23
   0  -2   4 74983.2 2073.13  22
   0   2   4 80397.0 1867.58  22
   0  -2  -4 77981.1 2076.79  20
   0   2   4 81491.6 1766.72   9
   0  -2   4 77127.8 2573.91  10
   0   2  -4 86841.2 2671.93  10
   0   2   4 74090.6 2410.59  10
   0  -2  -4 86129.0 1791.37   9
   0   2   4 81841.9 1776.78  16
   0  -2  -4 76003.8 2071.06  17
   0  -2   4 78819.5 2072.25  14
   0  -2  -4 82932.0 1890.38  15
   0   2   4 79909.1 1957.75  14
   0   2  -4 75816.1 2058.20  12
   0  -2  -4 76314.8 2070.80  11
   0  -2  -5 17.9699 131.695   8
   0   2   5 85.8226 97.3452   5
   0  -2  -5 54.8366 39.0755   9
   0   2  -5-80.9010 146.231   8
   0   2  -5-94.4529 122.901   6
   0  -2  -5-35.4977 117.443   5
   0  -2  -5 186.443 220.198   1
   0   2   5 21.9488 49.6167   4
   0  -2   5-57.5146 150.275  22
   0  -2  -5 46.7733 53.9745  23
   0   2   5 17.6507 85.6870  22
   0   2   5 68.8117 130.788  10
   0  -2   5 31.6761 136.178  10
   0   2  -5-5.22295 104.927  10
   0   2   5 204.840 136.817  18
   0   2   5 5.05951 50.6818  16
   0  -2  -5 94.2739 139.220  17
   0  -2   5 81.9248 157.021  14
   0   2   5-52.6164 114.684  14
   0   2  -5 34.0203 144.494  13
   0  -2  -5 81.7202 151.650  11
   0   2  -6 10690.0 965.540   8
   0   2   6 13773.3 925.485   5
   0  -2  -6 12083.3 1067.97   8
   0   2  -6 11259.8 878.002   6
   0   2   6 13275.7 713.673   4
   0  -2  -6 12426.1 1098.37   1
   0   2   6 12751.4 622.277  22
   0  -2   6 10895.2 719.831  22
   0  -2   6 12258.2 1103.02  10
   0   2   6 11790.6 1016.49  10
   0  -2  -6 12873.0 383.097   9
   0   2   6 11997.1 784.122  18
   0   2   6 14454.5 455.178  16
   0  -2  -6 10581.1 722.741  17
   0   2   6 10901.1 690.046  14
   0  -2   6 12178.3 787.442  14
   0  -2  -6 13117.7 633.192  15
   0   2  -6 10367.0 727.892  13
   0  -2  -7-239.187 244.494   8
   0   2  -7-52.5582 155.486   8
   0   2  -7-38.9044 139.320   6
   0  -2  -7 259.286 237.810   1
   0   2  -7-6.30062 95.8141   3
   0  -2   7 19.9541 155.101  22
   0   2   7 41.2546 91.4068  22
   0  -2   7-153.732 254.999  10
   0   2   7 76.3331 145.888  10
   0   2   7 57.4358 188.250  18
   0  -2  -7-162.329 196.179  17
   0   2   7 41.4243 159.050  14
   0  -2  -7-34.7663 103.775  15
   0   2  -7-58.4865 141.838  15
   0  -2   7-74.3531 235.518  14
   0   2  -7-23.8919 180.278  13
   0   2  -8 14543.2 1183.94   6
   0   2  -8 14231.9 1311.21   8
   0   2   8 14746.2 777.203  22
   0  -2   8 12634.6 901.503  22
   0   2   8 14781.2 763.916  19
   0   2   8 11441.5 893.986  18
   0  -2  -8 12780.9 916.622  17
   0   2   8 14963.3 1371.15  10
   0   2  -8 13113.3 899.772  15
   0  -2   8 13790.0 995.314  14
   0   2   8 13279.8 915.119  14
   0  -2  -8 15182.5 785.522  15
   0   2  -8 12360.5 922.646  13
   0  -2   9 167.144 198.074  22
   0  -2  -9 213.219 210.246  17
   0  -2   9-33.1099 250.583  14
   0   2  -9 67.7915 193.175  15
   0   2   9 18.0943 187.371  14
   0   2  -9-151.102 212.483  13
   0  -2 -10 6953.49 777.486  20
   0   2 -10 6574.46 686.457  15
   0   2  10 5237.75 655.580  14
   0  -2  10 6637.72 804.585  14
   0  -2  10 7389.71 755.066  22
   0  -2 -10 5382.49 668.927  17
   0   2 -11-4.40804 196.903  17
   0  -2 -11 481.709 255.926  17
   0   2  11 491.962 289.724  14
   0   2 -11 405.358 254.445  15
   0  -2  11 211.489 247.359  14
   0  -2 -11 151.305 206.115  20
   0  -3   0 16.4169 86.5240  21
   0  -3   0-131.035 132.834   4
   0   3   0-0.92250 62.3016  10
   0  -3   0-10.9527 96.3158  11
   0   3   0-91.9644 112.474  12
   0   3   0-134.890 122.201   5
   0   3  -1 2336.67 316.533   5
   0   3   1 2129.83 331.859   5
   0   3   1 1902.85 251.499   8
   0   3   1 1841.65 278.214   9
   0  -3  -1 1913.30 249.406   4
   0  -3  -1 2198.78 275.242   7
   0  -3  -1 2767.71 272.155  23
   0  -3   1 1880.55 220.119  21
   0  -3  -1 2114.09 239.376  21
   0  -3  -1 1829.60 312.443   2
   0   3  -1 2116.42 246.309  10
   0  -3   1 1859.66 228.077  10
   0   3   1 2936.83 237.704  10
   0  -3   1 2248.02 162.458  14
   0  -3  -1 2072.35 243.551  11
   0   3   1 2018.51 223.402  12
   0   3   2-58.6985 87.6032   7
   0   3   2-38.7164 92.1340   9
   0   3   2 108.300 117.466   6
   0   3  -2 38.6108 72.0052   5
   0   3   2 83.7465 128.226   5
   0  -3  -2-11.6636 129.500   5
   0   3   2 19.0235 94.8790   8
   0  -3  -2-142.758 149.199   2
   0  -3  -2-21.5130 73.2206   4
   0  -3  -2-22.6745 119.564  23
   0  -3   2-2.36712 133.485  22
   0  -3  -2-27.5500 105.817  21
   0  -3  -2 3.48318 119.932  11
   0  -3   2 55.2730 112.302  10
   0   3  -2-37.5396 89.2971  10
   0   3   2 40.6213 44.1364  14
   0  -3   2-13.1553 66.1356  14
   0   3   2-13.0590 88.2267  12
   0   3   3 231317. 5101.59   5
   0   3  -3 208394. 4438.55   5
   0  -3  -3 202742. 4967.44   5
   0   3   3 204519. 4616.84   7
   0   3   3 218068. 5138.27   6
   0   3   3 223658. 4139.67   4
   0   3   3 221336. 4975.43   8
   0  -3  -3 194899. 4936.65   2
   0   3   3 239174. 5224.46   2
   0   3   3 234457. 5263.20   1
   0   3   3 198476. 4440.25   3
   0  -3   3 189135. 4332.49  22
   0  -3  -3 205269. 4179.20  23
   0  -3  -3 207325. 4317.39  20
   0  -3  -3 197437. 4246.61  21
   0   3   3 192713. 4458.51  10
   0  -3   3 198798. 4742.75  10
   0   3  -3 219245. 4882.61  10
   0   3   3 207131. 4264.37   9
   0  -3  -3 190695. 4305.94  17
   0   3   3 218383. 3973.54  14
   0   3  -3 190621. 4332.64  12
   0  -3  -3 191129. 4289.00  11
   0   3   3 195139. 4180.88  12
   0  -3  -4-72.0299 167.405   5
   0   3   4-0.51404 102.403   7
   0   3   4 53.9356 81.6889   5
   0   3   4-146.199 132.079   8
   0   3   4-98.8052 164.085   6
   0   3   4-76.3334 72.9224   9
   0   3  -4 6.58675 59.2132   5
   0   3   4 210.076 154.180   2
   0   3   4 684.781 147.360   3
   0   3   4-0.18429 46.6121   4
   0  -3   4-138.754 189.896  22
   0  -3  -4 102.945 96.8991  23
   0  -3  -4 57.4966 125.254  20
   0  -3  -4 68.8653 140.259  21
   0  -3   4 155.721 184.627  10
   0   3  -4 102.198 147.498  10
   0   3   4-68.6684 97.2032  10
   0  -3  -4 50.6155 141.075  11
   0   3  -4 22.9218 18.0859  19
   0  -3  -4-40.2058 138.154  17
   0   3   4 33.4318 72.7741  14
   0  -3   4-21.1362 129.783  14
   0   3  -4-20.5607 138.086  12
   0   3   4 54.3497 96.1779  12
   0  -3  -5-107.099 158.888   8
   0   3  -5 57.4088 41.6297   5
   0   3   5 206.366 133.325   5
   0  -3  -5-108.073 169.900   5
   0   3  -5 86.6665 139.931   8
   0   3   5 25.7113 56.6582   4
   0   3   5 59.1048 43.6326   3
   0  -3   5 171.583 186.126  22
   0  -3  -5 70.6811 146.898  20
   0   3   5 6.59880 89.2816  22
   0  -3  -5 183.156 187.738  11
   0   3   5 454.948 191.046  10
   0  -3   5-122.856 159.487  10
   0   3   5 45.3526 69.8239  16
   0  -3  -5 51.9614 156.474  17
   0   3   5 24.3109 102.108  14
   0  -3   5-58.2006 148.167  14
   0   3  -5-170.393 191.957  12
   0   3  -6-67.6929 139.284   6
   0   3  -6-54.6463 157.057   8
   0  -3  -6-570.326 285.163   8
   0  -3  -6-63.9398 227.470   1
   0  -3   6-123.572 222.880  22
   0  -3  -6 50.4913 158.088  20
   0   3   6-64.3935 92.8874  22
   0  -3   6 318.423 231.653  10
   0   3   6 97.4314 152.830  10
   0   3   6 22.2368 166.937  18
   0  -3  -6-21.1321 182.933  17
   0   3   6 37.9318 65.4246  16
   0  -3  -6-3.85665 86.3751  15
   0   3   6-28.5607 136.662  14
   0  -3   6 164.340 208.601  14
   0  -3  -6-34.7728 152.490  11
   0   3  -6-256.455 195.428  13
   0   3  -7 58.3133 199.400   8
   0  -3  -7 436.879 248.085   8
   0   3  -7 442.693 203.633   6
   0   3  -7 235.946 168.247   3
   0  -3  -7-1.22589 171.184   1
   0  -3   7 275.673 173.651  22
   0   3   7 235.174 124.358  22
   0  -3  -7 215.296 189.160  20
   0   3   7 375.203 249.256  10
   0  -3   7 300.623 254.251  10
   0  -3  -7 107.924 194.866  17
   0   3   7-265.556 222.845  18
   0  -3   7 306.064 211.465  14
   0   3   7 94.2219 127.731  14
   0  -3  -7 37.5874 80.3512  15
   0   3  -7 214.914 224.614  13
   0   3  -8-671.997 310.089   8
   0  -3   8 114.296 211.967  22
   0   3   8 224.860 133.409  19
   0  -3  -8 213.249 199.857  20
   0   3   8 181.823 148.736  10
   0  -3  -8-188.563 202.372  17
   0   3   8 44.1926 176.345  18
   0  -3   8-110.819 216.074  14
   0   3   8 93.7504 142.767  14
   0   3  -8-26.0535 153.491  15
   0   3  -8-197.369 205.778  13
   0  -3   9 19590.7 1247.42  22
   0   3   9 18257.1 1233.97  18
   0  -3  -9 15569.7 1108.97  17
   0  -3  -9 19860.5 1258.12  20
   0   3   9 20669.4 1198.78  14
   0  -3   9 18806.0 1286.87  14
   0   3  -9 19042.1 1207.35  15
   0   3  -9 17575.0 1223.03  13
   0  -3  10-23.2176 194.933  22
   0  -3 -10-138.247 210.165  17
   0  -3 -10 137.953 200.232  20
   0   3  10 35.8257 173.175  14
   0   3 -10 346.927 231.633  15
   0  -3  10-11.9950 251.559  14
   0   3 -10 132.263 216.654  13
   0  -3 -11-117.233 227.494  20
   0   3 -11-58.2362 223.255  15
   0  -3  11 383.756 235.727  22
   0  -4   0 176618. 3805.24  21
   0  -4   0 170546. 4440.83   2
   0   4   0 180426. 4538.21   9
   0   4   0 174196. 3866.02  12
   0  -4   0 169125. 3857.79  11
   0  -4   1-18.2585 141.384  21
   0  -4  -1 32.0147 124.628  21
   0  -4   1-90.1989 113.582   4
   0  -4  -1-81.4011 148.937   2
   0   4  -1-100.523 101.091  10
   0  -4  -1-62.4693 151.379  11
   0  -4   1-19.9046 76.0999  10
   0   4   1-28.6721 59.7940  10
   0   4   1 303.933 144.463  12
   0   4  -1 89.0564 145.187  12
   0   4  -1-12.1895 125.362   5
   0   4   1 271.732 192.470   5
   0   4   1-47.1798 106.660   8
   0   4   1-85.4531 126.329   9
   0   4  -2 1436.03 250.138  12
   0   4   2 2272.05 277.622  12
   0  -4  -2 1844.08 261.846  21
   0  -4   2 1868.30 281.607  21
   0  -4   2 1767.34 368.527   4
   0  -4  -2 2094.63 393.751   2
   0   4   2 2181.01 397.189   1
   0  -4  -2 2199.75 284.157   4
   0  -4  -2 1807.08 265.648  11
   0   4  -2 2333.77 328.856  10
   0  -4   2 2085.82 303.573  10
   0  -4   2 2223.18 208.667  14
   0   4   2 2122.39 330.628   9
   0   4   2 2365.59 414.246   5
   0   4   2 2555.81 416.003   6
   0   4  -2 1856.24 322.188   5
   0   4   2 2049.00 326.456   8
   0   4   3-84.7332 115.568   9
   0   4   3-46.4839 148.472   8
   0   4  -3 41.7024 87.6021   5
   0  -4   3-47.2705 172.765  22
   0  -4  -3-74.2821 128.023  21
   0  -4   3-144.456 189.781   4
   0   4   3-48.5695 108.124   3
   0  -4  -3 8.31960 54.3692   4
   0  -4  -3-138.252 175.737   2
   0   4  -3-138.238 137.102  10
   0  -4  -3 122.402 154.725  11
   0  -4   3-71.4508 113.029  10
   0   4   3 141.323 121.897  10
   0   4   3 24.1078 44.8928  14
   0  -4   3 218.131 109.958  14
   0   4   3 31.2564 115.714  12
   0   4  -3-3.51425 157.782  12
   0   4  -4 18194.7 949.927   5
   0  -4   4 17498.5 1279.16   4
   0   4   4 18493.0 1090.48   7
   0   4   4 17054.5 945.976   3
   0  -4  -4 16960.6 1235.65   2
   0  -4   4 14588.9 868.509  22
   0   4  -4 19628.6 588.028  19
   0  -4  -4 16899.4 862.838  21
   0  -4  -4 17302.1 897.545  20
   0   4  -4 17303.6 1140.69  10
   0   4   4 17212.2 979.167  10
   0  -4   4 16286.5 1099.72  10
   0   4   4 17682.2 808.744   9
   0   4   4 19160.5 661.602  14
   0  -4   4 16261.9 791.764  14
   0   4  -4 16381.9 924.478  12
   0   4   4 15587.8 788.634  12
   0  -4  -4 14772.1 845.478  11
   0   4   5 276.470 163.092   7
   0   4  -5-418.022 196.795   8
   0   4   5 36.1556 54.0492   3
   0  -4   5-172.962 199.094  22
   0  -4  -5-89.2805 153.350  20
   0  -4  -5-54.8122 176.371  21
   0  -4  -5-49.3390 179.143  11
   0   4   5-122.590 160.621  10
   0  -4   5 16.2609 203.542  10
   0  -4  -5 137.063 177.012  17
   0  -4   5-64.5032 154.374  14
   0   4   5-76.3644 100.176  14
   0   4   5-57.0819 118.233  12
   0   4  -5 4.48563 185.782  12
   0   4  -6-137.212 146.451   8
   0   4   6 93.2935 131.129   7
   0  -4   6-137.663 220.970   4
   0  -4   6-1.71047 196.674  22
   0   4   6 65.0198 77.9258  22
   0  -4  -6 24.6852 168.163  20
   0   4   6 152.487 184.157  10
   0  -4   6 75.4777 201.141  10
   0  -4  -6-95.8581 209.267  11
   0   4   6 188.765 183.840  18
   0  -4  -6 33.7531 176.228  17
   0   4   6 40.4764 75.5427  16
   0  -4   6-226.610 210.451  14
   0   4   6 153.785 97.3419  14
   0   4   6 266.948 153.455  12
   0   4  -6 0.56547 195.556  12
   0   4   7-582.151 266.595   7
   0   4  -7-460.639 256.236   8
   0   4  -7 219.299 158.913   3
   0  -4   7 130.546 221.412  22
   0  -4  -7-220.387 243.012  20
   0   4   7-193.573 219.927  10
   0  -4   7-533.127 288.216  10
   0   4   7 83.7282 181.536  18
   0  -4  -7-27.8404 170.364  17
   0  -4   7-4.23208 204.096  14
   0   4   7-158.645 114.780  14
   0   4   7 73.3545 106.488  12
   0  -4  -7 28.5404 232.606  11
   0   4  -7-206.335 237.799  13
   0  -4   8 2317.36 466.403  22
   0   4   8 1775.39 389.173  18
   0  -4  -8 1609.96 383.194  17
   0  -4  -8 2152.16 412.554  20
   0   4   8 2026.17 366.624  19
   0  -4   8 1897.02 401.811  14
   0   4   8 1840.66 322.002  12
   0   4  -8 1879.49 433.389  13
   0  -4   9-33.8487 186.291  22
   0   4   9 3.21795 165.068  18
   0  -4  -9 94.3279 171.084  17
   0  -4  -9-23.4976 196.517  20
   0   4  -9-165.613 239.664  15
   0  -4   9 61.5651 260.832  14
   0   4  -9 72.9817 196.923  13
   0  -4  10 5711.21 757.115  22
   0  -4 -10 6236.96 758.957  20
   0  -4 -10 5140.59 691.436  17
   0   4 -10 6691.31 773.395  15
   0  -4  10 7104.27 838.927  14
   0   4 -10 6886.64 827.611  13
   0  -5   0-209.734 176.745  21
   0   5   0-118.931 171.493  12
   0   5   0-24.7387 76.3721  10
   0  -5   0 196.545 182.899  11
   0  -5   0 250.045 158.745   4
   0  -5   0-25.7322 145.596   2
   0   5   0 97.1956 108.655   8
   0   5   0 1.55539 147.816   9
   0  -5   0-135.030 170.132   7
   0  -5  -1 287138. 6142.01  21
   0  -5   1 281424. 6134.54  21
   0   5  -1 278726. 6251.74  12
   0  -5  -1 263447. 6169.30  11
   0   5   1 281202. 6168.28  12
   0   5  -1 298052. 7288.56   9
   0   5   1 294560. 6950.82   9
   0   5   1 335539. 5907.44  10
   0   5  -1 323568. 6231.11  10
   0  -5  -1 300102. 7180.17   2
   0   5   1 331918. 7149.38   6
   0   5   1 310022. 6515.34   8
   0  -5  -1 342764. 6848.42   7
   0  -5   1 301370. 7005.28   4
   0  -5  -1 318043. 6693.43   4
   0  -5   2-33.1051 162.375  21
   0  -5  -2 39.7752 141.699  21
   0   5  -2 110.911 186.232  12
   0   5   2-38.9752 122.796  12
   0   5   2-46.4109 80.0958  10
   0  -5   2 50.1876 84.3271  10
   0   5  -2 68.5145 109.772  10
   0  -5  -2-10.2555 172.842  11
   0   5   2-257.342 154.498   8
   0   5  -2-131.121 132.831   5
   0   5   2 97.0669 137.765   9
   0  -5   2 54.9211 141.629   4
   0  -5  -2-35.5290 161.410   2
   0   5   2 34.8581 160.469   3
   0  -5  -3 1677.15 411.248   2
   0   5   3 1528.50 338.303   3
   0  -5   3 1829.88 431.468   4
   0  -5  -3 1277.00 234.353   4
   0  -5   3 1417.98 305.227  21
   0  -5  -3 1307.07 267.634  21
   0   5  -3 1218.42 290.926  12
   0   5   3 1358.05 246.598  12
   0  -5   3 1573.10 322.393  10
   0   5  -3 1429.01 314.113  10
   0   5   3 2029.00 283.918  10
   0  -5  -3 1241.47 260.562  11
   0  -5   3 1660.56 225.762  14
   0   5   3 1757.45 378.539   8
   0   5  -3 1392.93 327.369   5
   0   5   3 1720.32 321.118   9
   0  -5  -4-147.080 232.900   2
   0  -5   4-250.192 217.216   4
   0   5   4 95.0859 121.460   3
   0   5   4-60.8537 139.783  12
   0   5  -4 30.7609 185.672  12
   0  -5  -4 12.7816 180.955  11
   0   5   4 42.2678 109.338  10
   0  -5   4 204.775 175.141  10
   0   5  -4-150.044 157.053  10
   0  -5  -4 177.073 163.272  21
   0  -5   4 13.2549 99.2511  14
   0   5  -4-192.636 132.028   5
   0   5   4 22.8366 110.553   9
   0  -5  -5 11456.9 841.387  11
   0   5  -5 10916.1 854.547  12
   0   5   5 12459.3 769.524  12
   0  -5  -5 11910.9 812.158  21
   0   5  -5 13336.7 985.878   8
   0  -5   5 11504.2 1184.50   4
   0   5   5 13496.6 1037.35   7
   0  -5   5 13107.9 801.212  14
   0  -5   5 12262.0 1085.29  10
   0   5  -6 77.3055 189.650   3
   0   5   6 139.243 157.164  12
   0   5  -6 100.960 214.400  12
   0  -5  -6-202.424 211.870  11
   0   5   6-89.1993 90.0570  16
   0  -5   6-35.4679 155.277  14
   0   5   6 249.216 232.130   7
   0  -5  -7 17444.8 1158.92  11
   0   5   7 18960.6 1034.22  12
   0   5   7 17807.7 1150.10  18
   0  -5  -7 20095.3 1221.72  20
   0   5  -7 16823.1 1181.02  13
   0  -5   7 20623.1 1204.22  14
   0   5  -7 20331.1 1623.10   3
   0   5   8-142.676 138.173  19
   0  -5  -8-39.2481 166.478  20
   0  -5   8 145.112 222.915  14
   0  -5  -8-153.501 213.320  11
   0   5  -8 196.350 268.945  13
   0   5   8-32.5185 170.407  18
   0  -5  -9-68.6299 180.976  20
   0   5   9 299.306 193.068  19
   0  -5   9-137.979 192.191  14
   0   5  -9-69.2535 224.312  15
   0   5  -9 373.520 286.845  13
   0   5   9-92.8660 159.969  18
   0  -5 -10 390.605 245.786  20
   0  -6   0 17623.5 951.507  21
   0  -6   0 16989.5 978.975  11
   0   6   0 18436.4 1023.41  12
   0   6   0 20414.7 1458.99   9
   0  -6   0 18712.5 1400.58   2
   0  -6   0 21343.6 1325.62   4
   0  -6   1 28.8582 157.521  21
   0  -6  -1 263.096 199.676  21
   0   6  -1 133.373 202.358  12
   0   6   1-80.0451 160.855  12
   0  -6  -1-143.888 172.831  11
   0  -6   1-17.8760 181.376  11
   0  -6   1-78.1256 163.793   4
   0  -6  -1 82.0039 177.965   2
   0  -6   1 17.8061 156.860   2
   0   6   1 135.079 182.837   3
   0  -6  -1-60.9113 114.340   4
   0   6   1-192.148 208.441   9
   0   6  -1 504.893 310.056   9
   0  -6   2 3468.36 428.359  21
   0  -6  -2 3209.46 411.109  21
   0   6   2 3614.47 435.887  12
   0   6  -2 3075.62 448.766  12
   0  -6  -2 2912.29 421.547  11
   0  -6  -2 3385.77 458.268   4
   0   6   2 2756.38 526.259   3
   0  -6  -2 3501.59 618.548   2
   0  -6   2 3728.67 618.339   4
   0   6  -2 4509.98 748.218   9
   0   6   2 3237.80 524.397   9
   0  -6  -3-106.959 177.125  21
   0  -6   3-177.898 223.292  21
   0   6  -3 122.895 228.749  12
   0   6   3 215.994 164.173  12
   0  -6  -3-45.2847 187.697  11
   0  -6  -3-19.0116 164.771   2
   0   6   3 127.499 193.823   3
   0  -6   3-253.011 206.367   4
   0   6   3 240.032 159.407   9
   0   6  -3 147.948 243.389   9
   0  -6  -4 2758.47 398.207  21
   0  -6   4 2257.98 397.050  21
   0   6  -4 2555.49 443.827  12
   0   6   4 2227.02 359.679  12
   0  -6  -4 2563.74 429.310  11
   0   6   4 3069.74 507.695   3
   0  -6  -5-114.549 206.201  21
   0  -6   5-76.4149 215.485  21
   0  -6   5-72.4515 107.769  14
   0   6   5-131.362 108.993  12
   0   6  -5-267.396 262.367  12
   0  -6  -5 137.634 181.983  11
   0  -6   6 517.222 259.740  21
   0  -6  -6 536.294 259.950  11
   0  -6   6 463.841 198.078  14
   0   6   6 474.256 220.260  12
   0   6  -6 360.573 259.055  12
   0  -6  -7-158.426 233.813  11
   0   6  -7 21.2667 206.998  12
   0   6   7 41.9574 190.810  18
   0   6   8 2823.67 485.020  19
   0  -6   8 2757.12 484.259  14
   0  -6  -8 1981.29 428.743  11
   0   6  -8 2824.31 527.393  13
   0   6   8 2584.47 473.125  18
   0   6   9-18.9773 166.738  18
   0  -6   9-429.983 233.044  14
   0   6   9-410.021 213.556  19
   0   7   0 80.8925 196.406  12
   0  -7   0 162.809 193.293  11
   0  -7   0-113.551 172.701  21
   0  -7   0-157.218 204.233   4
   0   7   0-79.3457 194.308   9
   0   7  -1 839.999 273.224  12
   0   7   1 1038.43 260.407  12
   0  -7   1 841.025 257.441  11
   0  -7  -1 840.121 266.923  11
   0  -7   1 902.717 267.854  21
   0  -7  -1 1083.89 275.476  21
   0   7   1 1020.96 366.813   3
   0  -7  -1 1058.36 308.493   4
   0  -7   1 924.669 351.044   4
   0   7   1 1195.69 410.481   9
   0   7  -1 910.975 367.997   9
   0  -7   2 81.3486 187.247  21
   0  -7  -2 168.539 165.518  21
   0   7   2-59.7581 168.529  12
   0   7  -2-266.752 235.270  12
   0   7   2-135.443 196.788   3
   0  -7   2 343.282 232.416   4
   0  -7  -2-155.324 216.296  11
   0  -7   2 23.3548 181.320  11
   0  -7   3 15081.6 1024.30  21
   0  -7  -3 15209.8 974.156  21
   0   7  -3 18628.1 948.010  19
   0  -7  -3 14974.7 1040.72  11
   0   7   3 15674.5 1012.65  12
   0   7  -3 14847.9 1091.07  12
   0   7   3 15757.3 1370.17   3
   0  -7  -4-226.801 267.310  11
   0   7  -4 277.153 241.612  12
   0   7   4 20.7095 134.887  12
   0  -7  -4-193.344 193.986  21
   0  -7   4-152.484 241.184  21
   0  -7  -5 3758.51 533.649  11
   0   7  -5 4140.54 616.425  12
   0   7   5 3689.77 487.913  12
   0  -7  -5 3933.28 536.643  21
   0  -7   5 3461.38 526.315  21
   0  -7  -6 351.416 235.895  11
   0  -7   6-252.437 233.846  21
   0   7  -6-184.990 249.020  12
   0   7   7 1320.15 369.624  18
   0  -7  -7 593.858 332.451  11
   0   7  -7 667.749 295.395  12
   0   7   7 599.535 284.183  19
   0  -7   7 1021.95 355.720  21
   0   7   8 819.816 332.545  18
   0  -8   0 1575.32 363.716  11
   0   8   0 1001.77 298.600  12
   0  -8   0 996.853 313.145  21
   0  -8   1 203.110 218.257  11
   0  -8  -1 133.433 244.373  11
   0   8  -1 24.0273 193.027  12
   0   8   1 42.1147 163.544  12
   0  -8  -1-162.087 202.411  21
   0  -8   1-61.5721 195.077  21
   0   8  -2 4976.45 672.104  12
   0  -8   2 4817.10 640.769  11
   0   8   2 4092.83 568.279  12
   0  -8  -2 4306.94 604.792  11
   0  -8   2 4518.10 580.516  21
   0  -8  -2 3802.95 518.570  21
   0   8  -2 5187.65 575.597  19
   0  -8  -3 49.3249 183.888  11
   0  -8   3-171.255 222.543  11
   0   8  -3 75.9094 199.559  12
   0   8   3-171.631 172.738  12
   0  -8  -3-168.365 202.831  21
   0  -8   3-94.0958 214.772  21
   0  -8  -4 158.151 241.711  11
   0  -8   4 494.752 265.693  11
   0   8   4 214.255 188.772  12
   0   8  -4 89.4641 249.306  12
   0  -8   4 140.732 188.095  21
   0  -8  -4 257.434 184.397  21
   0  -8  -5-120.186 164.027  11
   0   8  -5 26.0385 233.623  12
   0  -8   5 497.928 279.202  21
   0  -8  -5-9.53051 155.202  21
   0   8  -6-169.980 234.809  12
   0  -8   6 525.406 290.814  21
   0   8   6 21.4860 200.072  19
   0  -9   0 207.741 245.820  11
   0   9   0 12.8312 158.435  19
   0  -9   0-287.203 218.039  21
   0  -9   1 3232.92 561.115  11
   0  -9  -1 3131.13 548.500  11
   0   9  -1 2940.30 536.567  12
   0   9   1 2461.92 488.699  12
   0  -9   1 2888.61 490.434  21
   0  -9  -1 3617.00 537.059  21
   0   9  -1 4046.92 571.573  19
   0  -9  -2 66.6806 220.254  11
   0  -9   2 463.848 288.324  11
   0   9   2-200.520 247.553  12
   0   9  -2-356.285 260.814  12
   0  -9  -2-113.334 189.698  21
   0  -9   2-284.063 213.757  21
   0  -9   3 269.958 235.912  11
   0  -9  -3 338.056 218.106  11
   0   9  -3-320.126 259.311  12
   0  -9   3 331.205 287.965  21
   0  -9   4 295.573 240.910  21
   1   0   0 57.9965 47.3341   9
   1   0   0 37.7173 28.2366  16
   1   0   0 14.6474 24.6733  15
  -1   0   0 161.042 55.0349   4
  -1   0   1 52060.9 1327.06   8
   1   0   1 50649.8 1222.10   4
   1   0  -1 50164.0 1309.66   8
  -1   0  -1 51116.8 1221.99   4
   1   0   1 50371.9 1206.19   3
   1   0  -1 51177.3 1258.47   3
  -1   0   1 52169.9 1267.10   3
  -1   0  -1 52571.4 1208.91   3
   1   0  -1 59074.7 1166.59  23
   1   0  -1 65585.5 1117.79  22
   1   0   1 56631.3 1201.15  22
  -1   0   1 57462.0 1104.12  22
   1   0  -1 61566.1 1151.67  19
   1   0   1 66831.4 1214.70  21
  -1   0   1 51069.4 1206.54   9
   1   0  -1 53345.0 1211.70   9
  -1   0   1 49395.2 1320.29  10
  -1   0  -1 52441.3 1331.65   9
   1   0   1 52249.2 1326.67   9
   1   0  -1 62472.4 1172.08  16
  -1   0   1 56016.2 1157.51  16
   1   0   1 63859.1 1218.61  15
  -1   0  -1 63354.8 1208.40  14
  -1   0   1 60770.4 1157.12  11
   1   0   1 63296.0 1162.22  11
   1   0   1 66189.7 1214.30  13
  -1   0   1 60356.1 1100.84  12
   1   0  -1 55687.9 1094.56  12
  -1   0   2 64254.8 1383.98   5
  -1   0   2 66522.6 1776.03   8
  -1   0  -2 61118.8 1632.28   6
   1   0   2 65630.1 1658.72   6
   1   0  -2 61812.4 1729.09   8
   1   0   2 62812.8 1404.75   3
   1   0  -2 65287.8 1513.99   3
  -1   0  -2 65105.2 1401.90   3
   1   0   2 66686.7 1495.88  22
   1   0  -2 71762.6 1396.21  23
  -1   0   2 68974.0 1389.96  22
  -1   0   2 66066.1 1359.38  19
  -1   0  -2 69308.6 1686.71   9
  -1   0   2 61583.9 1742.86  10
   1   0  -2 65468.6 1785.76  10
   1   0   2 61929.0 1641.49   9
  -1   0   2 67251.6 1505.25  18
  -1   0   2 67518.3 1386.38  16
   1   0  -2 78388.1 1407.12  16
   1   0   2 65510.1 1494.13  14
  -1   0  -2 64060.8 1478.12  15
  -1   0   2 76047.8 1432.71  12
   1   0  -2 65750.2 1455.68  13
  -1   0   3 339816. 6588.69   8
   1   0  -3 296228. 6440.85   8
   1   0   3 309745. 6327.17   6
  -1   0  -3 301449. 6024.17   5
   1   0  -3 293130. 6423.33   6
  -1   0  -3 297943. 6290.57   6
  -1   0   3 310372. 5773.74   5
   1   0  -3 309268. 5939.28   3
  -1   0  -3 320161. 5768.15   3
   1   0  -3 345940. 5797.00  23
  -1   0   3 313265. 5854.17  22
   1   0   3 307193. 5976.46  22
  -1   0   3 322844. 5760.83  19
  -1   0   3 298361. 6496.47  10
   1   0  -3 323654. 6565.98  10
   1   0   3 287899. 6466.74  10
  -1   0  -3 336291. 6312.72   9
   1   0  -3 368734. 5808.13  16
  -1   0   3 315534. 5769.73  16
   1   0   3 296516. 6002.27  14
  -1   0  -3 304293. 5963.94  15
   1   0  -3 299134. 5962.33  13
   1   0  -4 17711.0 639.325   3
  -1   0  -4 18204.6 500.402   3
   1   0   4 17252.6 705.208  22
  -1   0   4 17859.6 648.304  22
   1   0  -4 20102.9 564.664  23
  -1   0   4 18006.7 547.677  19
   1   0  -4 19554.6 1065.98  10
  -1   0  -4 19372.1 885.131   9
   1   0   4 15725.4 980.180  10
  -1   0   4 16817.6 1001.77  10
  -1   0   4 19930.7 567.200  16
   1   0  -4 17448.4 633.850  15
   1   0   4 17243.3 741.055  14
   1   0  -4 16961.6 990.227   8
  -1   0  -4 15772.5 968.050   8
   1   0  -4 16252.0 951.409   6
  -1   0  -4 17804.0 712.431   5
  -1   0  -4 17412.9 921.666   6
   1   0  -5 96793.3 3067.68   6
  -1   0  -5 102885. 2472.12   5
   1   0  -5 94963.8 3088.66   8
  -1   0  -5 98113.2 2970.44   6
  -1   0  -5 95146.8 3129.67   8
   1   0  -5 106254. 2266.01   3
   1   0  -5 115575. 2163.35  23
  -1   0   5 101257. 2376.79  22
   1   0   5 96513.7 2461.86  22
  -1   0   5 111237. 2168.57  19
   1   0   5 94841.9 3151.56  10
  -1   0  -5 117796. 2888.24   9
   1   0  -5 119157. 3354.78  10
   1   0  -5 112681. 2626.59   9
  -1   0   5 94570.5 3139.57  10
  -1   0   5 113330. 2168.72  16
  -1   0   5 96807.3 2559.30  18
   1   0   5 96010.4 2555.47  14
  -1   0   5 95511.0 2547.79  14
  -1   0  -5 97595.9 2458.04  15
   1   0  -5 96216.3 2512.50  13
   1   0  -6 2734.78 502.646   8
   1   0  -6 2262.05 430.054   6
  -1   0  -6 2986.77 521.973   8
  -1   0  -6 2333.26 418.460   6
  -1   0  -6 2385.02 268.004   5
   1   0  -6 3159.20 211.113   3
  -1   0   6 3089.52 311.842  22
   1   0  -6 3215.05 203.366  23
   1   0   6 2125.10 289.740  22
  -1   0   6 3342.42 209.903  16
   1   0  -6 2594.77 352.326  13
   1   0  -6 2636.53 283.557  15
   1   0   6 2341.60 342.428  14
  -1   0  -6 2314.58 303.446  15
  -1   0   6 2647.22 367.440  14
   1   0  -6 3378.37 363.535   9
   1   0   6 2581.06 494.760  10
  -1   0   6 2275.02 464.476  10
   1   0   7 21627.5 1031.66  22
  -1   0   7 22876.2 968.383  22
  -1   0  -7 19232.2 1007.91  17
  -1   0   7 22192.1 1564.09  10
   1   0   7 22035.1 1578.37  10
  -1   0  -7 24226.4 1242.33   9
  -1   0   7 19413.8 1064.35  14
  -1   0  -7 20916.0 1003.06  15
   1   0  -7 21833.7 936.673  15
   1   0   7 20223.8 1091.94  14
  -1   0  -7 24616.1 911.429   5
   1   0  -7 20466.9 1432.01   6
  -1   0  -7 22383.3 1559.32   8
   1   0  -7 21620.7 1517.37   8
  -1   0  -7 20572.2 1374.77   6
   1   0   8 56621.2 1926.09  22
  -1   0   8 60725.7 1843.75  22
  -1   0  -8 50561.5 1896.90  17
   1   0  -8 48552.3 1939.62  17
   1   0   8 60760.6 2944.92  10
  -1   0   8 60569.9 2904.10  10
   1   0   8 51920.0 2031.23  14
  -1   0  -8 56459.7 1897.29  15
  -1   0   8 51176.4 2008.05  14
   1   0  -8 56972.0 1800.80  15
   1   0  -8 57310.6 2694.49   6
   1   0   8 61291.5 2339.92   4
   1   0  -8 58006.6 2796.76   8
  -1   0  -8 57472.5 2798.55   8
   1   0  -9 616.196 276.722  17
  -1   0  -9 68.6291 171.639  17
  -1   0   9 407.619 163.356  22
   1   0   9 44.0180 172.569  22
   1   0   9 60.3527 216.953  14
  -1   0  -9 384.569 166.356  15
  -1   0   9 327.697 260.507  14
   1   0  -9 119.219 119.917  15
  -1   0 -10 642.617 267.580  17
   1   0 -10 233.079 184.532  17
   1   0  10 217.674 166.671  22
   1   0  10 792.237 291.592  14
  -1   0  10 317.901 225.085  14
  -1   0 -10 766.245 279.919  15
  -1   0  11 829.036 330.112  14
   1   0  11 586.255 334.762  14
  -1   0 -11 594.185 260.845  17
   1   0 -11 761.945 298.465  17
   1   1   0 9.58592 98.7643   9
  -1  -1   0 111.498 73.4986   5
   1  -1   0 141.074 62.7841   6
   1   1   0 8.83347 73.1066   5
  -1   1   0 60.9418 54.0047   6
  -1   1   0 96.5043 81.3309   4
   1  -1   0 68.4006 83.0867   3
  -1   1   0 95.8080 43.0129  22
   1  -1   0 97.1306 49.2515  22
   1  -1   0 151.354 66.5527  23
  -1   1   0 123.499 61.5794  19
   1  -1   0 39.3484 35.4071  21
  -1  -1   0 134.094 67.4365  21
   1   1   0 78.7796 77.2414  10
   1   1   0 74.1566 52.5576  15
   1   1   0 52.6152 48.5218  16
  -1  -1   0 10.5993 43.2241  12
   1  -1   0 124.603 41.4826  12
  -1   1   0 109.461 48.6114  12
   1  -1  -1 22837.5 815.174   6
   1   1  -1 22986.3 674.167   5
  -1   1   1 22828.4 810.898   7
  -1  -1   1 22719.6 679.185   5
   1   1  -1 22503.7 629.170   8
  -1   1   1 22120.5 807.598   6
  -1  -1  -1 23819.5 754.646   8
  -1   1  -1 22548.2 822.758   4
   1   1   1 23522.8 831.331   5
  -1   1   1 23439.2 821.698   1
  -1   1   1 23391.5 760.612   3
  -1  -1  -1 22483.2 785.355   2
  -1   1   1 23329.8 802.045   2
  -1   1   1 22260.8 754.191   4
   1   1   1 23226.9 817.764   1
   1   1   1 24053.5 809.944   2
   1  -1  -1 22463.7 784.515   2
   1  -1  -1 22986.3 760.034   4
   1  -1  -1 22272.2 752.244   3
  -1   1  -1 22451.0 817.159   3
   1  -1   1 23702.2 621.398  23
  -1   1  -1 28454.8 709.624  22
  -1   1   1 29072.4 678.966  23
  -1   1  -1 29997.5 662.290  23
   1  -1   1 25640.8 679.805  22
   1  -1  -1 25056.2 655.684  23
   1   1  -1 29301.6 708.205  22
   1  -1  -1 25011.9 598.342  20
  -1   1  -1 24343.4 573.612  19
   1  -1   1 27631.8 590.789  19
  -1  -1  -1 24521.9 668.422  21
   1  -1  -1 26815.9 597.111  21
  -1   1   1 27862.3 603.635  21
   1   1  -1 23816.4 854.531   9
   1  -1   1 22445.3 730.210  10
  -1  -1   1 22991.6 822.079  10
  -1  -1  -1 24140.1 784.772   9
  -1   1   1 22031.1 655.970  10
   1  -1  -1 22953.7 660.901  10
   1   1  -1 22526.3 813.535  10
   1   1   1 22488.7 759.802   9
  -1   1   1 22490.1 604.745   9
  -1  -1   1 23690.1 648.851  16
   1   1  -1 29087.9 687.317  16
   1   1   1 28964.7 655.812  17
  -1  -1  -1 24035.7 619.988  17
   1   1   1 27045.9 621.489  16
  -1   1   1 28965.7 709.885  17
  -1  -1  -1 24447.2 667.063  15
   1   1   1 25707.5 572.972  14
   1   1   1 29237.8 696.498  15
  -1  -1  -1 27319.6 579.706  14
   1  -1   1 24200.7 646.561  14
  -1   1  -1 29516.8 681.100  14
  -1  -1  -1 24303.0 643.104  11
   1  -1  -1 24509.9 646.756  11
  -1   1   1 27853.2 669.649  11
  -1   1  -1 23214.1 661.561  12
  -1  -1   1 27392.7 675.586  12
  -1   1   1 25254.2 556.690  12
   1   1   1 29891.5 681.951  11
   1   1  -1 23712.6 647.304  12
   1  -1   1 27777.5 691.776  12
  -1   1   2 306300. 6137.99   5
  -1   1  -2 296119. 5888.15   6
   1   1   2 297624. 6201.43   5
   1   1   2 303676. 6332.80   6
  -1   1   2 306496. 6364.32   6
  -1  -1  -2 303693. 6272.67   8
  -1  -1   2 304377. 5709.69   5
  -1  -1  -2 297487. 6176.40   5
   1  -1  -2 304875. 6344.79   8
   1   1  -2 297634. 6091.07   8
  -1   1   2 300412. 6068.29   4
   1  -1  -2 301973. 5951.93   3
   1   1   2 327622. 6319.96   2
  -1   1   2 305267. 5946.25   3
   1  -1  -2 293591. 6296.36   1
   1   1   2 304291. 5815.25   3
  -1   1   2 307963. 6281.80   2
  -1   1  -2 302301. 6143.10   3
  -1  -1  -2 303289. 6324.27   1
   1  -1   2 309159. 5764.84  23
   1   1   2 355070. 5731.86  23
  -1   1   2 347945. 5685.74  22
   1  -1   2 304283. 5955.71  22
   1  -1  -2 327182. 5840.31  23
  -1  -1   2 314954. 5918.47  22
   1  -1   2 360717. 5665.55  19
  -1  -1  -2 316145. 5960.30  21
  -1  -1   2 305761. 6337.76  10
   1  -1   2 304692. 6263.76  10
   1   1   2 300299. 6031.43   9
   1   1  -2 315404. 6362.10  10
  -1  -1  -2 315983. 6059.22   9
   1  -1  -2 310334. 6164.34  10
  -1   1   2 298992. 6146.99  10
  -1  -1  -2 316934. 5878.76  17
  -1  -1   2 301174. 5840.36  16
   1   1   2 310508. 5895.49  18
  -1   1   2 308350. 5812.31  16
   1  -1  -2 340720. 5683.49  15
   1  -1   2 303521. 5937.28  14
  -1  -1  -2 315690. 5900.00  15
   1   1   2 316893. 5844.20  14
   1   1  -2 299520. 5888.96  12
   1  -1  -2 313387. 5922.26  11
  -1  -1  -2 308429. 5909.60  11
  -1  -1  -3 480367. 9369.97   5
  -1   1   3 492881. 9285.99   5
   1  -1  -3 469047. 9679.78   8
  -1   1  -3 488015. 9228.72   6
   1   1  -3 472802. 9472.40   8
   1   1   3 501163. 9683.21   6
   1   1   3 510844. 9445.93   5
  -1  -1  -3 468667. 9630.07   8
  -1   1  -3 491999. 9287.08   3
  -1   1   3 511352. 9663.65   2
  -1  -1  -3 467918. 9641.05   1
   1   1   3 523641. 9701.25   2
   1  -1  -3 496609. 8968.27   3
   1  -1  -3 460463. 9620.05   1
  -1   1   3 496023. 8964.14   3
   1  -1  -3 534558. 8920.36  23
  -1  -1   3 480642. 9062.05  22
  -1   1   3 497098. 8840.83  22
   1  -1   3 487977. 9143.08  22
   1   1  -3 565259. 8713.65  19
  -1  -1   3 479342. 9702.45  10
  -1  -1  -3 510500. 9236.23   9
   1   1   3 489255. 9208.75   9
  -1   1   3 470355. 9528.43  10
  -1   1  -3 538639. 9697.38   9
   1  -1  -3 514640. 9592.11  10
   1  -1   3 483256. 9685.36  10
  -1  -1   3 492396. 8937.08  16
  -1   1  -3 577562. 8838.20  16
   1   1   3 465708. 9109.87  18
  -1   1   3 502454. 8891.57  16
  -1  -1  -3 487445. 9062.02  17
  -1  -1  -3 488301. 9047.44  15
   1  -1  -3 507535. 8838.52  15
   1   1   3 479045. 9052.97  14
   1   1  -3 471522. 9053.82  12
  -1  -1  -3 463870. 9088.97  11
   1  -1  -3 487848. 9112.52  11
   1  -1  -4 9565.34 752.950   1
  -1  -1  -4 9424.26 741.239   1
  -1   1   4 10991.2 773.353   2
   1   1   4 11243.9 781.478   2
  -1   1  -4 10039.1 562.601   3
   1  -1  -4 9847.77 381.009   3
  -1   1   4 10310.9 421.183  22
  -1  -1   4 9374.17 500.562  22
   1   1   4 9605.32 499.193  22
  -1   1  -4 12684.4 370.180  23
   1  -1   4 9232.86 534.228  22
   1  -1  -4 10846.5 409.307  23
   1  -1  -4 10134.7 335.534   9
  -1  -1  -4 11295.5 586.434   9
   1   1   4 9159.16 539.814   9
  -1   1   4 8938.43 697.885  10
  -1  -1   4 10269.7 790.504  10
   1   1   4 8792.88 705.195  10
   1  -1   4 8383.36 713.520  10
  -1   1  -4 11707.6 353.580  16
  -1   1   4 10513.5 402.267  16
  -1  -1  -4 9362.28 508.148  17
   1   1   4 10029.4 549.459  18
  -1  -1   4 10198.7 423.371  16
   1  -1  -4 9348.18 550.551  17
   1  -1  -4 9372.40 405.534  15
   1   1  -4 9029.85 526.824  13
   1   1   4 10409.7 539.987  14
   1  -1  -4 9244.89 748.393   8
   1   1  -4 9094.48 694.827   8
  -1   1  -4 9770.80 615.658   6
  -1  -1  -4 9727.44 614.103   5
  -1   1   4 10067.6 568.182   5
   1   1   4 10349.8 757.063   6
   1  -1  -4 8471.81 719.792   6
  -1  -1  -4 9551.07 758.215   8
   1  -1  -5 24483.0 1381.67   6
  -1  -1  -5 23712.7 1372.79   8
  -1   1  -5 24321.4 1189.28   6
   1   1  -5 24862.1 1332.61   8
  -1   1   5 28336.2 1059.81   5
  -1  -1  -5 26612.4 1133.48   5
  -1   1  -5 26622.2 843.851   5
   1   1   5 28002.8 1440.85   6
   1   1  -5 24317.7 1284.29   6
  -1   1   5 29015.2 1530.41   8
   1  -1  -5 25204.0 1421.78   8
  -1   1  -5 24019.5 1355.64   8
  -1  -1  -5 24426.7 1386.15   1
   1   1   5 30252.7 1465.88   2
  -1   1  -5 26890.9 1016.76   3
  -1   1   5 28825.0 1442.79   2
   1  -1  -5 22992.0 1355.61   1
   1   1  -5 26300.2 1047.17   3
   1  -1   5 25238.5 1025.89  22
  -1   1   5 26506.9 854.854  22
  -1  -1   5 24878.6 964.168  22
   1  -1  -5 28585.5 772.438  23
   1   1   5 25770.3 958.981  22
  -1   1   5 25363.7 869.528  19
  -1  -1   5 25280.9 1437.87  10
   1   1  -5 31007.8 1552.94  10
  -1  -1  -5 28910.1 1091.18   9
  -1   1  -5 30100.0 1368.31   9
   1  -1   5 24897.3 1424.63  10
   1  -1  -5 28738.8 772.076   9
  -1   1   5 25044.8 1380.51  10
   1   1   5 23719.1 1364.43  10
  -1   1   5 24334.1 1050.81  18
   1   1   5 24620.5 1021.79  18
   1  -1  -5 23844.1 1023.13  17
  -1  -1  -5 23703.9 966.112  17
  -1   1  -5 30381.4 652.157  16
  -1   1   5 28963.2 777.254  16
  -1   1  -5 24061.7 988.857  15
  -1  -1  -5 25748.4 952.602  15
  -1   1   5 24913.4 1011.82  14
   1   1   5 26124.4 1023.95  14
  -1  -1   5 22586.8 1011.45  14
   1  -1  -5 26621.2 848.516  15
   1  -1   5 24237.5 1041.37  14
   1   1  -5 24396.5 1018.09  13
  -1   1  -5 23552.9 1028.62  13
  -1  -1  -6 7057.96 798.821   8
   1  -1  -6 8297.40 855.286   6
   1   1  -6 7288.09 743.495   6
  -1   1  -6 7707.49 374.548   5
  -1   1  -6 7085.89 785.521   8
   1   1  -6 7714.03 795.066   8
   1  -1  -6 6952.76 792.968   8
  -1   1  -6 7663.66 706.969   6
  -1   1  -6 7206.87 472.550   3
  -1  -1  -6 6998.14 792.120   1
   1  -1  -6 7014.15 780.756   1
   1   1  -6 7842.30 540.944   3
   1   1  -6 9341.74 404.823  23
  -1   1   6 8025.83 465.386  22
  -1  -1   6 7734.25 538.116  22
   1  -1  -6 8909.69 363.046  23
   1   1   6 7582.18 520.801  22
   1  -1   6 7003.27 549.741  22
  -1   1   6 7831.21 450.946  19
  -1   1   6 7203.38 785.143  10
   1  -1  -6 7677.93 380.206   9
  -1   1  -6 8818.89 775.267   9
  -1  -1   6 6185.73 768.664  10
   1  -1   6 7683.01 856.188  10
   1   1   6 7999.35 854.805  10
   1  -1  -6 9021.11 405.064   9
  -1  -1  -6 8484.18 592.082   9
  -1  -1  -6 6586.95 527.209  17
  -1   1   6 8921.79 361.946  16
   1  -1  -6 6685.14 565.141  17
  -1   1   6 6889.55 578.385  18
   1   1   6 6574.74 556.064  18
  -1   1  -6 6797.92 540.756  15
  -1   1   6 7250.31 570.329  14
  -1  -1   6 6591.89 579.359  14
   1  -1   6 7464.15 602.430  14
   1   1   6 6864.77 564.677  14
  -1  -1  -6 7058.22 508.325  15
   1   1  -6 6757.92 498.816  15
   1   1  -6 6672.95 560.189  13
  -1   1  -6 7276.11 584.512  13
  -1   1  -7 7720.20 785.368   6
  -1   1  -7 7345.95 884.796   8
  -1  -1  -7 8687.75 966.385   8
   1   1  -7 8070.52 857.263   6
   1   1  -7 7431.07 865.893   8
   1  -1  -7 7840.97 918.841   8
   1  -1  -7 8660.01 957.336   6
   1  -1  -7 8161.21 929.940   1
  -1  -1  -7 7503.15 895.211   1
   1  -1   7 7599.35 624.035  22
  -1   1   7 8861.63 543.424  22
   1   1   7 7772.62 574.317  22
  -1  -1   7 7606.27 577.846  22
  -1   1   7 9052.39 499.948  19
   1   1  -7 8242.59 732.976   9
  -1   1   7 7966.01 926.661  10
  -1  -1   7 8080.67 963.286  10
   1   1   7 8110.28 940.833  10
  -1   1  -7 8989.90 828.008   9
   1  -1   7 7666.08 929.479  10
   1  -1  -7 6608.81 609.599  17
  -1  -1  -7 7547.37 612.970  17
  -1   1   7 7649.15 654.182  18
  -1   1   7 7510.74 638.020  14
  -1  -1   7 6988.35 638.381  14
   1  -1   7 7423.34 671.693  14
  -1   1  -7 7273.41 603.218  15
  -1  -1  -7 7699.91 563.183  15
   1   1   7 7936.55 649.475  14
   1  -1  -7 8773.45 527.400  15
   1   1  -7 6896.71 551.661  15
   1   1  -7 7209.61 623.577  13
  -1   1  -7 6881.59 624.651  13
   1  -1  -8 10949.9 1159.09   6
  -1  -1  -8 9130.88 1090.73   8
  -1   1  -8 9967.18 1114.21   8
  -1   1  -8 8557.94 914.183   6
   1   1  -8 10304.3 1113.89   8
   1   1  -8 8733.01 977.353   6
   1  -1   8 8712.52 909.470   4
   1  -1  -8 9075.59 1081.16   8
   1   1   8 8857.65 654.840  22
   1  -1   8 8696.10 711.220  22
  -1   1   8 10375.0 629.524  22
  -1  -1   8 9779.80 711.520  22
   1   1   8 9671.03 1122.78  10
  -1  -1   8 9178.51 1119.35  10
  -1   1   8 10233.3 1134.24  10
   1  -1   8 9187.26 1125.63  10
   1  -1  -8 7684.64 707.559  17
  -1  -1  -8 8131.90 693.524  17
   1   1  -8 8704.12 743.892  13
  -1   1  -8 9604.36 736.316  15
   1   1  -8 9611.26 686.954  15
  -1  -1   8 8803.16 782.600  14
  -1  -1  -8 9395.44 674.304  15
  -1   1   8 7917.72 710.108  14
   1  -1   8 8050.30 755.267  14
   1   1   8 8926.86 756.969  14
   1  -1  -8 9428.08 600.463  15
  -1  -1  -8 9109.97 1086.54   1
   1  -1  -8 9526.82 1104.83   1
  -1  -1   9 316.624 203.456  22
   1   1   9 94.5793 132.471  22
   1  -1   9 210.602 170.827  22
  -1   1   9 4.84843 185.165  14
  -1  -1   9 51.6720 216.365  14
   1   1   9-108.381 234.043  14
   1   1  -9 365.663 220.751  15
  -1   1  -9 64.4031 162.953  15
  -1  -1  -9 165.667 150.657  15
   1  -1   9-5.95294 238.539  14
   1   1  -9-504.952 278.338   6
   1  -1  -9-170.757 206.189  17
  -1  -1  -9 6.32764 171.417  17
  -1   1 -10 590.015 276.371  17
   1  -1 -10 685.990 290.368  17
   1   1 -10 531.179 267.014  17
  -1  -1 -10 1022.81 323.681  17
   1  -1  10 915.204 290.503  22
   1  -1  10 832.675 360.980  14
  -1  -1  10 1292.36 399.562  14
  -1   1 -10 896.581 252.795  15
   1   1  10 1169.56 382.043  14
   1   1 -10 595.893 245.312  15
  -1   1  10 687.952 288.569  14
  -1   1  11 821.769 323.056  14
   1   1  11 464.735 264.395  14
  -1  -1  11 66.9338 270.539  14
   1  -1  11 561.210 297.909  14
   1   1 -11 333.575 179.767  17
  -1   1 -11 571.455 256.399  17
   1  -1 -11 469.938 265.496  17
  -1  -1 -11 792.345 308.856  17
   1  -2   0-82.2550 107.266  23
   1  -2   0 56.0514 69.3451  22
  -1  -2   0-26.0724 81.1686  21
   1  -2   0 178.193 74.3671  21
  -1   2   0-10.1961 87.7541   4
  -1   2   0-7.07368 119.147   3
   1  -2   0-79.0142 109.423   4
   1   2   0 19.2839 73.8716  10
  -1   2   0 65.1518 73.9324  12
   1   2   0 57.3402 45.2808   8
   1   2   0 56.8267 89.7656   5
  -1   2   0 62.1306 89.8437   6
  -1  -2   0 57.1607 115.089   5
   1   2   0 32.3617 113.106   9
  -1  -2  -1 348927. 6602.62   8
  -1  -2  -1 361757. 6514.95   7
  -1   2   1 349082. 6727.53   4
  -1  -2  -1 346503. 6429.95   4
   1   2   1 351831. 6987.18   5
   1   2   1 346683. 6614.48   8
  -1   2   1 343652. 6842.94   7
   1   2  -1 349806. 6746.25   5
   1  -2  -1 362991. 6873.87   7
   1  -2   1 337157. 6916.21   4
  -1   2   1 347602. 6857.71   6
  -1   2   1 350025. 6988.32   5
  -1  -2   1 325107. 6721.32   5
   1  -2  -1 345652. 6727.85   4
  -1   2   1 328008. 6825.04   3
   1   2   1 367512. 6941.47   2
   1  -2  -1 344440. 6906.67   2
  -1  -2  -1 335993. 6882.70   2
  -1   2   1 349614. 6900.38   2
   1  -2  -1 351527. 6508.78  23
   1  -2   1 337864. 6486.40  23
   1  -2   1 354951. 6513.39  22
   1  -2  -1 365141. 6404.02  21
  -1  -2   1 345283. 6528.18  21
  -1  -2  -1 353607. 6521.29  21
  -1  -2  -1 363710. 6861.50   9
  -1  -2   1 344388. 6774.37  10
  -1   2  -1 336210. 6513.26  10
   1   2   1 338878. 6800.43   9
   1   2  -1 348218. 6781.23  10
  -1   2   1 341156. 6277.65  10
   1  -2   1 348661. 6530.37  10
   1   2  -1 337336. 7004.94   9
   1  -2   1 354080. 6384.59  14
  -1  -2  -1 348843. 6498.34  15
  -1  -2   1 351172. 6313.38  14
  -1  -2  -1 327750. 6465.06  11
   1  -2  -1 336493. 6483.44  11
  -1   2   1 351096. 6384.39  12
   1   2   1 338189. 6503.20  12
  -1   2  -1 331602. 6496.55  12
   1  -2  -2 63227.1 1952.79   6
   1   2   2 67494.6 1960.39   5
   1   2   2 63054.1 1597.73   7
  -1  -2  -2 63993.4 1811.55   8
   1   2  -2 62934.1 1588.91   5
  -1   2   2 62473.7 1833.86   7
  -1  -2  -2 61089.5 1899.96   5
  -1   2   2 63815.5 1911.14   5
  -1   2   2 64478.1 1969.75   6
  -1   2   2 65324.6 1939.09   8
   1   2   2 65140.0 1838.20   8
   1  -2  -2 64323.8 1668.00   4
   1   2   2 67461.9 1965.61   2
  -1   2   2 66292.9 1681.69   4
  -1   2   2 62002.6 1710.18   3
  -1   2   2 68821.3 2011.69   1
   1   2   2 67141.6 2001.64   1
  -1   2   2 65751.3 1955.26   2
   1  -2  -2 62304.4 1908.77   2
  -1  -2  -2 59570.9 1876.09   2
   1  -2   2 62904.9 1590.72  22
  -1  -2   2 60510.8 1574.20  22
   1  -2  -2 64175.8 1527.99  23
  -1  -2  -2 62199.0 1599.88  20
  -1  -2  -2 61386.7 1566.78  21
   1  -2  -2 66345.1 1516.81  20
  -1   2  -2 66252.1 1344.94  19
   1  -2  -2 65019.5 1493.13  21
  -1   2   2 62833.8 1603.24  10
  -1  -2   2 63416.3 1874.39  10
  -1  -2  -2 65715.3 1719.84   9
   1   2  -2 64539.4 1895.53  10
  -1   2   2 62674.7 1435.18   9
   1  -2   2 64935.0 1793.91  10
   1   2   2 61379.6 1681.95   9
  -1   2  -2 61837.6 1755.24  10
  -1  -2  -2 60659.4 1532.09  17
   1   2   2 67398.9 1363.42  14
  -1  -2  -2 63507.8 1519.73  15
  -1  -2   2 63409.2 1488.08  14
   1  -2   2 61665.2 1518.38  14
  -1   2   2 75922.9 1378.65  15
  -1   2   2 64191.0 1431.53  12
   1   2  -2 59339.5 1555.90  12
   1  -2  -2 61048.8 1550.85  11
  -1  -2  -2 60737.3 1542.04  11
  -1  -2  -3 108662. 2951.12   8
  -1   2   3 118062. 3127.99   8
   1   2  -3 110490. 2333.17   5
  -1   2   3 117680. 3162.48   6
   1   2   3 119713. 3015.14   5
  -1   2   3 114703. 2932.42   5
   1   2   3 118697. 3154.50   6
   1   2  -3 107586. 2717.43   8
   1  -2  -3 102760. 3017.18   1
  -1   2   3 122073. 3116.80   2
  -1  -2  -3 105111. 3040.04   1
  -1   2   3 115494. 2627.16   4
  -1   2   3 108483. 2541.86   3
   1  -2   3 102586. 2551.40  22
  -1  -2   3 106024. 2540.58  22
   1  -2  -3 114098. 2412.72  23
  -1  -2  -3 110986. 2554.50  21
   1  -2  -3 111891. 2479.26  20
  -1  -2  -3 121841. 2636.10   9
  -1  -2   3 105159. 2984.97  10
  -1   2   3 106719. 2752.47  10
   1   2   3 112586. 2590.78   9
   1  -2   3 110857. 2950.98  10
   1   2  -3 118584. 3099.90  10
  -1   2  -3 113859. 2956.82  10
  -1  -2  -3 105414. 2483.32  17
  -1  -2  -3 113348. 2465.01  15
  -1   2   3 127818. 2265.11  15
   1  -2  -3 117620. 2239.75  15
   1   2   3 113579. 2372.06  14
   1  -2  -3 108293. 2531.77  11
  -1  -2  -3 105984. 2518.23  11
   1  -2  -4 18718.3 1159.13   8
  -1   2   4 22637.8 1081.50   5
   1   2   4 24429.8 1297.22   6
  -1  -2  -4 19652.2 1146.04   8
   1   2   4 23065.7 1141.22   5
  -1   2   4 23463.8 1283.27   8
  -1   2  -4 20589.5 893.464   6
   1   2  -4 19638.9 1036.91   8
  -1   2   4 23822.6 1288.59   6
   1  -2  -4 19989.0 1208.25   6
  -1  -2  -4 19188.5 1160.87   1
   1   2   4 25269.3 1276.19   2
   1  -2  -4 19730.6 1183.16   1
  -1   2   4 24207.5 1244.48   2
  -1   2   4 21317.5 757.718   3
   1   2   4 21679.8 588.520   3
  -1   2   4 22408.2 923.411   4
   1   2   4 22737.9 559.873   4
   1   2   4 22991.4 602.387   3
   1  -2  -4 22339.4 732.685  23
   1  -2   4 18915.6 861.115  22
  -1   2   4 22224.9 659.638  22
  -1  -2   4 20183.4 859.453  22
  -1  -2  -4 20669.9 892.445  20
   1   2  -4 23964.9 1286.32  10
  -1   2   4 20577.8 1081.91  10
  -1  -2   4 21760.4 1215.58  10
   1  -2   4 19488.5 1141.49  10
   1   2   4 19025.9 1083.74  10
   1   2   4 21322.9 847.348   9
  -1  -2  -4 22768.5 867.098   9
  -1  -2  -4 20216.6 835.753  17
  -1   2   4 20988.4 702.655  16
   1  -2  -4 20562.9 891.809  17
   1   2   4 21437.8 872.464  18
   1  -2  -4 23206.1 679.935  15
   1   2   4 21013.6 788.292  14
  -1  -2   4 20474.3 857.631  14
   1  -2   4 20104.4 864.574  14
   1   2  -4 19954.7 846.789  12
   1  -2  -4 20462.6 869.426  11
  -1  -2  -4 19065.1 848.214  11
  -1   2  -4 20316.0 881.025  12
  -1  -2  -5 65528.7 2531.66   8
   1  -2  -5 70602.4 2680.88   6
   1  -2  -5 63746.5 2548.40   8
   1   2  -5 66749.2 2387.05   8
   1   2   5 78414.8 2450.65   5
  -1   2  -5 70076.5 2161.54   6
  -1  -2  -5 71764.6 2354.96   5
   1   2   5 81013.5 2783.44   6
  -1   2   5 75544.0 2310.43   5
  -1   2   5 79266.5 1541.90   3
   1   2   5 78478.3 1682.68   4
  -1  -2  -5 66627.3 2604.98   1
   1  -2  -5 63388.5 2564.57   1
  -1   2   5 76711.3 2132.10   4
   1  -2   5 64926.3 2014.84  22
  -1  -2   5 63248.8 1958.34  22
   1   2   5 68638.7 1860.31  22
   1  -2  -5 76534.9 1724.56  23
  -1   2   5 75624.5 1692.95  22
  -1   2  -5 82103.2 2698.55   9
   1  -2   5 67889.1 2599.64  10
   1   2   5 73162.6 1916.83   9
  -1  -2  -5 78503.4 1958.84   9
   1   2   5 67453.6 2498.64  10
  -1  -2   5 69785.8 2637.09  10
  -1   2   5 67046.5 2444.31  10
  -1   2   5 66479.3 2056.10  18
   1   2   5 65962.7 1984.75  18
   1   2   5 76778.1 1526.46  16
   1  -2  -5 63014.1 2003.16  17
  -1   2   5 74763.8 1698.89  16
  -1  -2  -5 63685.1 1941.38  17
   1   2   5 68840.6 1912.86  14
  -1  -2   5 66976.0 2015.48  14
   1  -2   5 67576.8 2044.05  14
   1  -2  -5 78030.6 1716.95  15
  -1   2   5 66055.4 1910.26  14
  -1  -2  -5 72546.0 1889.79  15
   1  -2  -5 67010.3 2005.24  11
   1   2  -5 65044.0 1956.26  12
  -1  -2  -5 64308.4 1984.84  11
  -1   2  -5 65934.1 2020.21  13
   1   2  -6 49039.6 2072.56   6
  -1  -2  -6 53430.2 2007.90   5
  -1  -2  -6 50013.1 2315.03   8
  -1   2  -6 51579.9 1925.27   6
   1   2  -6 49543.6 2162.60   8
  -1   2  -6 55765.7 1177.83   5
  -1   2   6 57686.7 1990.54   5
  -1   2  -6 48808.9 2212.31   8
  -1   2  -6 56475.7 1171.52   5
   1  -2  -6 49575.7 2331.54   8
   1  -2  -6 53837.2 2435.96   6
   1   2   6 57169.0 1462.16   4
   1  -2  -6 50369.2 2362.54   1
  -1  -2  -6 50245.8 2358.21   1
  -1   2   6 55365.3 1832.08   4
  -1   2   6 56661.3 1438.95  22
   1  -2  -6 60098.6 1366.72  23
   1  -2   6 48126.3 1723.99  22
  -1  -2   6 48758.4 1696.91  22
   1   2   6 52097.8 1585.02  22
  -1   2   6 48696.2 1545.19  19
   1  -2   6 50770.2 2375.36  10
  -1  -2   6 49924.0 2352.78  10
   1   2   6 48136.8 2232.04  10
  -1   2   6 48171.0 2181.99  10
  -1  -2  -6 59343.1 1610.99   9
   1   2   6 47829.8 1714.18  18
  -1   2   6 58859.6 1357.62  16
   1  -2  -6 47477.7 1726.32  17
  -1   2   6 50374.0 1787.13  18
  -1  -2  -6 45859.8 1648.87  17
  -1  -2   6 48161.1 1732.76  14
  -1  -2  -6 52706.7 1599.03  15
  -1   2   6 48925.3 1660.97  14
   1   2   6 48382.2 1647.34  14
  -1   2  -6 47588.6 1702.40  15
   1  -2   6 49308.0 1763.24  14
  -1   2  -6 48326.7 1747.58  13
   1   2  -6 47025.2 1723.50  13
  -1   2  -7 13347.9 1193.11   8
   1  -2   7 10924.4 1030.45   4
  -1  -2  -7 13147.0 935.823   5
  -1  -2  -7 11437.4 1135.35   8
   1   2  -7 12330.0 1044.06   6
  -1   2  -7 12389.0 946.668   6
   1  -2  -7 12393.9 1200.05   8
   1   2  -7 11405.1 1059.33   8
   1  -2  -7 11255.8 1138.18   6
  -1  -2  -7 13242.8 1230.31   1
   1  -2  -7 11822.4 1165.15   1
  -1  -2   7 11222.4 770.796  22
   1  -2   7 10856.9 783.757  22
  -1   2   7 13580.5 620.715  22
   1   2   7 12459.0 704.126  22
  -1   2   7 12546.2 682.140  19
   1  -2   7 13319.5 1248.21  10
  -1  -2   7 11249.1 1141.95  10
  -1   2   7 11537.1 1085.16  10
   1   2   7 11793.2 1126.36  10
   1  -2  -7 10923.6 786.819  17
  -1   2   7 11225.2 816.279  18
  -1  -2  -7 10679.6 748.126  17
   1   2   7 11260.0 791.371  18
   1  -2   7 11745.4 838.000  14
  -1   2   7 11205.2 762.666  14
  -1   2  -7 10426.1 753.235  15
  -1  -2   7 11741.1 838.109  14
   1  -2  -7 13946.5 628.371  15
   1   2   7 12440.8 799.673  14
  -1  -2  -7 12015.8 695.962  15
   1   2  -7 11185.6 806.052  13
  -1   2  -7 10776.2 796.418  13
   1   2  -8 7187.68 860.380   6
   1   2  -8 7915.16 966.072   8
  -1   2  -8 7468.02 964.528   8
   1  -2   8 6382.40 835.002   4
   1  -2   8 6937.78 678.899  22
  -1  -2   8 6252.11 626.699  22
   1   2   8 7514.89 587.582  22
  -1   2   8 7678.30 540.732  19
   1   2  -8 6545.42 787.278   9
   1   2   8 6791.19 928.173  10
  -1   2   8 7912.36 991.054  10
  -1  -2  -8 6582.65 642.741  17
  -1   2   8 5769.29 641.355  18
   1  -2  -8 5932.44 620.267  17
  -1   2   8 5593.01 588.775  14
   1   2  -8 6115.83 595.365  15
   1   2   8 6649.56 633.230  14
  -1  -2   8 6679.49 693.736  14
   1  -2   8 5960.98 674.604  14
  -1   2  -8 5732.51 608.300  15
  -1  -2  -8 6895.94 559.549  15
   1   2  -8 6540.12 664.720  13
  -1   2  -8 6813.05 688.685  13
   1  -2   9 3151.98 494.045  22
  -1  -2   9 3252.95 460.737  22
   1  -2  -9 2216.21 439.638  17
  -1  -2  -9 2960.07 471.906  17
  -1  -2  -9 3096.38 515.562  20
   1   2   9 2740.54 451.575  14
  -1   2   9 2696.76 443.302  14
   1  -2   9 2579.55 504.966  14
  -1  -2   9 2304.13 453.337  14
   1   2  -9 2529.15 404.508  15
  -1   2  -9 2574.04 445.192  15
   1   2  -9 2851.80 476.312  13
  -1  -2 -10 405.039 208.585  20
   1  -2 -10 322.914 240.069  20
   1   2 -10 638.102 261.604  15
   1  -2  10 976.710 367.476  14
   1   2  10 624.392 318.471  14
  -1  -2  10 145.588 247.965  14
  -1   2  10 360.820 234.909  14
  -1   2 -10 664.305 249.397  15
   1  -2  10 549.330 264.203  22
  -1  -2  10 299.688 197.278  22
   1  -2 -10 756.039 321.425  17
  -1  -2 -10 587.661 258.589  17
  -1  -2 -11 1744.29 434.815  20
   1  -2 -11 1022.16 343.336  20
  -1   2 -11 1429.17 391.486  17
   1   2 -11 361.280 198.459  17
   1  -2 -11 1115.42 352.599  17
  -1  -2 -11 1461.71 411.432  17
   1   2  11 943.154 319.573  14
  -1  -2  11 1217.03 410.132  14
  -1   2  11 1729.04 417.405  14
  -1   2 -11 1607.00 386.170  15
   1  -2  11 1273.67 393.758  14
   1  -2  11 1505.41 390.234  22
   1   3   0-3.23802 133.089   9
  -1   3   0-27.4359 82.5972   5
   1  -3   0-39.0503 101.144   7
   1   3   0 27.8363 49.3641   8
  -1  -3   0-49.6526 112.587   5
   1  -3   0-63.3306 125.483  23
   1  -3   0-21.6970 85.9690  21
  -1  -3   0 170.394 122.023  21
   1  -3   0-68.5756 99.3338   4
  -1  -3   0 22.2544 98.6770  11
  -1   3   0 18.2428 33.4946  10
   1   3   0 51.2552 68.5472  10
   1  -3   0-152.625 114.778  11
  -1   3   0 14.4814 36.6834  14
  -1   3   0 5.47852 91.0348  12
  -1  -3   1 41358.4 1500.16   5
  -1   3   1 44507.2 1539.11   6
  -1   3   1 44045.1 1663.30   5
   1  -3  -1 47813.6 1560.27   7
   1   3  -1 47177.5 1563.69   5
  -1   3   1 44303.9 1459.80   4
  -1  -3  -1 47873.8 1342.13   7
   1   3   1 47480.2 1701.05   5
   1   3   1 42821.4 1296.26   8
  -1   3  -1 45764.3 1592.35   5
  -1  -3  -1 41786.1 1267.75   4
   1  -3   1 44227.5 1240.94  22
   1  -3   1 40620.9 1242.54  23
   1  -3  -1 42295.8 1259.21  23
  -1  -3  -1 42305.5 1247.76  21
   1  -3   1 43912.7 1201.70  21
   1  -3  -1 44569.1 1169.89  21
  -1  -3   1 42916.0 1254.53  21
  -1  -3  -1 40929.0 1573.50   2
   1  -3  -1 42907.9 1436.44   4
   1  -3  -1 41237.8 1570.46   2
  -1   3   1 40044.1 1540.28   3
  -1  -3   1 42520.8 1401.32  10
  -1   3  -1 42797.1 1188.14  10
   1  -3   1 44941.6 1191.96  10
   1   3  -1 42419.3 1669.03   9
   1   3  -1 43227.7 1411.21  10
   1   3   1 42403.7 1524.52   9
  -1  -3   1 45844.6 999.338  14
  -1  -3  -1 40601.3 1223.93  11
   1   3   1 39617.2 1224.85  12
  -1   3   1 41557.4 1162.41  12
   1  -3  -1 42011.1 1233.50  11
  -1   3  -1 41604.4 1237.27  12
   1   3   2 271114. 5832.03   5
  -1   3   2 248515. 5489.30   7
  -1   3   2 259483. 5609.30   8
   1   3   2 254966. 5393.00   8
  -1   3  -2 259792. 5468.54   5
  -1   3   2 257172. 5254.67   4
   1   3  -2 261464. 5342.84   5
  -1   3   2 263429. 5718.38   6
  -1   3   2 261801. 5786.51   5
  -1   3   2 268365. 5763.08   2
  -1   3   2 237709. 5415.27   3
  -1   3   2 277709. 5882.53   1
   1   3   2 286101. 5840.91   2
  -1  -3  -2 233077. 5592.11   2
   1  -3  -2 245955. 5225.85   4
   1  -3  -2 238752. 5602.74   2
  -1  -3  -2 260733. 4864.22   4
   1   3   2 270628. 5852.03   1
   1  -3  -2 242983. 5017.65  23
   1  -3   2 247713. 5098.90  22
  -1  -3  -2 237753. 5026.20  21
   1  -3  -2 248438. 4930.26  21
  -1  -3   2 245137. 5446.26  10
  -1   3   2 243896. 5115.15   9
   1   3   2 243548. 5348.10   9
   1  -3   2 255005. 5256.28  10
  -1   3   2 247785. 4910.69  10
   1   3  -2 258649. 5504.96  10
  -1   3  -2 240471. 5219.09  10
  -1  -3   2 250475. 4837.94  14
   1  -3   2 244648. 4895.99  14
   1   3   2 285421. 4574.85  14
  -1  -3  -2 230390. 5020.84  11
  -1   3  -2 237229. 5078.89  12
  -1   3   2 243540. 4889.60  12
   1   3   2 240374. 5025.78  12
   1  -3  -2 239679. 5031.77  11
  -1   3   3 1220.87 284.604   6
  -1   3   3 989.244 246.892   8
   1   3   3 952.351 205.298   7
  -1  -3  -3 847.564 235.990   8
   1   3   3 904.902 255.348   6
  -1   3   3 872.715 137.442   9
  -1   3   3 879.335 239.237   7
   1   3  -3 1051.01 186.806   5
  -1   3  -3 737.164 174.228   5
   1   3   3 1155.51 254.131   8
  -1  -3  -3 910.550 191.623   9
  -1   3   3 2679.29 400.682   5
   1   3   3 997.743 195.211   9
  -1  -3  -3 951.248 266.291   5
   1   3   3 1143.15 287.549   5
  -1   3   3 1086.51 195.084   4
  -1   3   3 1139.36 274.660   2
   1   3   3 1087.22 273.539   2
  -1   3   3 908.391 262.175   1
   1  -3   3 871.892 248.161   4
  -1  -3  -3 956.503 261.024   2
   1   3   3 1316.16 305.501   1
   1  -3  -3 1119.90 276.178   2
  -1   3   3 1230.50 235.889   3
   1  -3   3 717.720 218.298  22
   1  -3  -3 1011.50 187.758  23
  -1  -3   3 952.541 225.289  22
  -1   3  -3 1189.67 124.431  19
   1  -3  -3 1033.13 191.176  21
  -1  -3  -3 1019.81 218.920  21
  -1  -3  -3 946.203 213.242  20
  -1  -3  -3 1062.19 209.525  11
   1   3  -3 1202.00 268.461  10
  -1   3  -3 1282.68 264.943  10
  -1   3   3 1132.67 206.086  10
   1  -3  -3 943.313 210.575  11
  -1  -3   3 486.059 179.027  10
   1  -3   3 1060.04 244.066  10
   1  -3  -3 1012.46 217.562  17
   1   3   3 1111.06 131.661  14
   1   3   3 910.891 200.609  12
  -1   3  -3 1188.20 227.532  12
   1   3  -3 1141.72 229.264  12
  -1   3   3 988.626 158.345  12
   1   3  -4 43832.8 1627.20   8
   1   3   4 49182.0 1960.22   5
  -1   3   4 49566.5 1477.70   4
  -1   3   4 50783.0 1953.24   5
  -1   3   4 50737.8 2091.38   6
  -1   3  -4 46854.5 1508.27   5
   1  -3   4 42938.2 1931.19   4
  -1   3   4 44557.5 1790.06   7
   1   3   4 45075.0 1611.14   7
  -1   3   4 51092.3 2077.26   8
  -1  -3  -4 44434.0 1870.56   5
  -1  -3  -4 41198.9 1818.92   8
   1   3  -4 47607.5 1300.46   5
  -1   3   4 50871.1 2060.12   2
   1   3   4 43532.3 1370.74   3
   1   3   4 55445.3 2134.14   2
  -1   3   4 43673.1 1452.51   3
  -1  -3   4 42006.0 1465.48  22
   1  -3  -4 44363.9 1314.46  23
   1  -3   4 40478.3 1462.92  22
  -1  -3  -4 44695.6 1507.90  20
   1  -3  -4 45418.7 1425.54  20
  -1  -3  -4 41792.1 1436.86  21
   1   3   4 47405.1 1464.40   9
  -1  -3   4 43373.6 1888.59  10
   1  -3   4 43648.8 1819.46  10
  -1   3  -4 46855.1 1867.63  10
   1   3  -4 51513.4 2036.44  10
  -1   3   4 44341.3 1648.68  10
  -1  -3  -4 49898.4 1492.20   9
   1   3   4 41347.9 1709.22  10
   1  -3  -4 39950.5 1444.70  17
  -1  -3  -4 41957.6 1416.53  17
   1   3   4 47945.6 1258.14  14
   1  -3   4 43541.1 1419.92  14
  -1  -3   4 43649.1 1397.63  14
  -1   3   4 44454.7 1268.99  14
  -1   3  -4 41185.7 1473.70  12
   1  -3  -4 44323.2 1465.23  11
   1   3  -4 41403.0 1451.40  12
  -1  -3  -4 42054.3 1447.34  11
  -1   3   4 44776.3 1294.89  12
  -1   3  -5 56800.3 1636.75   5
   1  -3   5 53388.7 2325.04   4
  -1   3   5 58399.0 2210.75   5
   1   3   5 62213.0 2333.63   5
   1   3  -5 54516.7 2053.96   8
  -1  -3  -5 53859.2 2168.14   5
  -1  -3  -5 46871.6 2163.67   8
  -1   3  -5 56896.1 1799.39   6
  -1   3   5 56576.6 1549.10   3
   1   3   5 58577.8 1338.43   3
   1   3   5 61735.1 1364.36   3
  -1   3  -5 56176.7 2181.43   3
  -1   3   5 59604.5 1720.39   4
  -1  -3   5 48756.5 1725.59  22
   1  -3  -5 54957.0 1512.60  23
  -1   3   5 59575.3 1403.32  22
   1  -3   5 48677.4 1740.05  22
  -1  -3  -5 49997.8 1733.88  20
   1  -3  -5 53043.5 1699.61  20
   1  -3   5 50762.1 2214.52  10
  -1  -3   5 53273.9 2297.21  10
  -1  -3  -5 61345.5 1636.08   9
   1   3   5 51123.1 2107.12  10
   1   3   5 59342.3 1617.57   9
  -1   3   5 53202.7 2063.89  10
   1   3   5 50554.1 1712.11  18
  -1   3   5 53326.5 1473.42  16
   1  -3  -5 47318.8 1701.55  17
  -1  -3  -5 47656.9 1665.57  17
  -1  -3  -5 54277.4 1585.82  15
   1  -3  -5 58699.4 1396.28  15
  -1   3   5 53575.5 1581.18  14
  -1  -3   5 50125.5 1693.37  14
   1   3   5 55390.4 1567.66  14
   1  -3   5 50256.6 1715.64  14
   1  -3  -5 50365.6 1731.11  11
   1   3  -5 49720.2 1719.24  12
  -1  -3  -5 50420.8 1724.55  11
  -1   3  -5 48775.5 1743.13  12
  -1   3  -6 30739.1 1343.85   6
  -1   3  -6 27964.1 1633.82   8
   1  -3   6 27562.9 1701.75   4
   1   3  -6 28290.6 1544.17   8
  -1  -3  -6 28517.7 1721.91   8
  -1  -3  -6 29974.4 1590.67   5
  -1  -3  -6 27141.3 1751.92   1
   1  -3  -6 26394.3 1735.97   1
  -1   3  -6 30576.6 1560.99   3
  -1   3   6 31072.7 921.603  22
   1  -3  -6 30835.6 997.077  23
   1  -3   6 26046.5 1253.29  22
  -1  -3   6 24236.2 1188.53  22
   1   3   6 28517.8 1086.09  22
   1  -3  -6 27601.9 1223.55  20
  -1  -3  -6 27057.8 1250.21  20
  -1   3   6 29530.3 1602.46  10
   1   3   6 25686.6 1559.06  10
   1  -3   6 28287.9 1718.82  10
  -1  -3   6 28407.8 1748.57  10
   1  -3  -6 24504.1 1213.19  17
  -1   3   6 27563.7 1282.07  18
   1   3   6 26626.8 1226.68  18
  -1  -3  -6 24691.7 1166.90  17
  -1   3   6 30109.0 975.043  16
  -1  -3   6 25188.8 1203.83  14
   1  -3   6 26360.9 1241.56  14
  -1   3   6 27487.3 1124.32  14
  -1  -3  -6 28683.6 1094.28  15
   1   3   6 28324.4 1121.47  14
   1  -3  -6 25309.6 1207.16  11
  -1   3  -6 24715.3 1216.02  13
  -1  -3  -6 24807.1 1205.36  11
   1   3  -6 24450.3 1186.72  12
  -1  -3  -7 384.207 225.213   5
   1   3  -7 1322.68 349.871   6
  -1  -3  -7 681.213 307.206   8
   1   3  -7 1326.79 380.732   8
  -1   3  -7 1427.44 413.214   8
   1  -3  -7 726.262 337.370   1
  -1  -3  -7 1163.29 414.425   1
  -1   3  -7 933.926 254.291   3
   1  -3   7 919.453 369.398   4
  -1  -3   7 796.389 263.618  22
   1  -3   7 795.737 282.481  22
  -1   3   7 841.657 219.883  19
   1   3   7 993.722 209.382  22
   1  -3  -7 921.755 274.219  20
  -1  -3  -7 673.237 258.629  20
   1  -3   7 1366.48 413.822  10
  -1  -3   7 1284.11 425.134  10
   1   3   7 1270.31 402.762  10
  -1   3   7 1599.75 422.661  10
  -1   3   7 959.516 311.004  18
   1  -3  -7 679.752 259.816  17
   1   3   7 939.386 265.628  18
  -1  -3  -7 871.161 265.266  17
  -1   3  -7 1098.21 307.742  15
  -1  -3  -7 354.117 151.370  15
   1   3   7 852.113 225.069  14
  -1  -3   7 1016.38 320.701  14
   1  -3   7 709.913 236.940  14
  -1   3   7 1102.46 257.264  14
  -1   3  -7 953.726 303.447  13
   1   3  -7 812.648 288.090  13
   1   3  -8 113.586 168.579   9
  -1   3  -8 1073.01 389.302   8
   1   3  -8 979.453 370.632   8
  -1  -3   8 371.278 222.964  22
   1  -3   8 398.314 251.386  22
  -1   3   8 146.500 118.101  19
  -1  -3  -8 248.507 201.106  20
   1  -3  -8 479.861 245.117  20
  -1   3   8 207.276 136.456  10
   1   3   8 197.561 223.147  10
   1  -3  -8 295.510 202.854  17
  -1   3   8-10.9488 195.285  18
  -1  -3  -8-30.8517 176.858  17
   1   3   8-87.8321 189.242  18
  -1   3  -8 401.648 230.590  15
   1   3   8-238.628 219.019  14
   1  -3   8 411.986 303.242  14
  -1  -3   8 56.8692 218.160  14
  -1   3   8 529.731 210.068  14
  -1  -3  -8-168.494 114.797  15
  -1   3  -8 151.652 177.745  13
   1   3  -8 372.436 263.073  13
   1  -3   9 711.894 268.061  22
  -1  -3   9 94.0303 191.194  22
  -1   3   9 319.870 257.195  18
  -1  -3  -9 602.235 274.263  17
   1  -3  -9 375.941 232.995  17
  -1  -3  -9 272.944 263.386  20
   1  -3  -9 785.084 265.281  20
  -1  -3   9 187.202 233.608  14
  -1   3   9 803.419 284.601  14
   1   3  -9 361.046 232.538  15
   1   3   9 304.861 189.080  14
  -1   3  -9 496.796 227.208  15
   1  -3   9 999.982 378.015  14
   1   3  -9 115.853 226.746  13
  -1   3  -9 433.758 259.153  13
   1  -3  10-56.6218 246.609  22
  -1  -3  10 93.1408 198.095  22
  -1  -3 -10-296.571 178.715  17
   1  -3 -10 192.619 219.026  17
  -1  -3 -10 75.9988 242.344  20
   1  -3 -10-24.6403 225.922  20
  -1   3 -10-214.486 205.122  15
  -1   3  10-664.716 292.168  14
   1  -3  10-216.329 284.528  14
   1   3 -10 312.311 220.975  15
  -1  -3  10-392.012 332.862  14
   1   3  10-757.120 279.134  14
   1   3 -10 204.723 260.148  13
   1  -3 -11-191.067 248.847  20
  -1  -3 -11 24.1201 147.373  17
   1  -3 -11-126.432 242.680  17
  -1   3 -11-312.881 251.659  15
   1  -3  11-54.8797 171.334  22
  -1  -4   0 103.621 165.181   5
   1  -4   0 46.9815 92.3282   7
  -1   4   0-121.355 127.895   6
   1   4   0 160.924 156.900   5
  -1   4   0-375.224 176.814   5
   1   4   0-67.8722 76.3141   8
   1   4   0-23.8089 171.410   9
   1  -4   0-16.7074 155.302  23
   1  -4   0-30.6596 119.835  21
  -1  -4   0 180.398 151.075  21
   1  -4   0 211.786 161.682   4
  -1   4   0-247.661 175.908   3
  -1  -4   0-43.7404 141.223   2
   1  -4   0 59.8870 126.386   2
   1   4   0-2.42782 90.3664  10
  -1   4   0-4.60645 31.3736  10
  -1  -4   0-34.2543 137.551  11
   1  -4   0 21.6191 124.683  11
  -1   4   0-37.7538 41.8961  14
  -1   4   0-96.3184 123.657  12
   1   4   0-59.2219 156.030  12
   1  -4   1 65758.2 2318.75   4
  -1   4  -1 76441.5 2454.77   5
  -1  -4  -1 67493.8 1983.43   4
  -1  -4  -1 66697.7 2417.36   5
  -1   4   1 70401.6 2275.70   6
  -1  -4  -1 74506.3 2052.10   7
  -1  -4   1 67658.7 2284.86   4
   1   4   1 81126.5 2602.03   5
   1  -4  -1 77420.0 2313.49   7
   1   4  -1 75112.6 2392.53   5
  -1   4   1 76654.8 2563.88   5
   1   4   1 65289.5 1903.51   8
   1  -4  -1 64584.6 1891.78  23
   1  -4   1 63148.2 1768.73  21
  -1  -4  -1 63967.8 1840.76  21
   1  -4  -1 66389.7 1760.80  21
  -1  -4   1 63624.4 1842.38  21
   1  -4  -1 61991.0 2305.69   2
  -1  -4  -1 62543.8 2312.15   2
  -1   4   1 62709.9 2312.21   3
   1   4   1 68654.1 1941.12  10
   1   4  -1 69214.3 2047.35  10
   1   4   1 64029.2 2260.52   9
   1  -4   1 71185.4 1734.59  10
   1   4  -1 63494.9 2414.10   9
  -1   4  -1 67493.3 1718.90  10
  -1  -4   1 73466.4 1459.97  14
   1   4  -1 61981.1 1879.22  12
  -1   4  -1 64644.9 1858.18  12
   1  -4  -1 62489.3 1842.22  11
  -1   4   1 64389.1 1783.08  12
   1   4   1 62955.7 1848.61  12
  -1  -4  -1 60318.6 1822.08  11
  -1   4   2 37785.9 1653.81   6
   1   4  -2 36397.0 1491.04   5
   1   4   2 36839.4 1684.05   6
   1  -4   2 33305.0 1609.80   4
   1   4   2 35753.5 1398.72   8
  -1   4   2 37142.3 1379.80   4
   1   4   2 37704.4 1740.07   5
  -1   4   2 35387.8 1527.06   8
  -1  -4  -2 33347.5 1651.44   5
  -1   4  -2 37945.2 1582.25   5
  -1   4   2 38337.6 1749.77   5
   1  -4  -2 32685.4 1188.40  23
   1  -4   2 32063.5 1198.18  22
   1  -4  -2 31885.0 1088.92  21
  -1  -4  -2 30876.9 1148.27  21
  -1  -4   2 32482.9 1205.32  21
   1  -4   2 32187.7 1151.65  21
  -1  -4  -2 33613.7 1137.94   4
   1  -4  -2 32228.4 1574.71   2
  -1   4   2 39632.0 1783.35   1
  -1   4   2 30793.1 1463.59   3
   1   4   2 36532.6 1715.43   1
  -1  -4  -2 32141.8 1573.08   2
   1   4   2 32653.8 1429.90   9
   1   4  -2 31026.1 1649.71   9
  -1   4   2 33311.7 1340.26   9
   1  -4   2 35045.0 1257.00  10
   1   4  -2 34877.6 1436.39  10
  -1   4   2 35421.9 949.817  10
  -1  -4   2 33404.0 1393.91  10
  -1   4  -2 32418.1 1223.46  10
  -1  -4   2 33899.4 966.615  14
  -1  -4  -2 31115.7 1170.86  11
   1   4   2 31630.4 1163.70  12
   1  -4  -2 29440.4 1143.66  11
  -1   4  -2 30828.9 1194.31  12
   1   4  -2 30296.1 1209.26  12
  -1   4   2 31951.4 1091.83  12
  -1   4   3 2558.86 428.575   8
  -1   4  -3 2451.54 378.383   5
   1   4  -3 2255.62 335.501   5
   1   4   3 1967.37 317.816   9
  -1   4   3 2062.61 364.321   7
   1   4   3 2150.92 359.837   8
  -1   4   3 2254.06 307.126   4
  -1  -4  -3 2046.96 425.963   5
   1  -4  -3 1955.89 293.745  23
   1  -4   3 2332.34 346.892  22
   1  -4  -3 2144.73 274.227  21
  -1   4  -3 2391.49 219.623  19
  -1  -4  -3 2300.14 312.008  21
  -1   4   3 2099.39 353.507   3
  -1  -4  -3 1879.74 387.329   2
   1  -4   3 2247.08 434.766   4
   1  -4  -3 2959.37 482.108   2
   1  -4  -3 2131.47 296.891   4
  -1  -4   3 2173.95 378.934  10
  -1   4   3 2576.51 311.055   9
  -1   4   3 2245.58 269.888  10
  -1   4  -3 2006.25 334.433  10
   1  -4  -3 2512.62 328.124  11
  -1  -4  -3 2146.57 306.996  11
   1   4  -3 2266.45 386.397  10
   1  -4   3 1834.97 317.435  10
   1  -4   3 2218.85 254.491  14
  -1  -4   3 1266.09 190.487  14
  -1   4  -3 2109.12 330.433  12
  -1   4   3 2081.15 255.769  12
   1   4   3 1858.97 268.472  12
   1   4  -3 1619.48 304.617  12
   1   4  -4 15997.0 897.201   8
   1   4   4 16697.5 1142.76   8
  -1  -4  -4 15325.8 1168.11   5
   1   4   4 15227.7 927.674   7
   1   4  -4 15995.5 848.975   5
   1  -4   4 14736.8 1173.56   4
  -1   4   4 17096.8 822.744   4
  -1   4   4 15044.3 1045.35   7
  -1   4  -4 15938.5 931.035   5
   1  -4  -4 14354.8 1131.30   2
  -1   4   4 14076.9 886.104   3
  -1   4  -4 15855.8 1192.20   3
  -1  -4  -4 14613.8 1146.16   2
   1   4   4 14170.4 851.452   3
   1  -4   4 14106.9 853.337  22
   1  -4  -4 15116.3 769.562  23
   1  -4  -4 13731.4 777.052  20
  -1   4  -4 17295.8 546.049  19
   1  -4  -4 13324.4 736.664  21
  -1  -4  -4 14171.4 832.878  20
  -1  -4  -4 13341.9 800.249  21
  -1   4   4 16554.9 637.875   9
   1   4   4 16025.6 864.374   9
   1  -4   4 14158.8 1002.75  10
  -1  -4   4 14827.0 1084.84  10
  -1   4   4 14927.7 862.724  10
   1   4  -4 17523.9 1189.30  10
  -1   4  -4 14748.8 1025.81  10
   1   4   4 13983.0 930.372  10
   1   4   4 17840.3 597.477  14
   1  -4   4 14447.3 762.169  14
  -1   4   4 16979.1 649.951  14
  -1  -4   4 14184.5 732.103  14
   1   4  -4 14164.6 844.001  12
  -1  -4  -4 13597.2 801.387  11
   1  -4  -4 13829.5 809.943  11
  -1   4  -4 12525.8 810.206  12
   1   4   4 13959.6 768.217  12
  -1   4   4 15748.0 734.136  12
  -1  -4  -5 3656.34 589.129   5
  -1   4  -5 2457.20 332.387   5
   1   4  -5 2463.17 395.598   8
  -1   4   5 2452.25 451.476   7
   1   4   5 2388.39 387.421   7
  -1   4  -5 1913.05 425.420   3
   1   4   5 2617.40 319.306   3
  -1   4   5 2409.75 322.801   3
   1  -4   5 2290.46 502.196   4
   1  -4  -5 2304.34 303.914  23
  -1  -4   5 2216.31 391.902  22
   1  -4   5 2440.03 393.303  22
  -1  -4  -5 2255.34 353.742  21
   1  -4  -5 2517.53 349.737  20
  -1  -4  -5 2147.47 363.510  20
   1  -4  -5 1919.63 339.452  11
  -1   4   5 2160.15 372.122  10
   1   4   5 2218.32 286.274   9
   1  -4   5 2455.74 463.867  10
  -1  -4   5 1300.85 360.078  10
   1   4   5 2225.85 405.297  10
  -1  -4  -5 2087.47 358.411  11
  -1   4   5 2071.33 265.079  16
   1  -4  -5 1876.98 350.214  17
  -1  -4   5 2422.81 346.597  14
  -1  -4  -5 1951.53 272.285  15
   1   4   5 2583.97 261.259  14
   1  -4   5 2666.15 359.011  14
  -1   4   5 2661.84 279.867  14
   1   4  -5 1646.55 337.955  12
   1   4   5 2472.18 345.923  12
  -1   4   5 2334.56 290.712  12
  -1   4  -5 2276.21 372.740  12
  -1   4  -6 18349.9 1319.84   8
   1   4  -6 20425.1 1289.06   8
  -1  -4  -6 19258.6 1400.19   5
   1  -4   6 19645.3 1531.15   4
   1   4   6 21766.8 1284.58   7
  -1   4   6 20489.1 1385.83   7
  -1   4  -6 20309.1 1420.70   3
   1  -4   6 17923.1 1088.13  22
  -1  -4   6 16447.6 1037.06  22
   1   4   6 20094.6 910.165  22
   1  -4  -6 18877.7 1030.46  20
  -1  -4  -6 19234.6 1096.29  20
   1   4   6 19751.6 1354.51  10
   1  -4   6 18178.9 1391.01  10
  -1  -4   6 19048.9 1469.62  10
  -1   4   6 19770.4 1280.10  10
   1   4   6 17673.5 1011.82  18
  -1   4   6 19659.1 847.325  16
   1   4   6 19997.1 792.067  16
   1  -4  -6 17862.6 1074.51  17
  -1  -4  -6 16028.1 992.152  17
  -1  -4   6 19406.3 1052.40  14
   1  -4   6 18385.0 1043.68  14
   1   4   6 22213.5 911.831  14
  -1  -4  -6 18844.8 886.445  15
  -1   4   6 19375.4 888.624  14
   1  -4  -6 17491.7 1043.59  11
   1   4  -6 16822.5 1027.97  12
   1   4   6 17355.7 955.614  12
  -1   4   6 20638.2 928.496  12
  -1  -4  -6 17764.7 1043.74  11
  -1   4  -7 10806.5 1093.28   8
  -1   4   7 10677.5 1050.21   7
   1   4  -7 10764.3 1009.03   8
  -1   4  -7 11829.1 1099.30   3
   1  -4   7 9761.15 849.176  22
  -1  -4   7 9840.52 830.441  22
  -1  -4  -7 10680.3 857.114  20
  -1   4   7 10059.6 759.446  19
   1  -4  -7 11797.5 851.610  20
   1   4   7 9684.45 1030.30  10
   1   4  -7 11616.6 1237.94   9
  -1   4   7 10355.2 1006.77  10
  -1  -4   7 11044.5 1209.21  10
   1  -4   7 11028.4 1178.71  10
  -1  -4  -7 9535.16 786.330  17
   1  -4  -7 9529.38 809.552  17
  -1   4   7 9745.38 830.324  18
   1   4   7 10119.1 811.027  18
   1   4  -7 9333.72 821.765  13
  -1  -4  -7 10089.3 653.566  15
   1  -4   7 10425.6 836.346  14
  -1  -4   7 9953.78 818.060  14
  -1   4   7 11084.5 729.928  14
   1   4   7 11861.0 723.641  14
  -1   4  -7 9438.13 827.904  13
   1   4   7 10875.9 780.947  12
   1  -4  -7 9280.77 792.394  11
  -1  -4  -7 8871.40 783.717  11
  -1   4   7 11347.7 700.406  12
   1  -4   8 1201.47 344.405  22
  -1   4   8 1670.21 377.322  18
   1   4   8 1412.83 345.550  18
  -1  -4  -8 1071.78 301.116  17
   1  -4  -8 1761.83 400.108  17
  -1  -4  -8 1559.37 360.320  20
   1  -4  -8 1963.07 406.544  20
  -1   4   8 1216.23 279.344  19
   1  -4   8 1658.57 389.997  14
  -1   4  -8 1345.13 357.971  15
  -1   4   8 1861.38 330.927  14
  -1  -4   8 1644.42 397.553  14
   1   4  -8 2119.48 442.725  13
   1   4   8 1853.01 344.723  12
  -1   4  -8 1598.66 405.603  13
   1  -4   9 1163.44 374.685  22
  -1  -4  -9 621.031 277.086  17
   1   4   9 1188.54 343.558  18
  -1   4   9 848.794 319.997  18
   1  -4  -9 607.486 261.144  17
  -1  -4  -9 968.782 323.533  20
   1  -4  -9 921.643 308.403  20
  -1  -4   9 1629.20 397.687  14
   1  -4   9 1410.48 412.633  14
  -1   4  -9 1282.58 388.312  15
   1   4  -9 439.321 233.464  15
  -1   4  -9 1608.78 418.961  13
   1   4  -9 1115.14 353.520  13
   1   4   9 1433.55 325.725  12
   1  -4  10-144.327 287.315  22
  -1  -4 -10 119.596 239.018  20
   1  -4 -10 405.648 245.271  20
   1  -4 -10 748.395 333.558  17
  -1  -4 -10 243.323 181.630  17
  -1   4  10 136.979 167.036  18
   1  -4  10-105.205 229.843  14
  -1  -4  10-271.071 263.506  14
   1   4 -10-454.754 296.658  15
  -1   4 -10 429.065 251.535  15
  -1   4 -10 449.295 341.829  13
   1   4 -10 310.051 225.608  13
   1  -5   0 91.3327 128.530  21
  -1  -5   0-36.9417 175.954  21
   1  -5   0-160.617 187.404   4
  -1  -5   0 83.8838 163.692   2
  -1  -5   0 243.095 190.001   4
   1  -5   0-183.106 191.252   2
  -1   5   0-74.0729 170.740   3
   1  -5   0 2.73419 153.040  11
  -1  -5   0-48.6930 171.516  11
   1   5   0-41.8298 82.6120  10
   1   5   0-243.919 208.711  12
  -1   5   0 30.7008 134.646  12
  -1  -5   0-125.276 139.239   7
  -1   5   0-402.282 179.583   6
   1  -5   0-71.0428 111.095   7
   1   5   0-35.5882 68.3313   8
   1   5   0-63.8501 197.331   9
  -1  -5   1 12220.1 748.279  21
   1  -5   1 12118.5 682.450  21
  -1  -5  -1 12481.3 753.534  21
   1  -5  -1 12938.1 698.148  21
  -1   5   1 12313.9 1034.94   3
  -1  -5  -1 12750.9 1050.82   2
   1  -5  -1 13489.5 937.897   4
   1  -5  -1 13478.4 1070.34   2
  -1   5  -1 11922.2 1073.92   3
  -1   5   1 12123.3 941.291   9
   1   5  -1 13588.7 1133.45   9
   1   5  -1 14369.3 846.362  10
  -1   5  -1 13890.5 597.650  10
   1   5   1 12112.8 987.432   9
   1   5   1 14470.7 775.501  10
  -1   5  -1 12757.0 760.464  12
  -1   5   1 12058.7 698.485  12
   1   5   1 12177.0 749.176  12
   1  -5  -1 11653.0 730.632  11
  -1  -5  -1 12518.4 754.186  11
   1   5  -1 12458.0 782.202  12
   1   5  -1 13637.6 627.255   8
  -1   5   1 14530.2 1023.74   6
   1  -5  -1 14721.9 1002.03   7
   1   5   1 13852.9 775.962   8
  -1   5   1 13122.5 894.479   8
  -1  -5  -1 13576.1 852.461   4
  -1  -5   1 12823.1 972.565   4
  -1  -5  -1 14668.3 883.359   7
   1  -5   1 13780.4 1042.19   4
  -1   5   2 312.206 169.867   9
  -1   5   2 298.798 171.660   8
  -1  -5  -2 394.264 214.384   5
   1   5  -2 401.136 252.137   9
   1   5   2 643.746 212.352   8
   1   5  -2 593.771 213.469   5
   1   5   2 158.443 137.136   9
   1  -5  -2 283.425 179.489  23
  -1  -5  -2 246.947 166.756  21
   1  -5  -2 221.150 145.993  21
   1  -5   2 471.419 177.986  21
  -1  -5   2 453.643 220.008  21
  -1   5   2 282.600 185.868   3
   1  -5  -2 335.155 159.387   4
  -1  -5   2 629.105 247.905   4
  -1  -5  -2 294.064 200.681   2
  -1   5  -2 304.185 229.763   3
   1  -5   2 304.646 230.916   4
   1  -5  -2 219.824 188.310   2
   1  -5  -2 317.057 164.429  11
   1   5  -2 539.204 199.860  10
   1   5   2 506.877 151.251  10
  -1   5  -2 529.857 163.118  10
  -1  -5  -2 305.262 186.766  11
  -1  -5   2 402.930 181.258  10
   1  -5   2 432.374 155.925  10
  -1  -5   2 414.814 93.9523  14
   1   5  -2 307.179 180.255  12
  -1   5   2 520.813 176.239  12
  -1   5  -2 507.093 222.495  12
   1   5   2 274.772 176.749  12
   1   5  -3 2023.94 377.805   5
  -1   5   3 1718.47 309.609   9
   1   5  -3 1288.67 434.358   9
  -1  -5  -3 2030.83 467.550   5
   1   5   3 2095.92 387.867   8
   1   5   3 1892.63 358.962   9
  -1   5  -3 1845.52 367.416   5
   1  -5  -3 1435.11 291.117  23
   1  -5  -3 1635.19 276.017  21
  -1  -5   3 1254.34 289.493  21
  -1  -5  -3 1594.24 296.219  21
  -1   5  -3 1975.76 236.475  19
   1  -5   3 1431.12 286.380  21
  -1   5   3 1518.81 329.719   3
  -1  -5   3 1668.44 438.644   4
  -1   5  -3 1407.18 389.796   3
  -1  -5  -3 1591.17 218.040   4
   1  -5  -3 1579.56 405.558   2
   1  -5   3 2583.62 533.475   4
  -1  -5  -3 1707.13 401.313   2
   1  -5   3 1543.03 303.748  10
   1  -5  -3 1406.09 288.323  11
  -1   5   3 1861.10 211.574  10
  -1  -5  -3 1855.66 322.923  11
  -1  -5   3 1498.05 327.721  10
   1   5  -3 2164.91 401.080  10
  -1  -5   3 2068.59 244.537  14
   1   5   3 1628.40 282.964  12
  -1   5  -3 1563.02 329.689  12
  -1   5   3 1741.90 276.937  12
   1   5  -3 1812.83 348.615  12
  -1  -5  -4 32170.3 1910.07   5
  -1  -5   4 30380.0 1853.77   4
  -1   5  -4 33807.4 1603.22   5
   1  -5   4 33548.6 1952.83   4
   1   5  -4 35776.5 1380.52   8
   1  -5   4 28845.1 1361.13  22
   1  -5  -4 31650.6 1273.09  21
  -1  -5   4 27916.6 1321.20  21
  -1  -5  -4 30145.0 1311.14  21
  -1  -5  -4 32173.5 1885.83   2
  -1   5   4 30818.7 1548.69   3
  -1   5  -4 34749.1 1995.63   3
   1   5   4 30293.0 1501.84   3
   1  -5  -4 30320.8 1842.61   2
  -1  -5   4 32606.3 1696.14  10
   1   5   4 32173.8 1454.23  10
   1   5  -4 33845.6 2047.80   9
   1  -5   4 30711.6 1563.61  10
   1   5   4 34953.6 1478.33   9
   1  -5   4 31913.0 1214.96  14
  -1  -5   4 31234.4 1176.11  14
  -1  -5  -4 28212.3 1307.56  11
   1   5   4 29713.8 1275.55  12
   1   5  -4 28556.6 1365.65  12
  -1   5  -4 28851.2 1378.40  12
  -1   5   4 31030.0 1201.82  12
   1  -5  -4 28747.3 1315.91  11
   1   5  -5 199.512 274.920   9
  -1   5   5-434.381 223.272   7
  -1  -5   5-137.883 171.376   4
   1  -5   5-114.300 181.174   4
  -1   5  -5 310.083 252.952   3
   1  -5   5-269.032 261.830  22
   1  -5  -5 142.991 152.566  21
  -1  -5  -5-68.9715 173.406  21
   1  -5   5-100.221 148.795  10
   1  -5  -5 45.1623 152.089  11
  -1  -5   5 2.92299 197.079  10
  -1  -5  -5-138.646 199.315  11
   1   5   5-183.941 178.832  10
   1  -5   5-72.4038 141.441  14
  -1  -5   5-91.4730 131.765  14
   1   5  -5 66.7247 206.815  12
  -1   5   5-51.0946 120.330  12
  -1   5  -5 72.8565 181.778  12
   1   5   5-144.362 152.551  12
  -1   5   6 5922.64 767.314   7
  -1   5  -6 5611.09 823.503   3
   1  -5   6 4638.54 600.733  22
  -1  -5   6 4826.31 758.920  10
   1  -5   6 5856.24 797.025  10
  -1   5   6 5476.13 481.949  16
   1   5   6 4781.38 542.800  18
   1  -5   6 6022.21 593.727  14
  -1  -5   6 5715.61 574.166  14
  -1   5  -6 4566.43 591.606  12
  -1   5   6 5681.60 496.849  12
   1  -5  -6 4895.89 581.303  11
  -1  -5  -6 4894.24 586.376  11
   1   5   6 5435.28 546.514  12
   1   5  -6 4028.34 552.831  12
  -1   5  -7 14194.8 1353.89   3
   1  -5   7 13356.1 1046.01  22
   1   5   7 12839.7 953.179  18
  -1   5   7 12631.9 987.990  18
   1  -5  -7 14627.3 1001.80  20
  -1  -5  -7 13265.8 1014.05  20
  -1   5   7 11386.8 901.230  19
  -1  -5   7 14896.9 1011.13  14
  -1   5  -7 12857.5 1009.12  13
   1  -5   7 13858.9 985.675  14
  -1  -5  -7 12386.4 971.564  11
   1   5   7 12941.1 886.114  12
   1  -5  -7 11097.5 925.169  11
   1   5  -7 11774.0 989.030  12
   1  -5   8 2843.53 536.572  22
   1   5   8 2381.32 440.092  18
  -1   5   8 3107.26 521.464  18
  -1  -5  -8 3285.02 527.993  20
   1  -5  -8 3527.13 530.593  20
  -1   5   8 2625.81 434.789  19
  -1   5  -8 3345.29 556.428  15
   1  -5   8 2535.27 448.777  14
  -1  -5   8 3345.29 511.405  14
   1   5  -8 3300.81 546.277  13
   1  -5  -8 2479.27 466.386  11
  -1   5  -8 2492.13 479.917  13
  -1  -5  -8 2889.90 500.699  11
   1   5   8 2729.30 426.781  12
   1  -5   9 2806.32 560.691  22
  -1  -5  -9 3038.32 536.187  20
   1   5   9 2425.76 434.444  19
   1  -5  -9 2875.30 501.396  20
  -1   5   9 2541.73 453.032  19
   1  -5   9 2978.99 524.952  14
   1   5  -9 2657.15 523.526  15
  -1   5  -9 3691.40 597.005  15
  -1  -5   9 3047.25 554.051  14
  -1   5  -9 2743.47 513.887  13
   1   5  -9 3613.42 625.904  13
   1   5   9 2645.26 476.624  18
  -1   5   9 2740.74 516.345  18
   1  -5 -10-1051.69 336.434  20
  -1  -6   0-25.1936 206.483  21
   1  -6   0-45.7044 144.876  21
   1   6   0 65.5482 190.716  12
  -1   6   0 9.62667 155.225  12
   1  -6   0-196.365 207.665  11
  -1  -6   0 79.9272 203.565  11
  -1  -6   0 195.272 151.249   4
  -1   6   0 388.257 243.416   3
  -1  -6   0-31.1299 211.899   2
   1  -6   0 98.8498 214.468   2
   1  -6   0-84.0796 201.404   4
   1   6   0-345.584 292.055   9
  -1   6   0-53.8592 173.630   9
  -1  -6   1 14292.6 883.300  21
   1  -6  -1 16377.3 875.899  21
  -1  -6  -1 14733.0 892.150  21
   1  -6   1 14939.0 851.928  21
  -1   6   1 14318.2 868.786  12
   1   6   1 15305.6 933.698  12
  -1  -6  -1 15237.4 925.036  11
  -1   6  -1 15076.7 922.294  12
   1   6  -1 13957.8 922.372  12
   1  -6   1 14464.0 902.506  11
  -1  -6   1 14617.6 909.360  11
   1  -6  -1 14605.2 908.646  11
   1   6  -1 17083.3 1399.55   9
  -1   6  -1 15122.4 1312.92   9
   1   6   1 17058.0 1293.07   9
  -1   6   1 17302.7 1266.69   9
  -1   6   1 18073.9 1393.18   3
   1  -6   1 16446.9 1308.90   2
   1  -6  -1 16006.3 1318.99   2
  -1   6  -1 16502.8 1392.59   3
   1  -6  -1 17076.6 1168.56   4
  -1  -6   1 17056.3 1336.24   2
  -1  -6  -1 17729.6 1378.56   2
  -1  -6   1 16790.0 1228.58   4
  -1  -6  -1 21440.7 1192.59   7
  -1  -6  -1 17881.0 1101.49   4
   1  -6   1 16472.8 1260.18   4
   1  -6   2 13194.9 833.601  21
  -1  -6   2 13660.8 871.954  21
  -1  -6  -2 13150.1 850.500  21
   1  -6  -2 14140.2 814.893  21
  -1   6   2 14057.3 847.428  12
   1   6  -2 13667.8 924.501  12
   1  -6  -2 13133.6 868.729  11
  -1   6  -2 12956.0 890.307  12
  -1  -6  -2 13278.9 877.502  11
   1   6   2 13612.2 876.892  12
   1   6  -2 16796.2 1437.31   9
   1   6   2 16612.3 1228.16   9
  -1   6   2 14574.4 1095.42   9
  -1   6   2 14002.3 1196.83   3
  -1  -6  -2 15681.3 1317.40   2
   1  -6  -2 15867.7 1316.43   2
  -1   6  -2 17708.8 1462.66   3
   1  -6  -2 15544.2 1058.21   4
  -1  -6  -2 16436.0 964.038   4
   1  -6   2 15448.6 1281.37   4
  -1  -6   2 17724.4 1329.81   4
  -1  -6   3 2296.20 379.306  21
  -1  -6  -3 2456.95 382.602  21
  -1   6  -3 2094.82 296.323  19
   1  -6  -3 2483.74 353.651  21
   1  -6   3 2560.85 398.636  21
   1   6  -3 2658.84 437.247  12
   1   6   3 2215.82 359.058  12
  -1   6   3 2425.96 359.932  12
  -1   6  -3 2334.69 409.086  12
   1  -6  -3 2068.28 372.054  11
  -1  -6  -3 2025.32 372.746  11
  -1  -6   3 2920.37 457.491  10
   1   6  -3 2197.39 544.605   9
   1   6   3 2459.08 446.709   9
  -1  -6   3 2780.04 576.045   4
  -1   6   3 1992.91 436.478   3
   1  -6  -3 2983.88 579.621   2
  -1  -6  -3 2103.23 486.931   2
   1   6   3 2940.86 532.235   3
  -1   6  -3 3584.35 663.937   3
   1  -6   3 2274.90 525.377   4
   1   6   4 6255.53 739.481   3
  -1   6   4 6936.32 797.607   3
  -1   6  -4 9489.19 1119.75   3
  -1   6   4 6730.28 569.302  12
   1   6   4 6364.59 608.167  12
  -1   6  -4 6006.74 666.001  12
  -1  -6  -4 6102.78 629.355  11
   1   6  -4 5139.05 615.950  12
   1  -6  -4 6457.20 649.881  11
  -1  -6   4 6387.73 755.434  10
  -1  -6  -4 6091.90 608.357  21
   1  -6   4 5682.12 584.265  21
   1  -6  -4 6605.59 594.866  21
  -1  -6   4 6528.24 665.471  21
  -1  -6   4 6540.17 491.303  14
  -1  -6   4 6846.46 931.968   4
  -1  -6   5 53.2347 216.964  21
  -1  -6  -5 19.9826 177.664  21
   1  -6   5 135.534 206.294  21
   1  -6  -5-6.94979 146.370  21
  -1  -6  -5 39.5291 190.763  11
  -1  -6   5 219.571 191.032  10
   1  -6  -5 43.9169 151.433  11
  -1  -6   5 101.141 126.011  14
   1   6  -5-226.559 289.472  12
  -1   6   5 2.33298 100.899  12
  -1   6  -5 367.327 273.351  12
   1   6   5 64.0067 131.222  12
  -1  -6   6 8532.22 844.609  21
  -1   6   6 11343.4 777.162  16
   1   6   6 11143.7 875.126  18
  -1  -6   6 11276.5 803.453  14
   1  -6   6 12494.3 864.907  14
   1   6   6 10194.3 797.302  12
   1  -6  -6 9732.13 871.318  11
  -1  -6  -6 9631.79 869.481  11
   1   6  -6 10372.8 945.463  12
  -1   6  -6 8116.70 822.654  12
  -1   6   7 1232.42 351.749  19
   1  -6  -7 1227.48 337.405  11
  -1  -6  -7 1009.56 332.493  11
  -1  -6   7 1638.77 363.510  14
   1  -6   7 1617.17 366.135  14
   1   6  -7 884.542 361.272  12
  -1   6  -7 1523.12 411.471  13
   1   6   7 1910.60 360.267  12
  -1   6   7 1227.58 340.409  18
   1   6   7 1447.21 355.337  18
  -1   6   8 83.1647 131.838  19
  -1  -6   8 103.683 186.372  14
   1  -6   8-236.611 217.581  14
  -1   6  -8-45.0739 210.483  15
   1  -6  -8 327.087 216.818  11
  -1  -6  -8 134.792 190.747  11
   1   6  -8-204.121 244.844  13
  -1   6  -8 25.6758 206.034  13
   1   6   8 229.311 198.142  18
  -1   6   8 5.17768 177.994  18
  -1   6   9 12.1980 172.229  18
   1   6   9 154.966 138.017  18
   1  -6   9 415.844 295.856  14
  -1  -6   9-189.172 210.751  14
   1   6   9-289.193 187.922  19
  -1   6   9-527.191 231.578  19
  -1   7   0-50.9093 183.709  12
   1   7   0 41.8064 181.626  12
   1  -7   0 113.284 216.708  11
  -1  -7   0 56.9088 214.181  11
  -1  -7   0 78.8597 182.306  21
   1  -7   0 150.134 177.353  21
   1  -7   0 106.971 106.438   4
  -1  -7   0-233.338 172.364   4
  -1   7   0-505.610 315.015   9
   1   7   0 76.6759 210.305   9
  -1  -7   1 4403.40 555.285  11
   1  -7  -1 4760.93 567.410  11
   1   7   1 4184.10 540.738  12
   1   7  -1 4330.16 575.636  12
  -1   7  -1 4996.73 582.434  12
  -1  -7  -1 5068.12 581.160  11
   1  -7   1 4567.29 571.286  11
  -1   7   1 5272.46 573.358  12
  -1   7  -1 5918.97 894.461   9
  -1   7   1 5276.30 770.429   9
   1  -7  -1 5055.88 529.071  21
   1  -7   1 5212.79 540.550  21
  -1  -7   1 5033.04 575.669  21
  -1  -7  -1 4581.50 545.212  21
   1  -7  -1 5915.20 740.937   4
   1   7   1 4791.06 780.584   3
  -1   7   1 5058.72 823.304   3
   1  -7   1 5233.87 773.610   4
  -1  -7   1 5055.80 729.568   4
   1   7   1 4509.08 745.967   9
   1   7   2 11150.8 867.807  12
  -1   7   2 11785.3 851.174  12
  -1  -7   2 10251.2 850.721  11
  -1  -7  -2 9942.57 834.997  11
  -1   7  -2 12008.6 930.977  12
   1   7  -2 11227.0 918.523  12
   1  -7  -2 9893.61 825.079  11
   1  -7   2 10494.9 858.232  11
   1   7   2 12698.5 1179.28   9
   1  -7  -2 11785.9 807.407  21
  -1  -7   2 11042.6 859.870  21
   1  -7   2 11715.2 841.098  21
  -1  -7  -2 11852.8 863.821  21
  -1   7  -2 12399.9 815.020  19
  -1   7   2 11140.2 1190.05   3
   1   7   2 11449.5 1205.24   3
  -1  -7   2 13224.0 1253.98   4
   1  -7  -3 1876.97 343.932  21
   1  -7   3 2151.58 379.092  21
  -1  -7  -3 1470.72 336.369  21
  -1  -7   3 1454.98 353.564  21
  -1   7  -3 1821.81 298.193  19
  -1   7   3 1637.77 325.482  12
   1   7   3 1438.49 331.497  12
   1   7  -3 1411.12 378.281  12
  -1   7  -3 2007.47 429.247  12
  -1   7   3 1608.95 441.271   3
   1   7   3 1567.83 419.526   3
  -1  -7  -3 1487.14 369.335  11
   1  -7  -3 1513.33 367.280  11
   1  -7  -4 4794.93 607.911  11
  -1   7   4 5833.29 579.066  12
   1   7  -4 4856.34 669.686  12
  -1  -7  -4 4029.24 557.598  11
  -1   7  -4 4432.50 621.063  12
   1   7   4 5120.25 590.207  12
   1  -7  -4 4794.98 535.879  21
  -1  -7  -4 4897.52 589.833  21
   1  -7   4 4813.77 593.484  21
  -1  -7   4 4564.83 596.621  21
   1  -7  -5 7190.44 760.954  11
  -1  -7  -5 6929.20 744.735  11
  -1   7  -5 7933.17 848.557  12
   1   7  -5 6796.53 793.755  12
   1   7   5 7591.68 725.710  12
  -1  -7   5 7490.82 796.278  21
  -1  -7  -5 7495.50 755.435  21
   1  -7  -5 8331.78 736.775  21
   1  -7   5 6326.20 707.130  21
   1   7   6 6736.62 715.872  18
  -1  -7   6 7360.62 812.096  21
   1  -7   6 6760.81 757.506  21
  -1   7   6 6974.72 786.876  19
  -1  -7  -6 7479.92 792.879  11
   1   7  -6 7519.63 842.372  12
   1   7   6 7359.09 717.542  12
   1  -7  -6 6848.09 764.849  11
  -1   7  -6 7902.15 857.190  12
  -1   7   7 524.933 265.273  18
   1   7   7-751.582 272.479  18
  -1  -7  -7-489.040 257.378  11
   1  -7  -7-178.142 237.846  11
  -1   7  -7-439.783 260.560  13
   1   7  -7 276.332 275.500  12
  -1   7   7-99.7616 206.767  19
   1  -7   7 23.0374 240.034  21
  -1  -7   7-337.330 263.727  21
  -1   7   8 921.003 322.772  18
  -1  -8   0 437.216 283.531  11
   1  -8   0-360.940 242.949  11
   1   8   0-38.5881 166.706  12
  -1   8   0-44.1409 227.676  12
   1  -8   0 68.1522 156.134  21
  -1   8   0 382.715 217.650  19
  -1  -8   0 193.202 211.603  21
  -1  -8  -1 4617.22 618.600  11
  -1  -8   1 4923.34 635.364  11
  -1   8  -1 5474.24 671.819  12
   1   8  -1 5592.93 698.961  12
   1   8   1 5384.07 669.913  12
   1  -8   1 5742.19 685.776  11
  -1   8   1 6126.16 668.998  12
   1  -8  -1 6128.06 696.992  11
  -1  -8   1 4665.58 598.953  21
  -1   8  -1 6323.33 662.384  19
   1  -8   1 6092.85 649.459  21
   1  -8  -1 5610.72 595.418  21
  -1  -8  -1 5241.42 620.217  21
  -1  -8  -2-23.2113 166.180  11
  -1  -8   2 204.621 227.593  11
   1  -8   2 217.530 185.739  11
   1  -8  -2-164.735 210.170  11
   1   8  -2 114.257 195.438  12
  -1   8   2 245.513 193.722  12
  -1   8  -2 111.778 197.390  12
   1   8   2 446.877 253.032  12
  -1  -8   2 298.236 228.214  21
  -1  -8  -2-8.78619 200.325  21
   1  -8  -2 76.2279 148.198  21
   1  -8   2 126.515 154.862  21
  -1   8  -2 274.993 141.722  19
   1   8   3 6378.46 706.159  12
  -1   8   3 6785.52 687.676  12
  -1  -8   3 5384.38 674.872  11
  -1   8  -3 5637.66 719.306  12
  -1  -8  -3 4956.64 646.115  11
   1   8  -3 6353.25 766.488  12
   1  -8  -3 5217.74 652.807  11
   1  -8   3 5997.64 716.235  11
  -1  -8  -3 4732.85 599.816  21
   1  -8  -3 5969.51 625.109  21
   1  -8   3 5769.19 655.788  21
  -1  -8   3 5237.10 643.258  21
   1  -8   4 121.875 196.182  11
  -1  -8   4 96.5764 161.743  11
   1  -8  -4 82.2154 195.900  11
  -1  -8  -4-28.6085 192.808  11
   1   8  -4 90.4241 238.391  12
  -1   8  -4-901.685 348.203  12
   1   8   4 242.616 173.097  12
   1  -8   4 194.898 224.590  21
  -1   8   4-109.116 230.596  19
  -1  -8  -4 249.401 230.526  21
  -1  -8   4 351.414 272.181  21
   1  -8  -4 77.9726 164.767  21
   1  -8  -5 3541.63 567.424  11
   1   8   5 4185.66 572.804  12
  -1  -8  -5 3975.02 610.009  11
   1   8  -5 3912.69 654.815  12
  -1   8  -5 5002.77 709.084  12
  -1   8   5 4097.19 631.128  19
  -1  -8  -5 3833.78 563.317  21
   1  -8   5 4115.42 590.452  21
  -1  -8   5 3698.63 577.036  21
  -1  -8   6 3142.46 587.168  21
   1  -8   6 2542.57 497.151  21
  -1   8   6 2739.00 519.446  19
   1  -9   0 0.85009 168.474  11
  -1  -9   0-369.627 215.569  11
  -1   9   0-774.195 293.261  12
   1   9   0-162.015 173.724  12
  -1  -9   0-33.5455 226.722  21
   1  -9   0-394.432 223.192  21
  -1   9   0-238.069 227.051  19
  -1  -9   1 36.9388 178.525  11
  -1  -9  -1-207.380 155.772  11
   1  -9   1 98.3795 193.657  11
   1  -9  -1-157.657 206.098  11
   1   9  -1 353.845 233.270  12
   1   9   1 239.281 187.375  12
  -1   9  -1 319.326 213.065  12
  -1   9   1-48.9847 150.953  12
  -1   9   1-16.9837 201.522  19
  -1  -9   1-143.586 254.448  21
   1  -9   1 369.483 231.768  21
  -1   9  -1 467.939 228.977  19
  -1  -9  -1 56.0935 181.680  21
  -1  -9   2 2222.32 461.873  11
   1  -9   2 2083.06 458.093  11
   1  -9  -2 1170.33 315.621  11
  -1  -9  -2 1719.75 402.475  11
   1   9   2 1753.71 391.235  12
   1   9  -2 2374.59 506.169  12
  -1   9  -2 1622.21 425.785  12
   1  -9   2 2257.50 452.298  21
  -1  -9   2 1883.72 415.584  21
  -1   9   2 1808.30 443.399  19
  -1  -9  -2 1520.31 369.158  21
  -1  -9  -3 1614.78 434.070  11
   1  -9   3 898.886 319.439  11
   1  -9  -3 1725.86 421.174  11
  -1  -9   3 1340.95 380.053  11
  -1  -9   3 1368.87 361.188  21
  -1  -9  -3 1841.09 412.521  21
   1  -9   3 1410.75 363.409  21
  -1   9   3 1966.62 470.076  19
  -1   9  -3 1092.74 375.284  12
   1   9  -3 1321.62 418.464  12
   1   9   3 1741.16 392.048  12
  -1  -9  -4-1064.44 328.023  21
   1  -9   4-956.589 321.323  21
  -2   0   0 52968.4 1415.37   4
   2   0   0 52417.7 1432.39   3
   2   0   0 56056.6 1234.08  23
  -2   0   0 58555.6 1144.78  21
   2   0   0 65291.9 1148.00  20
  -2   0   0 56715.3 1133.32  20
   2   0   0 65334.5 1152.35  21
   2   0   0 52607.8 1427.87   9
  -2   0   0 51264.2 1418.37   9
   2   0   0 63759.1 1253.78  16
   2   0   0 67060.1 1250.34  15
  -2   0   0 54921.7 1212.24  15
  -2   0   0 52569.0 1310.05   7
   2   0   0 49589.0 1296.23   7
  -2   0  -1 40594.8 1141.31   4
  -2   0   1 39961.6 1216.46   3
  -2   0  -1 40999.5 1175.99   3
   2   0   1 40593.9 1169.79   3
   2   0  -1 41165.8 1222.83   3
   2   0   1 40350.1 1144.92   4
   2   0  -1 43850.1 1044.95  23
   2   0   1 46017.2 978.147  23
  -2   0  -1 44295.4 1004.41  21
   2   0   1 53172.8 1041.93  21
  -2   0   1 39017.1 1134.57   9
   2   0   1 39851.9 1255.69   9
  -2   0   1 41209.3 1231.32  10
   2   0  -1 41919.9 1237.50  10
   2   0  -1 41148.0 1148.28   9
   2   0   1 48416.1 983.149  16
  -2   0  -1 43909.6 963.427  16
  -2   0   1 43303.2 1036.85  16
   2   0  -1 49947.6 973.789  15
  -2   0   1 49120.9 907.248  12
   2   0   1 52487.4 956.673  11
   2   0  -1 44376.1 893.011  12
  -2   0   1 49914.3 952.537  11
   2   0   2 185539. 4031.83   4
   2   0   2 187662. 4078.67   6
  -2   0   2 200190. 4302.34   8
  -2   0  -2 190348. 4031.94   4
   2   0   2 214523. 3707.41  23
   2   0  -2 205371. 3892.76  23
   2   0   2 190656. 3965.74  22
  -2   0   2 189783. 3995.93   9
  -2   0   2 183427. 4269.28  10
  -2   0  -2 205539. 4324.23   9
   2   0  -2 197324. 4323.94  10
   2   0   2 189039. 4263.32   9
   2   0  -2 193342. 3998.62   9
  -2   0   2 188119. 4128.59   3
  -2   0  -2 189478. 3991.18   3
   2   0   2 188961. 4003.78   3
   2   0  -2 189098. 4115.64   3
  -2   0   2 197753. 3882.63  16
  -2   0  -2 206548. 3696.96  16
   2   0   2 223713. 3712.18  16
   2   0   2 188569. 3938.08  14
  -2   0   2 228203. 3777.79  12
   2   0  -2 197868. 3739.96  12
   2   0   3 279527. 5576.32   6
   2   0  -3 260716. 5745.76   8
  -2   0   3 303900. 5907.38   8
   2   0   3 264549. 5417.80   4
   2   0  -3 287013. 5172.68  23
  -2   0   3 277656. 5081.80  22
   2   0   3 266045. 5320.20  22
  -2   0   3 262085. 5794.42  10
   2   0  -3 294636. 5927.44  10
   2   0  -3 275118. 5308.02   9
  -2   0  -3 297782. 5775.95   9
   2   0   3 268383. 5678.23   9
   2   0   3 275702. 5226.21   3
  -2   0  -3 274285. 5220.53   3
   2   0  -3 263793. 5404.88   3
  -2   0   3 277035. 5324.06  18
  -2   0   3 275386. 5156.21  16
   2   0   3 258755. 5300.11  14
  -2   0  -3 263932. 5300.28  15
   2   0  -3 271014. 5209.02  13
   2   0   4 23624.4 912.159  22
   2   0  -4 27695.5 803.505  23
  -2   0   4 26117.0 784.617  22
   2   0   4 23767.3 1238.18  10
  -2   0  -4 27222.3 1173.26   9
   2   0  -4 25801.6 920.236   9
   2   0  -4 29950.3 1365.65  10
  -2   0   4 23336.1 1226.55  10
  -2   0  -4 26337.3 773.754   3
   2   0  -4 25480.6 933.996   3
  -2   0   4 25443.0 950.489  18
  -2   0   4 25753.8 778.888  16
   2   0   4 23424.1 923.621  14
   2   0   4 25976.7 1121.83   6
  -2   0  -4 24849.0 1002.36   5
  -2   0   4 27954.2 1314.47   8
   2   0   4 24480.7 1009.62   4
  -2   0   4 26366.9 736.424   5
   2   0  -4 23028.3 1213.65   6
   2   0  -4 23535.2 1207.05   8
   2   0   5 161153. 3839.59   4
   2   0  -5 150360. 4256.20   8
  -2   0  -5 147158. 4285.47   8
  -2   0   5 196293. 4630.01   8
  -2   0  -5 160542. 3711.93   5
   2   0  -5 145159. 4223.49   6
  -2   0  -5 172151. 3124.67   3
   2   0  -5 167072. 3543.71   3
   2   0   5 149071. 3568.28  22
  -2   0   5 160133. 3371.08  22
   2   0  -5 175557. 3314.88  23
   2   0  -5 166036. 3613.89   9
  -2   0   5 151740. 4319.51  10
   2   0   5 147228. 4310.44  10
   2   0  -5 180659. 4527.11  10
  -2   0   5 154290. 3643.45  18
  -2   0   5 174148. 3328.56  16
  -2   0  -5 151534. 3569.56  15
   2   0   5 151057. 3636.12  14
   2   0  -5 153558. 3547.27  13
   2   0  -6 1809.58 411.014   6
   2   0  -6 1798.67 402.263   8
  -2   0  -6 2089.10 457.287   8
   2   0  -6 2019.15 237.796   3
   2   0   6 1765.11 308.563   4
   2   0  -6 2102.64 203.234  23
  -2   0   6 2029.94 240.883  22
   2   0   6 1901.31 306.526  22
  -2   0   6 2244.15 348.451  18
  -2   0   6 1936.66 199.602  16
   2   0  -6 1574.65 270.328  13
   2   0  -6 2024.49 235.493  15
   2   0   6 1883.57 324.015  14
  -2   0   6 1738.88 306.423  14
  -2   0  -6 1421.29 269.613  15
   2   0  -6 1873.51 268.852   9
   2   0   6 1597.52 409.936  10
  -2   0   6 1623.54 402.920  10
   2   0  -6 2028.70 267.049   9
  -2   0  -6 2573.85 390.867   9
   2   0  -7 98442.6 2023.66  23
   2   0   7 80765.5 2454.78  22
  -2   0   7 87341.5 2252.63  22
  -2   0   7 97219.0 2024.88  16
  -2   0  -7 76334.9 2363.04  17
  -2   0  -7 94765.2 2948.03   9
   2   0   7 82246.5 3363.48  10
   2   0  -7 96052.7 2442.27   9
  -2   0   7 83974.1 3346.23  10
   2   0   7 79702.9 2539.12  14
  -2   0   7 74380.8 2487.51  14
  -2   0  -7 81061.8 2448.16  15
   2   0  -7 89341.5 2240.12  15
   2   0  -7 82526.8 3233.84   6
  -2   0  -7 82449.6 3315.03   8
   2   0  -7 81682.8 3252.92   8
   2   0   7 87949.6 2768.36   4
  -2   0   8 21170.2 943.635  22
   2   0   8 18657.6 1057.55  22
   2   0  -8 15976.0 1052.94  17
  -2   0  -8 17133.5 987.910  17
   2   0   8 20982.2 1683.37  10
  -2   0   8 21472.1 1686.86  10
  -2   0  -8 17738.0 1029.07  15
   2   0   8 17543.1 1111.08  14
  -2   0   8 16912.6 1085.38  14
   2   0  -8 19892.7 903.171  15
   2   0  -8 19538.4 1563.47   8
  -2   0  -8 17753.2 1526.36   8
   2   0  -8 19782.2 1555.66   6
   2   0  -9 12755.9 990.152  17
  -2   0  -9 13990.0 953.535  17
   2   0   9 15128.7 991.205  22
  -2   0  -9 16140.1 1020.39  15
  -2   0   9 14617.9 1068.54  14
   2   0   9 15253.5 1102.35  14
   2   0 -10 17829.2 1254.11  17
  -2   0 -10 17073.0 1145.46  17
   2   0  10 19180.7 1199.81  22
  -2   0  10 18559.5 1307.12  14
  -2   0 -10 19638.0 1194.71  15
   2   0  10 18252.0 1296.50  14
   2   0  11 13428.8 1161.95  14
  -2   0  11 11517.4 1080.88  14
  -2   0 -11 11546.4 974.988  17
   2   0 -11 10927.7 1026.50  17
  -2  -1   0 466174. 9122.79   5
   2   1   0 477371. 9192.01   3
   2  -1   0 490850. 9217.34   3
  -2   1   0 484132. 9207.51   4
   2  -1   0 543104. 8765.49  22
   2  -1   0 498126. 8861.03  23
  -2  -1   0 481079. 8828.67  21
  -2   1   0 485711. 8843.95  19
   2   1   0 474436. 9202.55  10
  -2   1   0 495537. 9129.27   9
   2  -1   0 490342. 9122.27   9
   2   1   0 476065. 9224.31   9
  -2   1   0 565945. 8810.39  17
  -2  -1   0 483198. 8844.01  16
  -2   1   0 501759. 8752.17  15
   2   1   0 492757. 8847.86  12
   2  -1   0 574418. 8750.77  12
  -2   1   0 502461. 8725.26  12
   2  -1   1 352290. 7309.15   4
  -2  -1   1 379307. 6951.20   8
  -2   1   1 355479. 7307.02   7
  -2   1  -1 361889. 7323.62   4
  -2  -1   1 346369. 7099.34   5
   2  -1  -1 361418. 7248.93   6
  -2  -1  -1 364758. 6930.57   4
   2  -1   1 360720. 7319.33   3
   2   1   1 358586. 7190.72   3
   2  -1  -1 359141. 7304.57   4
  -2   1   1 350336. 7133.97   2
   2   1   1 370282. 7162.78   2
   2  -1  -1 364350. 7273.02   3
  -2   1   1 355348. 7258.85   3
  -2   1   1 368031. 7191.24   1
  -2   1  -1 361115. 7321.26   3
  -2  -1  -1 353421. 7120.40   2
   2  -1  -1 363639. 7127.79   2
   2   1   1 348003. 7163.98   1
  -2   1   1 361455. 7309.05   4
   2  -1   1 386951. 6987.75  22
   2  -1  -1 369691. 6988.18  23
   2  -1   1 377395. 6932.55  23
  -2  -1  -1 362622. 6973.81  21
   2  -1  -1 412830. 6765.69  20
  -2  -1  -1 362068. 6999.66  20
  -2  -1   1 366774. 7353.25   9
   2   1  -1 364865. 7346.26   9
  -2  -1   1 357768. 7345.10  10
   2  -1  -1 369813. 7020.47   9
  -2  -1  -1 375766. 7340.33   9
   2   1   1 352328. 7294.69   9
   2  -1  -1 359039. 7034.55  10
  -2   1   1 356182. 7021.55   9
  -2   1   1 343643. 7023.62  10
  -2  -1  -1 365997. 6888.52  16
   2   1   1 402300. 6794.86  18
  -2   1   1 357810. 6961.10  16
   2  -1  -1 368037. 6972.27  17
  -2   1  -1 361121. 6969.60  15
  -2  -1  -1 381516. 6886.40  11
   2  -1  -1 393935. 6897.75  11
   2   1  -1 361740. 6921.19  12
  -2  -1   2 19.0011 51.3963   5
   2  -1  -2 20.6510 37.5766   9
   2   1  -2-30.1427 82.3481   8
  -2  -1   2-24.1414 75.5175   8
   2   1   2 169.298 133.382   9
  -2  -1  -2-2.55052 83.7379   9
   2   1  -2-28.6163 101.001   9
   2  -1  -2 13.0909 107.214   6
  -2  -1  -2 51.4534 99.5155   5
  -2   1   2 47.3518 39.6872   9
  -2   1  -2 22.1591 91.8053   9
  -2   1   2 44.7237 88.3798   3
   2   1   2 81.3022 43.8795   4
   2   1   2 38.6897 78.4260   2
   2  -1   2 78.5911 93.9552   3
  -2   1   2-24.5076 74.0920   2
   2   1   2 387.843 98.5478   3
  -2  -1  -2 41.6188 103.606   1
  -2   1  -2 63.6444 97.9310   3
   2  -1  -2 183.399 144.989   1
   2  -1  -2 30.6646 72.3337   3
   2  -1   2 213.774 127.399   4
  -2   1   2 51.8964 89.0403   4
  -2   1  -2 60.5671 47.5757  23
   2  -1  -2-10.7131 81.7249  23
   2  -1   2 79.5100 60.7767  23
  -2   1   2 23.2621 48.2834  21
   2  -1   2 165.205 119.257  22
  -2  -1  -2 174.886 93.1187  21
  -2   1   2 0.30313 68.2303  19
   2  -1  -2 46.9064 95.4298  10
   2  -1  -2 54.7540 67.9515  11
  -2   1   2-37.8678 100.307  10
  -2  -1   2 37.9981 138.793  10
  -2  -1  -2 11.5931 70.8781  11
   2  -1   2 38.5672 37.8733  19
  -2   1   2-20.4016 82.6420  16
   2   1   2 32.1089 44.5726  17
   2   1   2-9.06387 37.3141  16
   2  -1  -2 0.86496 91.1669  17
   2   1   2 60.5096 69.6148  18
  -2  -1  -2 18.5827 50.8219  17
   2   1   2 104.037 83.1559  14
  -2  -1  -2-65.5741 98.7979  15
  -2  -1   2 57.0679 82.8003  16
  -2   1   2 41.3519 45.7060  13
   2   1  -2-0.39126 63.3825  12
  -2   1  -2-15.8470 77.9440  13
   2   1  -3 743.124 183.441   9
  -2   1   3 945.329 172.486   5
   2   1   3 962.855 110.457   4
   2   1   3 1234.80 237.650   6
   2   1  -3 1270.31 226.563   8
  -2  -1  -3 912.871 207.025   5
  -2  -1   3 1029.79 199.946   8
  -2  -1  -3 1267.16 269.973   8
  -2   1  -3 1023.82 231.441   9
   2   1   3 593.225 169.767   9
  -2  -1  -3 1201.15 215.809   9
  -2   1   3 1061.54 212.912   2
  -2  -1  -3 1340.33 276.330   1
   2  -1   3 994.637 224.263   4
   2   1  -3 1059.16 205.725   3
   2   1   3 955.317 210.849   2
   2   1   3 1102.02 129.162   3
   2  -1  -3 811.730 143.954   3
  -2   1   3 911.894 169.712   3
   2  -1  -3 720.287 198.151   1
  -2   1  -3 1103.62 190.858   3
  -2   1   3 1072.57 82.4201  22
   2  -1  -3 824.088 135.817  23
   2   1   3 1078.71 82.4798  23
  -2  -1   3 1001.54 160.067  22
   2  -1   3 856.655 98.8419  23
  -2   1  -3 1347.89 115.123  23
   2  -1   3 780.743 178.344  22
  -2  -1  -3 1021.88 204.696  21
  -2   1   3 831.014 138.979  19
   2   1  -3 1112.27 109.471  19
   2  -1  -3 771.057 191.307  10
  -2   1   3 1099.93 232.906  10
   2  -1   3 758.615 214.287  10
  -2  -1   3 1050.30 256.556  10
   2   1   3 1189.22 85.9389  16
  -2   1   3 781.985 127.501  16
  -2  -1  -3 1008.50 143.886  17
   2   1   3 697.305 136.515  18
   2  -1  -3 989.483 79.6869  15
   2   1   3 1174.90 177.655  14
  -2  -1  -3 1039.85 182.000  15
  -2  -1   3 1012.47 152.720  16
  -2   1  -3 812.561 167.151  13
  -2  -1  -3 884.507 158.475  11
   2  -1  -3 1074.71 167.454  11
   2   1  -3 909.050 140.046  12
  -2   1   3 1115.03 104.749  12
   2   1   4 56066.4 1953.64   6
  -2  -1  -4 48623.9 1911.18   8
  -2   1  -4 53335.4 1615.04   6
   2  -1  -4 50538.7 1977.76   6
  -2   1   4 61649.7 2157.84   8
   2  -1  -4 49657.5 1953.80   8
   2   1   4 54747.8 1390.59   4
   2  -1   4 49955.2 1787.86   4
  -2   1   4 56841.2 1621.58   5
   2   1  -4 50943.1 1839.77   8
  -2  -1  -4 51277.7 1927.73   1
  -2   1   4 54587.9 1504.58   3
   2  -1  -4 49060.1 1890.41   1
   2  -1  -4 53543.2 1473.72   3
  -2   1  -4 54337.5 1607.00   3
   2   1   4 59328.8 2000.41   2
   2   1  -4 52898.9 1690.43   3
  -2   1   4 55249.4 1939.23   2
  -2  -1   4 51093.1 1432.38  22
   2   1   4 51008.8 1491.25  22
  -2   1   4 56279.4 1214.75  22
   2  -1   4 49939.5 1539.21  22
   2  -1  -4 55915.6 1361.08  23
  -2   1   4 52226.8 1398.32  19
   2  -1   4 49783.6 1943.20  10
   2   1  -4 50747.8 1999.29  10
   2   1  -4 51211.1 1751.51   9
  -2  -1   4 50676.2 1983.23  10
  -2  -1  -4 58840.7 1769.40   9
   2   1   4 51716.3 1701.17   9
  -2   1  -4 43639.6 1784.17   9
  -2   1   4 50577.4 1876.05  10
  -2  -1   4 54037.9 1389.26  16
  -2   1   4 55242.8 1355.15  16
  -2  -1  -4 52157.1 1428.89  17
  -2   1  -4 59705.0 1156.90  16
   2   1   4 51289.8 1484.50  18
  -2   1  -4 49642.7 1519.84  15
   2   1   4 51159.7 1483.64  14
   2  -1  -4 55093.0 1207.53  15
  -2   1  -4 51133.4 1543.34  13
  -2   1  -5 64458.9 2075.20   6
   2  -1  -5 64439.5 2474.70   6
   2   1  -5 62223.8 2312.93   8
  -2  -1  -5 62200.4 2440.97   8
  -2   1   5 79523.5 2718.94   8
   2  -1   5 64782.2 2242.58   4
   2  -1  -5 59312.1 2411.14   8
   2   1   5 69248.1 1817.85   4
  -2   1   5 73887.5 1947.08   5
   2   1   5 74402.5 2496.67   6
  -2  -1  -5 63129.6 2423.49   1
   2  -1  -5 61516.3 2393.77   1
  -2   1  -5 69480.9 1910.49   3
   2  -1  -5 68434.9 1714.45   3
   2   1   5 78893.0 2558.68   2
   2   1  -5 65870.6 2022.61   3
  -2   1   5 76613.7 2530.12   2
   2  -1  -5 70095.6 1651.65  23
  -2   1   5 71986.4 1593.13  22
  -2  -1   5 64888.0 1792.18  22
   2   1   5 65044.5 1867.88  22
  -2   1  -5 77176.2 1322.48  23
   2  -1   5 62166.1 1905.85  22
  -2   1   5 65644.3 1718.09  19
  -2   1   5 62686.5 2373.70  10
   2   1  -5 66462.4 2160.30   9
   2  -1   5 63759.9 2493.91  10
   2   1  -5 79434.1 2713.44  10
  -2  -1   5 63255.3 2494.50  10
  -2   1  -5 79915.8 2516.20   9
   2   1   5 60762.7 2404.57  10
   2  -1  -5 76031.6 2528.16  10
  -2  -1   5 69191.1 1688.85  16
  -2   1   5 64207.5 1963.58  18
  -2   1   5 72710.8 1665.60  16
  -2  -1  -5 63298.3 1799.02  17
  -2   1  -5 71666.1 1312.76  16
  -2   1  -5 69826.6 1311.44  16
   2  -1  -5 59906.6 1914.28  17
   2  -1  -5 69579.4 1581.90  15
  -2  -1  -5 63896.5 1853.07  15
  -2  -1   5 60803.3 1909.07  14
  -2   1  -5 61248.2 1884.03  15
   2  -1   5 62338.5 1950.89  14
   2   1   5 64326.3 1888.47  14
  -2   1  -5 61307.9 1906.88  13
   2   1  -5 63651.8 1874.05  13
   2  -1  -6 57324.0 2500.26   8
   2  -1  -6 60378.9 2534.39   6
   2   1  -6 57449.9 2373.58   6
  -2  -1  -6 60941.7 2553.82   8
  -2   1  -6 57048.2 2481.57   8
   2  -1   6 58730.4 2245.88   4
  -2   1   6 71148.3 1862.92   5
  -2  -1  -6 62768.3 2080.30   5
   2   1  -6 55241.9 2346.70   8
   2   1   6 65536.2 1858.70   4
  -2   1  -6 68062.9 1792.71   5
   2  -1  -6 67191.5 1460.61   3
  -2  -1  -6 53467.6 2406.00   1
   2   1  -6 65965.9 1960.68   3
  -2   1  -6 66650.3 1775.51   3
   2  -1  -6 57382.0 2462.41   1
  -2   1   6 65423.6 1577.71  22
   2  -1  -6 68924.1 1567.74  23
   2  -1   6 58234.3 1895.66  22
   2   1  -6 67518.4 1597.71  23
   2   1   6 58265.4 1821.52  22
  -2  -1   6 59418.6 1767.95  22
  -2   1   6 62443.5 1645.36  19
   2   1  -6 61789.0 2143.62   9
  -2   1  -6 71575.1 2506.27   9
   2  -1   6 61379.2 2620.24  10
   2   1   6 53827.4 2447.60  10
  -2   1   6 58164.6 2451.19  10
  -2  -1   6 60257.9 2592.10  10
  -2   1   6 69562.3 1565.75  16
  -2  -1   6 64824.7 1595.43  16
   2  -1  -6 53561.4 1882.63  17
  -2  -1  -6 57384.6 1785.15  17
  -2   1   6 57745.5 1946.60  18
  -2  -1  -6 58085.6 1824.67  15
  -2   1   6 52975.4 1827.41  14
  -2  -1   6 56737.2 1920.71  14
   2   1   6 58088.7 1875.84  14
   2  -1   6 55358.5 1919.52  14
  -2   1  -6 56584.9 1866.29  15
   2   1  -6 59071.7 1868.51  13
  -2   1  -6 54667.4 1890.48  13
   2  -1  -7 528.523 294.122   8
  -2  -1  -7 586.182 291.320   8
   2   1  -7 726.366 297.341   6
   2  -1  -7 587.767 271.036   6
   2   1  -7 678.369 283.583   8
  -2   1  -7 546.452 265.733   8
   2   1  -7 339.321 194.085   9
  -2  -1  -7 580.450 199.087   5
   2  -1   7 626.140 228.425   4
   2   1   7 608.308 163.619   4
   2  -1  -7 987.215 371.499   1
  -2  -1  -7 827.990 339.229   1
   2  -1   7 535.862 237.237  22
   2   1  -7 609.922 130.049  23
  -2  -1   7 533.741 184.601  22
   2  -1  -7 502.634 106.543  23
  -2   1   7 711.513 149.842  22
   2   1   7 845.707 238.587  22
   2  -1   7 741.471 307.172  10
   2   1   7 539.919 305.822  10
   2   1  -7 598.652 194.676   9
  -2  -1   7 1216.86 424.203  10
  -2   1   7 178.373 193.955  10
   2  -1  -7 590.683 242.925  17
  -2   1   7 697.682 153.027  19
  -2   1   7 547.113 268.153  18
  -2  -1  -7 694.483 218.953  17
  -2   1  -7 843.726 256.835  15
  -2  -1   7 522.639 231.209  14
   2  -1   7 769.769 285.084  14
  -2  -1  -7 425.029 183.076  15
   2   1  -7 583.968 188.261  15
   2   1   7 822.371 239.282  14
  -2   1   7 778.409 296.988  14
   2  -1  -7 450.154 116.004  15
   2   1  -7 689.539 247.300  13
  -2   1  -8 8509.45 1043.99   8
   2  -1  -8 7650.05 984.158   6
   2  -1  -8 7275.07 973.451   8
   2  -1   8 6896.59 796.714   4
   2   1  -8 5898.73 825.358   6
   2   1  -8 6500.61 887.395   8
   2  -1  -8 7533.14 990.476   1
  -2  -1  -8 6642.09 926.829   1
  -2  -1   8 6350.35 557.844  22
   2   1   8 6729.74 604.833  22
   2  -1   8 6649.78 644.274  22
   2  -1  -8 5751.45 631.582  17
  -2   1   8 5371.60 620.748  18
  -2  -1  -8 6586.74 603.186  17
  -2   1   8 6734.48 921.871  10
   2  -1   8 7575.39 1020.16  10
   2   1   8 7652.43 1005.80  10
  -2  -1   8 6619.54 680.549  14
  -2   1   8 6329.96 649.505  14
   2   1  -8 7293.50 578.481  15
  -2  -1  -8 6925.88 605.394  15
   2  -1   8 6510.72 694.307  14
  -2   1  -8 6063.39 606.619  15
   2   1   8 6591.63 648.135  14
   2   1  -8 6758.85 650.413  13
   2  -1  -9 658.733 283.180  17
  -2   1  -9 925.266 251.463  17
  -2  -1  -9 999.099 266.535  17
   2  -1   9 1479.48 355.730  22
  -2  -1   9 1194.27 276.036  22
   2   1   9 1026.45 264.357  22
   2   1  -9 1309.95 287.109  15
  -2   1  -9 1125.52 319.941  15
   2   1   9 901.038 295.614  14
  -2   1   9 897.227 323.442  14
   2  -1   9 1661.76 432.488  14
  -2  -1   9 1168.34 379.963  14
  -2  -1  -9 1215.69 288.477  15
  -2  -1 -10 365.490 202.112  17
  -2   1 -10 496.281 227.939  17
   2   1 -10 312.329 209.869  17
   2  -1 -10 697.081 311.021  17
   2  -1  10 1011.03 285.303  22
  -2  -1  10 496.068 289.301  14
  -2   1 -10 897.914 315.157  15
   2   1  10 541.471 274.479  14
   2  -1  10 834.091 356.791  14
  -2   1  10 570.267 314.246  14
  -2  -1 -10 1017.60 301.660  15
   2   1 -11-102.178 258.671  17
  -2   1 -11-405.148 244.850  17
  -2  -1 -11 56.4320 143.350  17
   2  -1 -11 126.200 228.274  17
  -2   1  11-168.143 237.680  14
   2  -1  11 75.6592 264.368  14
   2   1  11 935.391 376.947  14
  -2   1 -11-60.2631 212.834  15
  -2  -1  11-80.0854 294.867  14
   2  -1  11 141.058 213.004  22
   2  -2   0 134256. 3214.90   4
   2  -2   0 145078. 2730.98  22
   2  -2   0 132338. 2846.58  23
  -2  -2   0 127875. 2824.31  21
   2  -2   0 147909. 2646.34  21
  -2   2   0 133131. 2809.37  19
   2   2   0 138729. 3167.64  10
   2   2   0 135965. 3284.92   9
  -2  -2   0 142509. 3336.38   9
   2  -2   0 136645. 2773.08  11
  -2   2   0 137194. 2729.47  12
  -2   2   0 133877. 2890.19   6
   2   2   0 139994. 3220.05   5
  -2   2   0 140580. 3241.26   4
  -2  -2   0 132243. 3169.75   5
  -2  -2  -1 401956. 7772.97   8
  -2   2   1 416926. 8158.01   4
   2   2  -1 408599. 8024.66   5
   2   2   1 425377. 8317.11   5
  -2   2   1 394556. 8199.47   7
  -2   2  -1 414832. 8284.80   4
   2  -2  -1 427262. 8240.93   7
  -2  -2   1 382829. 7987.92   5
   2  -2  -1 405202. 8077.96   6
  -2   2   1 411796. 8093.42   6
  -2   2  -1 419538. 7494.08   6
  -2  -2  -1 381657. 8063.59   2
   2  -2  -1 391777. 8067.37   2
   2  -2  -1 403858. 8130.40   4
  -2   2   1 383113. 8148.53   3
   2  -2  -1 407060. 8206.03   3
   2  -2  -1 405034. 7775.35  23
   2  -2   1 390875. 7732.47  23
   2  -2   1 406206. 7739.23  22
   2  -2  -1 445050. 7538.17  21
  -2  -2  -1 388268. 7766.35  21
  -2  -2   1 382199. 7765.06  21
  -2   2  -1 398136. 7650.06  19
  -2  -2  -1 429068. 8261.01   9
   2   2  -1 407259. 8188.85  10
  -2  -2   1 399159. 8161.44  10
   2  -2   1 406168. 7756.34  10
  -2   2   1 398548. 7885.91   9
  -2   2   1 398101. 7479.24  10
   2   2   1 392018. 8174.37   9
   2  -2  -1 418291. 7486.58  10
   2   2  -1 395927. 8319.91   9
   2  -2  -1 398277. 7751.19  17
  -2  -2  -1 398593. 7788.99  15
  -2   2   1 415608. 7542.66  12
   2   2  -1 388222. 7752.02  12
  -2   2  -1 394882. 7719.77  12
  -2  -2  -1 389848. 7684.34  11
   2  -2  -1 402902. 7695.35  11
  -2  -2  -2 21308.0 903.122   8
   2  -2  -2 22231.2 1036.59   6
   2   2  -2 21395.2 714.910   8
   2   2   2 21614.1 1050.35   5
  -2   2   2 22957.2 1078.07   8
   2   2   2 21422.8 670.070   7
  -2   2   2 21008.0 1003.22   7
  -2   2   2 21689.1 1033.17   6
  -2  -2   2 20461.8 793.691   5
  -2   2   2 21438.7 1009.33   5
   2  -2  -2 21082.2 930.076   3
  -2  -2  -2 20094.5 962.009   2
   2  -2  -2 20969.0 924.722   4
   2   2   2 22722.8 1042.45   1
   2   2   2 23057.5 1026.78   2
   2  -2  -2 21587.9 986.491   2
  -2   2   2 21553.8 938.629   4
  -2   2   2 24161.8 1077.18   1
  -2   2   2 18900.3 886.472   3
  -2   2   2 22159.5 1007.13   2
  -2   2  -2 21779.3 1029.99   3
   2  -2  -2 20673.1 744.544  23
  -2   2   2 25512.1 505.911  22
   2  -2   2 19899.0 702.217  23
   2  -2   2 20815.8 785.945  22
  -2  -2  -2 20360.7 780.255  21
   2  -2  -2 22322.9 670.975  20
   2  -2  -2 22849.7 667.863  21
  -2  -2   2 20631.8 1017.88  10
   2   2  -2 20556.3 1045.64   9
   2   2   2 20722.3 932.299   9
   2   2  -2 21975.0 1036.03  10
  -2   2   2 21059.9 668.076   9
  -2  -2  -2 22832.0 977.035   9
   2  -2   2 20163.4 888.234  10
   2  -2  -2 21513.4 767.921  10
  -2   2   2 20519.8 756.743  10
  -2  -2   2 19758.1 740.940  16
  -2  -2  -2 26081.9 644.083  14
  -2   2   2 25644.9 506.265  15
  -2  -2  -2 20894.2 774.668  15
   2  -2   2 21062.7 753.451  14
  -2   2  -2 19576.8 765.926  12
  -2   2   2 22218.9 595.694  12
   2  -2  -2 20826.3 736.243  11
   2   2  -2 20726.9 766.042  12
  -2  -2  -2 20518.6 729.267  11
  -2   2  -3 11611.4 435.653   6
  -2  -2   3 11012.0 475.718   5
  -2  -2  -3 11078.5 738.940   8
   2   2   3 12739.2 823.506   5
   2  -2  -3 10911.2 806.892   6
   2   2   3 12076.2 832.736   6
  -2   2   3 12105.8 750.194   5
   2   2  -3 11555.5 636.089   8
   2  -2   3 11297.3 787.746   4
  -2   2   3 11952.3 837.386   8
   2  -2  -3 10338.6 763.585   1
  -2   2   3 11338.5 636.391   3
  -2   2   3 12024.5 787.467   2
   2  -2  -3 10931.7 625.969   3
  -2  -2  -3 11022.2 782.189   1
   2   2   3 11909.8 576.251   3
  -2   2   3 11693.0 692.816   4
  -2   2   3 12804.5 296.489  22
   2  -2   3 10705.9 587.600  22
   2  -2   3 10469.7 469.477  23
   2  -2  -3 11221.2 524.657  23
  -2   2   3 9704.92 530.327  19
   2  -2  -3 11392.3 502.669  20
  -2  -2  -3 11233.8 589.284  21
  -2  -2   3 10844.7 794.137  10
   2   2   3 10790.0 660.911   9
  -2  -2  -3 12949.4 709.344   9
   2   2  -3 10948.8 777.279   9
  -2   2  -3 11856.8 842.326   9
  -2   2   3 10663.0 643.136  10
   2   2  -3 11474.7 818.178  10
   2  -2   3 11169.7 741.120  10
   2  -2  -3 11344.5 649.924  10
  -2   2   3 10949.3 507.818  16
  -2  -2  -3 11624.6 533.278  17
   2   2   3 11379.9 523.111  18
   2   2   3 11861.0 492.301  14
  -2   2   3 11930.5 423.648  12
   2  -2  -3 11392.4 561.401  11
  -2  -2  -3 10449.0 541.574  11
  -2  -2  -4 13940.4 955.663   8
   2   2  -4 15174.3 872.484   8
  -2   2   4 17748.9 1122.73   8
   2  -2   4 14391.2 967.776   4
   2   2   4 15665.1 1041.41   6
  -2  -2  -4 16113.9 959.445   5
   2  -2  -4 14473.6 1025.17   6
  -2   2  -4 14951.7 665.373   6
  -2   2   4 15479.2 895.646   5
  -2   2   4 15724.2 857.513   4
   2  -2  -4 13550.2 975.854   1
  -2  -2  -4 14020.4 989.199   1
   2   2   4 16409.5 574.721   3
  -2   2   4 14880.8 720.429   3
  -2   2   4 16573.4 1025.87   2
   2   2   4 19140.2 1098.23   2
  -2   2   4 16953.3 438.562  22
  -2  -2   4 14326.8 710.662  22
   2  -2  -4 14882.9 632.186  23
   2  -2   4 14447.1 757.962  22
  -2  -2  -4 15137.5 763.949  21
  -2  -2  -4 13711.1 737.403  20
  -2   2   4 14307.7 678.471  19
   2   2  -4 17941.4 471.363  19
  -2  -2  -4 16675.2 845.400   9
  -2   2  -4 16704.6 1076.71   9
   2   2  -4 14720.5 973.355   9
  -2  -2   4 14806.7 1033.07  10
  -2   2   4 15279.6 911.085  10
   2   2  -4 17379.2 1104.40  10
   2  -2   4 14603.1 982.648  10
   2   2   4 14662.4 802.111   9
  -2   2   4 14640.6 620.125  16
   2  -2  -4 14698.4 764.839  17
  -2  -2  -4 14494.3 667.293  17
   2   2   4 14581.7 694.467  18
  -2  -2   4 14259.4 710.175  14
   2   2   4 15294.4 663.896  14
   2  -2  -4 17078.3 441.878  15
   2  -2   4 14259.4 732.532  14
  -2  -2  -4 14976.8 706.139  15
   2  -2  -4 14807.5 724.051  11
   2   2  -4 14392.9 696.978  12
  -2   2  -4 14648.3 739.955  13
  -2  -2  -4 13629.1 697.655  11
  -2  -2  -5 42382.4 1946.69   8
   2  -2  -5 44970.6 2078.20   6
  -2   2  -5 45656.8 1520.78   6
   2  -2   5 43634.8 1928.74   4
   2   2  -5 44066.2 1831.49   8
  -2   2   5 46886.2 1740.84   5
  -2  -2  -5 46549.0 1849.74   5
  -2   2   5 47376.3 1378.68   3
  -2  -2  -5 42510.4 2004.35   1
   2  -2  -5 42485.8 2002.92   1
  -2   2   5 50208.3 1767.44   4
   2   2   5 43039.4 1431.97  22
   2  -2   5 41844.9 1532.28  22
  -2  -2   5 41906.7 1447.16  22
  -2   2   5 50158.9 1104.43  22
   2  -2  -5 47450.7 1319.96  23
   2   2   5 54227.5 1037.48  23
  -2   2   5 41716.6 1391.83  19
  -2  -2  -5 40287.5 1523.17  20
  -2   2  -5 53274.0 2146.54   9
   2  -2   5 43904.3 2010.82  10
  -2  -2   5 44724.1 2063.81  10
   2   2   5 47106.6 1609.63   9
   2   2  -5 43609.6 1889.07   9
  -2   2   5 40850.0 1811.10  10
   2   2   5 41649.3 1926.80  10
  -2  -2  -5 49043.6 1635.38   9
   2  -2  -5 39317.5 1503.02  17
  -2  -2  -5 43082.5 1424.01  17
   2   2   5 50146.2 1012.17  16
  -2   2   5 47279.1 1305.39  16
   2   2   5 42678.3 1462.29  18
  -2  -2  -5 44402.6 1452.35  15
   2  -2   5 42184.4 1535.52  14
   2  -2  -5 51104.5 1118.76  15
  -2   2  -5 40373.3 1498.29  15
   2   2   5 45232.7 1442.53  14
  -2  -2   5 41270.1 1495.04  14
  -2   2  -5 40554.2 1500.84  13
   2   2  -5 41891.6 1423.34  12
  -2  -2  -5 40438.1 1459.59  11
   2  -2  -5 43206.5 1484.20  11
   2   2  -6 1907.95 399.996   9
  -2   2  -6 2956.80 390.963   6
   2   2  -6 2198.24 419.795   8
   2  -2  -6 2851.73 557.170   6
  -2  -2  -6 2380.96 417.321   5
  -2   2   6 2851.83 395.363   5
  -2  -2  -6 2538.43 504.611   8
  -2  -2  -6 1837.71 447.660   1
  -2   2   6 2593.89 385.210   4
  -2   2  -6 1999.68 336.839   3
   2  -2  -6 2851.14 532.920   1
   2   2  -6 2971.91 427.151   3
   2  -2   6 2445.26 455.500   4
   2   2   6 2887.58 351.292  22
   2  -2   6 2473.64 377.218  22
  -2   2   6 2834.86 217.014  22
   2  -2  -6 2585.06 259.924  23
  -2  -2   6 2283.26 334.027  22
  -2  -2  -6 2214.65 375.577  20
  -2   2   6 2377.61 297.971  19
   2  -2   6 2574.21 523.235  10
  -2  -2   6 2729.74 544.035  10
  -2   2   6 2647.96 490.067  10
   2   2   6 2035.69 452.679  10
  -2   2   6 3403.43 288.908  16
  -2  -2  -6 2708.21 341.221  17
   2   2   6 2483.92 349.392  18
  -2   2   6 2307.94 377.326  18
   2  -2  -6 2449.06 381.718  17
   2   2   6 2491.29 337.747  14
  -2  -2  -6 2403.20 327.031  15
   2  -2   6 2768.83 401.072  14
  -2   2   6 2505.13 344.390  14
   2  -2  -6 3038.77 227.932  15
  -2  -2   6 2407.23 389.055  14
  -2   2  -6 2760.65 384.130  15
   2   2  -6 2377.11 359.641  13
  -2   2  -6 2101.20 347.748  13
  -2  -2  -7 15000.5 1055.38   5
  -2   2  -7 14448.0 977.607   6
   2   2  -7 13499.5 1147.65   8
  -2  -2  -7 12065.0 1174.03   8
   2  -2  -7 15011.4 1341.40   6
   2  -2   7 11907.6 1082.59   4
   2   2  -7 13032.8 1137.54   6
  -2   2  -7 14149.9 1256.01   8
  -2   2  -7 11411.4 793.112   3
   2  -2  -7 13534.9 1257.91   1
  -2  -2  -7 14895.9 1312.64   1
   2   2   7 13385.6 798.400  22
  -2  -2   7 14469.9 863.492  22
   2  -2   7 11951.9 857.367  22
   2  -2  -7 14764.5 610.846  23
   2   2  -7 16129.0 701.986  23
  -2   2   7 13726.8 743.457  19
  -2  -2  -7 13508.3 911.169  20
  -2  -2   7 15435.8 1362.24  10
  -2   2   7 13145.0 1165.83  10
   2   2  -7 14146.7 1098.63   9
   2  -2   7 14873.2 1325.56  10
   2   2   7 14329.1 1288.18  10
  -2   2   7 13413.7 923.049  18
  -2  -2  -7 11394.3 776.966  17
   2  -2  -7 11325.8 841.030  17
   2   2   7 13134.1 838.583  14
  -2  -2   7 11143.2 831.830  14
  -2  -2  -7 13469.0 801.088  15
  -2   2   7 12994.7 844.631  14
  -2   2  -7 11731.4 841.625  15
   2  -2   7 12780.0 906.589  14
  -2   2  -7 11724.8 842.179  13
   2   2  -7 11890.7 833.779  13
   2   2  -8 79.5787 119.776   9
   2   2  -8 378.568 227.154   6
   2   2  -8 91.5864 150.973   8
   2  -2   8 540.584 271.739   4
  -2  -2   8 208.512 191.458  22
   2  -2   8 337.720 217.806  22
   2   2   8 93.1213 130.970  22
  -2  -2  -8 127.145 197.260  20
  -2   2   8 602.770 338.106  10
  -2  -2  -8 27.1857 136.944  17
  -2   2   8 64.2441 205.618  18
   2  -2  -8 78.1236 192.765  17
  -2   2   8 20.2409 109.619  19
   2   2  -8 204.161 142.992  15
  -2   2  -8 342.244 211.855  15
  -2  -2  -8 503.690 207.956  15
   2   2   8 325.629 204.711  14
  -2  -2   8 311.429 215.831  14
  -2   2   8 178.496 188.431  14
   2  -2   8-21.5408 231.166  14
  -2   2  -8 465.063 234.116  13
   2   2  -8 171.057 194.113  13
   2   2   9 6336.04 610.053  22
   2  -2   9 5603.97 675.229  22
  -2  -2   9 5851.31 609.994  22
  -2   2   9 5333.44 675.581  18
   2  -2  -9 5156.85 638.202  17
  -2  -2  -9 5888.78 625.096  17
  -2  -2  -9 6015.85 716.578  20
  -2   2  -9 6012.74 667.914  15
  -2  -2  -9 6424.07 607.843  15
  -2   2   9 5240.27 623.096  14
  -2  -2   9 6006.61 712.240  14
   2   2  -9 6314.42 613.731  15
   2  -2   9 5043.47 660.341  14
   2   2   9 6136.45 668.296  14
   2   2  -9 5346.49 646.728  13
  -2  -2 -10 12.0770 194.230  20
   2  -2 -10-320.990 268.638  20
   2   2  10-207.112 190.961  14
   2   2 -10-361.096 220.990  15
  -2   2 -10-381.732 272.375  15
  -2   2  10-70.3100 253.557  14
  -2  -2  10 261.225 289.912  14
   2  -2  10-513.579 372.358  14
   2  -2  10-170.367 241.576  22
   2  -2 -10 178.437 225.124  17
  -2  -2 -10 96.5340 178.023  17
   2  -2 -11-123.542 163.917  20
  -2  -2 -11 135.083 204.349  20
  -2   2 -11 42.2475 153.857  17
   2   2 -11 296.037 208.152  17
   2  -2 -11 197.971 248.807  17
   2   2  11 23.0834 220.373  14
   2  -2  11 295.402 237.985  14
  -2  -2  11 1002.24 409.646  14
  -2   2 -11 760.726 320.235  15
  -2   2  11 599.263 308.028  14
   2  -2  11 86.8848 207.418  22
   2  -3   0 86105.7 2169.47  23
   2  -3   0 95616.0 2065.15  22
  -2  -3   0 87904.5 2159.44  21
   2  -3   0 94905.6 1996.77  21
  -2  -3   0 85846.5 2489.25   2
   2  -3   0 85955.8 2486.16   2
   2   3   0 88644.3 2660.01   9
   2   3   0 96641.7 2493.21  10
  -2   3   0 98227.0 2654.17   4
   2   3   0 101698. 2697.28   5
  -2   3   0 95408.9 2305.37   6
  -2  -3   0 90785.2 2609.38   5
   2  -3   0 90749.8 2124.00  11
  -2   3   0 92088.1 2085.62  12
  -2  -3   0 87229.3 2108.56  11
   2  -3   1 16052.9 664.436  22
   2  -3   1 14271.8 662.458  23
   2  -3  -1 14771.4 683.095  23
  -2  -3  -1 14745.6 680.707  21
   2  -3  -1 16397.2 572.123  21
  -2  -3   1 14575.2 676.592  21
   2  -3   1 16198.0 610.788  21
  -2  -3  -1 14945.2 875.967   2
  -2   3   1 14650.9 896.204   3
   2  -3  -1 15332.9 880.247   2
   2   3   1 15375.2 902.122   9
   2   3  -1 15567.0 968.714   9
   2  -3   1 15309.4 571.275  10
  -2  -3   1 16192.3 865.434  10
   2   3  -1 15567.5 852.267  10
  -2   3   1 15506.9 583.846  12
  -2   3  -1 15536.6 664.485  12
  -2  -3  -1 15140.3 651.121  11
   2  -3  -1 15479.5 652.836  11
  -2   3  -1 15512.7 620.424   6
  -2   3   1 15816.7 843.786   6
  -2  -3   1 14777.0 836.113   5
  -2   3   1 16123.9 869.853   4
   2   3   1 17867.7 999.271   5
   2   3  -1 16337.6 866.697   5
  -2  -3  -1 16760.2 624.735   7
  -2   3   1 16196.8 964.676   5
  -2  -3  -2 150985. 2836.86   4
  -2   3   2 153962. 3847.80   5
  -2   3   2 159018. 3816.36   8
  -2   3   2 154512. 3544.07   4
   2   3  -2 145730. 2856.56   8
   2  -3   2 138037. 3755.14   4
   2   3  -2 146019. 3396.14   5
   2   3   2 164397. 3958.89   5
  -2  -3   2 136277. 3365.63   5
  -2  -3  -2 144171. 3359.90   8
  -2   3   2 140864. 3666.66   7
  -2   3   2 155796. 3763.72   6
  -2  -3  -2 136362. 3740.00   5
  -2   3  -2 143676. 3827.54   3
  -2   3   2 160042. 3893.39   1
   2   3   2 153839. 3854.96   1
   2   3   2 161978. 3818.05   2
   2  -3  -2 135873. 3625.30   2
  -2  -3  -2 136626. 3635.36   2
  -2   3   2 153234. 3761.21   2
   2  -3  -2 146657. 3489.68   4
  -2   3   2 136573. 3541.35   3
   2  -3   2 137783. 3165.65  22
   2  -3  -2 142517. 3154.81  23
   2  -3   2 133807. 3093.74  23
  -2  -3   2 132488. 3171.08  21
  -2   3  -2 146365. 2953.72  19
  -2  -3  -2 134468. 3146.39  21
   2  -3  -2 149470. 2965.38  21
   2   3  -2 136837. 3813.89   9
  -2   3   2 145773. 2877.30  10
  -2  -3   2 139800. 3614.19  10
   2   3  -2 150514. 3694.08  10
   2  -3   2 147096. 3304.06  10
   2   3   2 139752. 3538.53   9
  -2  -3   2 144956. 2953.63  14
  -2  -3  -2 133178. 3096.07  11
   2   3   2 137072. 3172.13  12
   2  -3  -2 138503. 3114.22  11
   2   3  -2 135750. 3167.76  12
  -2   3  -2 137669. 3170.55  12
  -2   3   2 144468. 2927.36  12
   2   3   3 8571.95 763.798   6
   2  -3  -3 6730.64 687.172   6
  -2  -3  -3 6560.46 584.931   8
  -2   3   3 6819.27 668.245   8
   2   3  -3 6527.85 450.300   8
  -2   3   3 7721.41 694.024   5
  -2   3   3 7402.12 569.435   4
   2   3   3 6773.99 452.119   7
  -2   3   3 6257.97 614.434   7
  -2   3   3 7150.79 692.934   6
  -2  -3  -3 6688.52 666.480   5
   2   3   3 7754.10 717.784   5
   2  -3   3 6449.10 665.799   4
   2   3  -3 7458.17 498.662   5
   2   3   3 7953.48 726.768   1
   2   3   3 8154.68 719.406   2
  -2   3   3 7695.45 717.375   1
  -2   3  -3 6602.89 666.906   3
  -2  -3  -3 6655.24 648.924   2
  -2   3   3 6706.02 563.012   3
  -2   3   3 7905.69 708.977   2
   2  -3  -3 7044.62 659.708   2
   2  -3  -3 6503.42 452.294  23
   2  -3   3 6122.76 482.803  22
  -2   3   3 8396.69 301.829  22
   2  -3  -3 6711.73 409.852  21
  -2  -3  -3 5912.54 474.806  21
  -2  -3  -3 6434.74 500.624  20
   2   3  -3 7725.34 698.715  10
   2   3   3 6327.66 549.455   9
   2   3  -3 7360.13 726.205   9
  -2   3   3 6790.77 342.962   9
  -2   3   3 6884.79 343.306   9
   2  -3   3 6692.17 578.778  10
  -2  -3   3 6664.36 645.657  10
  -2   3   3 6814.52 471.963  10
   2  -3  -3 6450.12 497.751  17
   2  -3   3 6950.65 458.744  14
  -2  -3  -3 6971.05 468.353  15
   2   3   3 7135.26 346.275  14
  -2   3   3 8403.32 304.274  15
  -2   3   3 6945.94 367.378  12
   2   3   3 6482.80 482.169  12
  -2   3  -3 6276.45 494.074  12
   2   3  -3 6728.10 488.121  12
   2  -3  -3 6850.81 475.175  11
  -2  -3  -3 6329.07 460.274  11
   2   3  -4 42644.7 1548.91   8
  -2  -3  -4 40154.7 1782.50   8
  -2   3  -4 46590.2 1230.48   6
   2   3   4 52474.1 2084.01   5
   2  -3  -4 44041.9 2010.63   6
  -2   3   4 42029.4 1844.26   7
   2   3   4 45230.3 1515.37   7
   2  -3   4 40353.1 1910.35   4
  -2   3   4 48823.0 1935.67   5
  -2  -3  -4 43699.1 1898.51   5
  -2   3   4 53304.8 2106.44   2
  -2   3   4 43087.5 1551.53   3
   2   3   4 50306.7 1500.42   3
  -2   3   4 47167.6 1639.85   4
  -2   3  -4 44773.2 1897.50   3
   2  -3   4 39148.0 1472.98  22
  -2   3   4 50947.4 1020.78  22
   2  -3  -4 42335.0 1348.65  23
  -2  -3  -4 41317.3 1479.54  21
  -2  -3  -4 42261.9 1515.74  20
   2  -3  -4 44714.0 1378.48  20
  -2  -3   4 39421.3 1869.68  10
   2   3  -4 41887.0 1955.93   9
  -2   3   4 46191.7 1640.16  10
   2  -3   4 44077.3 1828.07  10
   2   3  -4 50317.3 2070.44  10
   2   3   4 44389.6 1600.87   9
  -2  -3  -4 41413.6 1397.97  17
   2  -3  -4 38289.3 1448.58  17
  -2   3   4 41116.9 1313.97  16
   2   3   4 44662.2 1402.88  18
   2  -3   4 41966.8 1433.02  14
  -2  -3   4 42939.1 1408.49  14
   2   3   4 46669.2 1260.36  14
  -2  -3  -4 44239.0 1421.87  15
  -2   3   4 50882.5 1013.31  15
  -2   3  -4 40106.4 1471.96  12
   2   3  -4 42510.0 1466.20  12
  -2  -3  -4 39976.3 1421.28  11
   2  -3  -4 43096.8 1458.20  11
  -2   3   4 46361.1 1231.97  12
   2  -3   5 4311.80 622.889   4
  -2  -3  -5 3553.76 549.573   8
   2   3  -5 3423.04 451.392   8
   2  -3  -5 3500.28 592.059   6
  -2   3  -5 3507.56 326.723   6
  -2   3   5 3721.22 516.258   5
  -2   3   5 3032.20 499.281   7
  -2  -3  -5 3815.17 547.128   5
   2   3   5 4061.52 276.996   3
  -2   3   5 3713.42 431.633   4
  -2   3   5 3955.77 384.188   3
  -2   3  -5 4058.27 552.479   3
   2   3   5 3590.53 263.278   3
  -2   3   5 4130.07 206.033  22
   2  -3   5 3559.06 431.668  22
   2  -3  -5 3432.07 336.832  23
  -2   3   5 3152.73 365.856  19
  -2  -3  -5 3030.98 403.221  21
   2  -3  -5 3830.62 387.614  20
  -2  -3  -5 3376.69 436.418  20
   2   3   5 2195.21 422.868  10
   2   3  -5 3728.03 574.879   9
  -2  -3   5 4074.62 616.940  10
   2   3   5 3996.86 429.102   9
  -2   3   5 2953.69 429.806  10
   2  -3   5 3211.51 536.344  10
   2   3   5 3694.67 389.747  18
  -2  -3  -5 3123.58 363.383  17
  -2   3   5 3440.39 327.394  16
   2  -3  -5 3346.15 418.067  17
  -2   3  -5 3822.64 439.287  13
   2  -3   5 3325.01 410.132  14
  -2  -3   5 3335.62 386.496  14
  -2  -3  -5 2834.06 326.387  15
   2   3   5 3728.70 348.352  14
  -2   3   5 3614.41 305.468  12
   2   3  -5 2909.27 366.647  12
   2  -3  -5 3627.46 415.691  11
  -2  -3  -5 3455.03 407.107  11
  -2   3  -6 2309.53 316.621   6
   2   3  -6 2258.08 483.552   9
   2  -3  -6 2276.98 508.959   6
  -2  -3  -6 2472.50 509.932   8
   2   3  -6 2406.59 424.432   8
  -2  -3  -6 2385.45 467.655   5
  -2   3  -6 2274.01 420.131   3
   2  -3   6 2866.11 550.581   4
   2  -3  -6 2190.36 272.746  23
  -2  -3   6 2792.46 411.028  22
   2   3   6 2496.00 341.188  22
   2  -3   6 2237.17 381.391  22
  -2  -3  -6 2548.45 391.717  20
   2  -3  -6 2205.91 336.143  20
  -2   3   6 1819.28 293.853  19
  -2  -3   6 1882.93 462.041  10
  -2   3   6 2671.78 464.496  10
   2   3   6 2609.42 335.749   9
   2   3   6 2822.04 516.616  10
   2  -3   6 1982.86 458.758  10
   2   3   6 2534.63 364.398  18
   2  -3  -6 2108.34 371.790  17
  -2   3   6 2654.75 280.799  16
  -2  -3  -6 1945.99 315.599  17
  -2   3  -6 2229.43 389.242  15
  -2  -3  -6 2035.52 325.760  15
   2   3   6 2521.63 320.517  14
  -2   3   6 2444.82 336.719  14
  -2  -3   6 1820.96 329.162  14
   2  -3   6 1876.71 357.307  14
  -2   3   6 2633.71 281.610  12
  -2   3  -6 2335.64 388.027  13
   2  -3  -6 2369.83 376.573  11
   2   3  -6 2036.32 350.166  12
  -2  -3  -6 2067.42 345.439  11
   2   3  -7 2564.46 537.072   9
   2   3  -7 2244.83 458.104   6
  -2  -3  -7 2009.37 501.504   8
   2   3  -7 2814.66 513.057   8
  -2   3  -7 2484.14 559.143   8
  -2  -3  -7 3186.39 535.249   5
  -2  -3  -7 1975.71 555.955   1
   2  -3   7 2299.32 527.450   4
   2  -3  -7 3230.54 638.094   1
  -2   3  -7 2713.00 450.690   3
   2  -3   7 2331.80 413.237  22
  -2  -3   7 2150.94 381.019  22
  -2  -3  -7 1908.92 385.214  20
   2  -3  -7 2419.21 365.944  20
   2   3   7 2418.72 347.563  22
  -2   3   7 2167.36 333.248  19
  -2   3   7 3676.19 606.406  10
  -2  -3   7 1803.72 491.214  10
   2   3   7 2084.03 487.001  10
   2  -3   7 2654.66 594.999  10
   2   3   7 1730.75 331.623  18
   2  -3  -7 2205.07 398.906  17
  -2  -3  -7 2362.10 374.187  17
  -2   3   7 2455.46 417.873  18
  -2   3   7 2600.43 359.797  14
   2   3   7 2941.10 387.413  14
  -2   3  -7 1891.05 375.830  15
  -2  -3  -7 2200.95 330.727  15
  -2  -3   7 2431.78 411.670  14
   2  -3   7 2572.21 439.860  14
   2   3  -7 2201.49 414.912  13
  -2   3  -7 2539.54 422.328  13
   2   3  -8-224.917 239.145   9
   2   3  -8-66.1435 159.938   6
   2   3  -8 27.4954 196.664   8
   2  -3   8 56.1424 222.634  22
   2  -3  -8-57.9137 143.932  20
  -2  -3  -8-97.4235 214.313  20
   2   3   8-28.9364 129.458  22
  -2   3   8 41.3752 184.039  10
   2  -3  -8-95.9670 181.787  17
  -2   3   8 18.0297 120.051  19
  -2   3   8-28.5202 211.855  18
  -2  -3  -8 47.2820 145.929  17
   2  -3   8-68.9020 231.367  14
   2   3   8 157.496 148.516  14
  -2  -3  -8 84.5784 130.014  15
  -2   3  -8-236.287 204.220  15
  -2   3   8 93.6413 173.991  14
  -2  -3   8-0.68433 186.676  14
   2   3  -8-16.1213 199.007  13
  -2   3  -8-155.386 212.211  13
   2  -3   9 45.9550 224.626  22
  -2  -3  -9 164.754 186.925  17
  -2   3   9-92.4559 282.618  18
   2  -3  -9 282.357 262.275  17
  -2  -3  -9 56.0466 226.330  20
   2  -3  -9 214.629 200.475  20
   2  -3   9 74.8390 234.475  14
  -2  -3   9-156.059 273.409  14
   2   3  -9 80.9656 181.652  15
  -2   3  -9 272.131 201.955  15
   2   3   9-114.166 211.072  14
  -2   3   9 312.888 245.989  14
  -2   3  -9 346.670 293.713  13
   2   3  -9 57.9998 220.828  13
   2  -3  10 3510.29 576.591  22
   2  -3 -10 2691.20 487.579  20
  -2  -3 -10 3306.02 577.354  20
  -2   3 -10 4197.43 618.685  15
   2  -3  10 3581.17 631.387  14
   2   3  10 3730.86 542.249  14
   2   3 -10 3602.04 536.191  15
  -2  -3  10 3151.97 561.806  14
  -2   3  10 3872.42 568.958  14
   2   3 -10 3764.48 599.624  13
   2  -3 -10 3510.04 578.710  17
  -2   3  10 3585.36 592.271  18
  -2  -3 -10 3118.74 501.380  17
  -2   3  11 321.974 266.774  14
  -2   3 -11 572.665 210.790  15
   2  -3 -11 299.823 219.969  20
   2  -4   0 60803.9 1857.12  23
   2  -4   0 66748.4 1680.48  21
  -2  -4   0 65415.3 1858.50  21
   2  -4   0 67936.2 2321.87   4
  -2  -4   0 62816.5 2258.80   2
   2  -4   0 64427.2 2266.04   2
  -2   4   0 67253.6 2439.28   3
   2   4   0 66839.0 2414.65   9
   2   4   0 68903.6 2108.70  10
  -2   4   0 66117.1 1794.55  12
   2   4   0 62720.5 1864.55  12
   2  -4   0 64250.1 1811.20  11
  -2  -4   0 62409.3 1804.73  11
  -2   4   0 79922.7 2585.07   5
   2   4   0 75785.8 2468.55   5
   2  -4   0 80421.3 2446.28   7
  -2   4   0 72980.3 2079.86   6
  -2  -4   0 67545.3 2364.61   5
   2  -4   1 22894.0 1281.55   4
  -2   4  -1 28808.2 1419.59   5
  -2   4   1 27854.4 1447.53   5
  -2   4   1 25349.7 1242.22   4
   2   4  -1 26378.5 1307.30   5
   2  -4  -1 28211.6 1340.64   7
  -2  -4  -1 25924.0 969.531   7
  -2  -4  -1 23702.7 998.183   4
  -2   4   1 25142.8 1206.14   6
   2   4   1 28258.0 1442.39   5
  -2   4  -1 25081.8 986.639   6
  -2  -4  -1 21721.3 1289.63   5
  -2  -4   1 22421.7 1221.74   5
   2  -4   1 23060.5 919.774  22
   2  -4  -1 22338.0 966.787  23
   2  -4   1 22323.6 971.958  23
   2  -4   1 21833.8 853.522  21
  -2   4  -1 22984.5 894.742  19
   2  -4  -1 24555.0 844.292  21
  -2  -4   1 21637.1 950.988  21
  -2  -4  -1 22058.9 956.856  21
   2  -4  -1 24102.2 1218.74   4
  -2  -4  -1 23125.2 1276.02   2
   2  -4  -1 22863.5 1261.38   2
  -2   4  -1 22803.6 1349.59   3
  -2   4   1 22232.1 1278.19   3
   2   4  -1 23957.7 1159.83  10
   2   4  -1 23428.6 1374.50   9
   2  -4   1 24424.5 723.442  10
   2   4   1 22104.9 1257.79   9
   2   4   1 23634.3 1112.50  10
  -2  -4   1 25724.0 650.279  14
   2   4   1 21148.2 948.039  12
  -2   4  -1 21479.7 919.181  12
   2   4  -1 21763.8 971.053  12
  -2   4   1 22508.9 863.460  12
  -2  -4  -1 22109.3 933.397  11
   2  -4  -1 21639.3 919.863  11
  -2   4  -2 30158.9 977.999   6
  -2   4  -2 31066.2 1475.81   5
  -2   4   2 29408.5 1443.02   8
  -2  -4   2 25494.1 1277.35   5
  -2  -4  -2 26837.2 1487.52   5
  -2   4   2 29503.5 1449.77   6
   2   4  -2 30152.3 709.248   8
   2  -4   2 28994.9 1511.67   4
   2   4  -2 30545.1 1361.71   5
  -2  -4  -2 29003.1 962.133   4
  -2   4   2 30921.2 1347.29   4
   2  -4   2 27680.3 1098.15  22
   2  -4  -2 26092.8 1068.17  23
   2  -4   2 23996.8 1033.52  23
   2  -4  -2 28237.7 951.456  21
  -2  -4  -2 25882.4 1071.13  21
  -2  -4   2 26955.1 1104.50  21
  -2   4   2 25187.9 1351.21   3
  -2  -4  -2 26157.1 1415.71   2
   2   4   2 31879.1 1590.73   1
  -2   4   2 33896.2 1640.75   1
   2  -4  -2 28338.1 1306.87   4
   2  -4  -2 28009.2 1440.14   2
  -2   4  -2 29103.1 1562.15   3
  -2  -4   2 27194.7 1328.61  10
   2  -4   2 28040.1 1068.71  10
   2   4  -2 29426.1 1380.31  10
   2   4  -2 25983.0 1523.03   9
  -2   4   2 28228.8 1194.37   9
   2   4   2 29097.2 1408.25   9
  -2  -4   2 29465.6 874.416  14
   2  -4  -2 25636.1 1041.52  11
  -2   4   2 28461.8 964.251  12
  -2  -4  -2 26492.2 1056.39  11
   2   4  -2 26329.0 1121.64  12
  -2   4  -2 26291.4 1084.39  12
   2   4   2 25350.1 1069.94  12
   2   4  -3 5648.36 526.045   5
  -2   4   3 5210.96 516.445   4
  -2   4   3 5687.98 664.468   8
   2   4  -3 5643.52 378.925   8
   2  -4   3 4334.72 611.603   4
  -2   4  -3 5668.19 592.070   5
  -2   4   3 5351.62 622.477   7
  -2  -4  -3 4429.40 614.739   5
  -2   4  -3 5738.43 697.073   3
  -2   4   3 5207.39 571.126   3
   2  -4  -3 5159.68 630.671   2
  -2  -4  -3 4916.02 621.705   2
   2  -4   3 4851.49 469.094  22
   2  -4  -3 4322.03 410.977  23
  -2  -4  -3 4825.57 459.875  21
  -2  -4   3 5635.31 513.035  21
   2  -4  -3 5361.53 402.251  21
  -2  -4   3 5174.64 598.505  10
  -2   4   3 5503.63 362.530  10
   2  -4   3 5397.28 525.505  10
   2   4   3 5267.57 555.791   9
   2   4  -3 5406.08 626.371  10
  -2   4   3 5286.68 411.087   9
  -2   4   3 5407.72 418.562   9
   2   4  -3 4541.69 657.172   9
  -2  -4   3 5467.40 385.691  14
  -2   4  -3 4833.90 469.568  12
   2  -4  -3 5038.27 453.551  11
  -2  -4  -3 4776.27 444.793  11
  -2   4   3 5565.85 379.878  12
   2   4  -3 4794.14 461.696  12
   2   4   3 4570.64 439.774  12
  -2   4  -4 11568.1 852.230   5
   2   4  -4 12563.5 722.423   8
   2   4  -4 12528.7 733.489   5
   2  -4   4 12204.0 1077.38   4
  -2  -4  -4 11741.7 1026.27   5
   2   4   4 12238.9 739.461   7
  -2   4   4 11295.8 951.802   7
  -2   4   4 12505.4 800.806   4
  -2   4  -4 12815.2 522.144   6
  -2  -4  -4 10794.5 994.309   2
   2  -4  -4 11881.1 1031.36   2
  -2   4   4 11298.5 819.793   3
  -2   4  -4 11785.2 1037.57   3
   2  -4   4 11412.4 762.857  22
   2  -4  -4 10339.3 657.546  23
  -2  -4  -4 10818.3 753.011  20
   2  -4  -4 11136.6 642.338  21
  -2  -4  -4 11863.4 757.946  21
  -2   4   4 12627.7 735.138  10
   2   4   4 12270.9 834.189   9
  -2   4   4 11908.5 366.390   9
  -2  -4   4 10529.4 951.620  10
  -2   4   4 11754.7 364.034   9
   2  -4   4 10971.7 863.823  10
   2   4  -4 11243.1 1062.47   9
   2  -4  -4 10353.2 728.336  17
  -2  -4   4 9675.65 600.023  14
   2  -4   4 11381.6 680.517  14
  -2  -4  -4 11213.8 678.266  15
   2   4   4 10202.8 691.463  12
  -2   4   4 12240.6 593.780  12
   2  -4  -4 10794.3 707.421  11
  -2  -4  -4 10724.6 711.239  11
   2   4  -4 10436.6 722.588  12
  -2   4  -4 9927.89 718.193  12
  -2  -4  -5 2880.77 526.869   5
   2   4  -5 3346.38 609.793   9
  -2   4  -5 3573.80 445.622   5
  -2  -4  -5 2512.20 481.581   8
   2   4  -5 3600.73 447.473   8
   2   4   5 3384.53 417.669   7
  -2   4   5 3282.09 549.961   7
  -2   4  -5 3423.07 573.252   3
   2   4   5 3221.72 358.206   3
   2  -4   5 2801.86 547.826   4
  -2   4   5 3053.71 403.107   3
   2  -4  -5 3167.14 363.574  23
   2  -4   5 2784.81 425.580  22
  -2   4   5 3006.50 398.239  19
  -2  -4  -5 2938.81 410.652  20
   2  -4  -5 2110.72 324.547  20
  -2  -4  -5 2723.20 410.654  21
  -2  -4  -5 2181.16 349.592  11
  -2  -4   5 2976.86 533.210  10
   2   4   5 2948.70 479.715  10
  -2   4   5 3157.38 423.205  10
   2   4   5 3462.67 427.396   9
   2  -4   5 2301.70 447.252  10
   2  -4  -5 3330.40 460.159  17
  -2   4   5 2956.20 343.282  16
   2   4   5 3330.99 389.936  18
   2   4   5 3348.11 295.840  14
  -2  -4   5 3036.57 380.640  14
  -2  -4  -5 2934.54 362.873  15
  -2   4   5 3544.65 340.753  14
   2  -4   5 3013.79 396.497  14
   2  -4  -5 2971.38 413.369  11
  -2   4   5 3197.64 306.828  12
   2   4   5 2802.59 389.008  12
   2   4  -5 2394.71 374.634  12
  -2   4  -5 2932.05 424.509  12
  -2  -4  -6 1659.29 433.976   5
   2   4  -6 2017.43 496.992   9
  -2  -4  -6 2105.34 462.454   8
   2   4  -6 1846.16 371.580   8
   2   4   6 2538.56 408.926   7
  -2   4   6 1909.06 450.157   7
   2  -4   6 2851.91 579.688   4
  -2   4  -6 2310.74 492.285   3
   2  -4   6 2042.83 386.484  22
   2  -4  -6 2400.55 323.138  23
   2  -4  -6 2550.34 378.489  20
  -2  -4  -6 1875.58 387.782  20
  -2   4   6 2231.30 353.397  19
   2   4   6 1525.51 401.910  10
  -2  -4   6 2241.27 531.100  10
  -2  -4  -6 1850.22 360.420  11
   2  -4   6 1818.42 446.943  10
  -2   4   6 2112.41 409.533  10
   2  -4  -6 2004.39 361.561  11
  -2   4   6 2128.75 287.274  16
   2   4   6 2333.09 365.540  18
   2  -4  -6 1950.26 357.722  17
   2   4   6 2541.48 299.423  14
  -2   4   6 2227.91 312.126  14
   2  -4   6 1810.82 348.379  14
  -2  -4  -6 1965.47 326.017  15
  -2  -4   6 2005.83 336.298  14
  -2   4  -6 1429.94 327.810  13
   2   4   6 2155.42 364.879  12
  -2   4   6 2569.62 283.047  12
   2   4  -6 2042.19 383.007  12
  -2  -4  -7 22958.5 1709.68   8
  -2  -4  -7 22175.6 1587.44   5
  -2   4  -7 22285.1 1641.71   8
  -2   4   7 23430.2 1645.55   7
  -2   4  -7 23469.0 1565.89   3
   2  -4   7 20825.2 1257.33  22
   2   4   7 23882.0 1103.52  22
  -2  -4  -7 21739.8 1267.52  20
  -2   4   7 19626.3 1100.24  19
   2  -4  -7 24424.4 1211.37  20
   2  -4   7 22529.4 1692.77  10
   2   4   7 20383.3 1573.37  10
   2   4  -7 22672.3 1741.38   9
   2   4   7 21882.4 1180.20  18
  -2   4   7 18997.5 1212.25  18
   2  -4  -7 19144.1 1192.26  17
  -2   4   7 22117.0 1077.95  14
   2  -4   7 22260.8 1267.78  14
  -2  -4   7 22274.4 1238.17  14
  -2   4  -7 20306.8 1247.21  15
  -2  -4  -7 23711.2 1105.00  15
  -2  -4  -7 18799.9 1150.71  11
   2   4   7 20937.8 1152.90  12
   2   4  -7 19940.1 1184.53  12
  -2   4  -7 19618.5 1210.25  13
   2  -4  -7 19604.4 1175.43  11
   2  -4   8-134.751 224.678  22
  -2  -4  -8 296.561 215.252  17
   2   4   8-17.1700 167.495  18
  -2   4   8 56.5557 229.070  18
   2  -4  -8 302.864 232.165  17
  -2   4   8 221.152 166.915  19
   2  -4  -8 256.570 178.626  20
  -2  -4  -8-139.861 200.972  20
  -2   4   8 185.737 161.806  14
  -2  -4   8-0.71762 183.028  14
   2  -4   8 178.399 224.173  14
  -2   4  -8-148.567 222.219  15
   2   4   8 117.717 155.220  12
   2   4  -8 429.465 292.851  13
  -2   4  -8 100.613 236.354  13
   2  -4   9 316.844 262.145  22
  -2   4   9 562.774 306.362  18
  -2  -4  -9 640.617 269.385  17
   2  -4  -9 809.415 304.838  17
  -2  -4  -9 1586.48 411.864  20
   2  -4  -9 974.980 293.670  20
  -2   4  -9 634.274 329.983  15
   2  -4   9 213.923 222.290  14
  -2  -4   9 825.381 296.917  14
  -2   4  -9 444.999 261.417  13
   2   4   9 529.961 242.439  12
   2   4  -9 623.330 299.833  13
   2  -4  10 451.095 245.661  22
  -2  -4 -10 266.474 257.329  20
   2  -4 -10 110.992 190.391  20
  -2   4  10 180.680 179.399  18
   2  -4 -10 30.6406 251.826  17
   2  -4  10-126.577 298.237  14
  -2   4 -10-18.4895 194.006  15
   2   4 -10 440.165 206.358  15
  -2  -4  10 858.741 332.752  14
  -2   4 -10 151.175 273.607  13
   2   4 -10 955.665 372.937  13
   2  -5   0 13520.8 834.309  23
   2  -5   0 14891.1 718.434  21
  -2  -5   0 14056.3 806.446  21
  -2   5   0 15393.2 1207.19   3
   2  -5   0 14855.8 1078.67   4
   2  -5   0 14535.7 1105.38   2
  -2  -5   0 13432.7 1070.87   2
   2   5   0 17103.6 977.648  10
   2   5   0 14262.1 1148.34   9
  -2  -5   0 14464.4 1131.76   5
  -2   5   0 16475.6 981.437   6
  -2  -5   0 16586.7 920.054   7
  -2  -5   0 16189.4 1011.12   4
   2  -5   0 14083.3 796.666  11
  -2  -5   0 14489.8 813.972  11
   2   5   0 14212.7 841.880  12
  -2   5   0 14811.5 780.187  12
   2  -5  -1 11330.3 752.495  23
   2  -5  -1 12203.3 643.538  21
  -2  -5   1 11299.4 734.043  21
   2  -5   1 12004.2 654.635  21
  -2  -5  -1 11926.2 744.319  21
  -2   5  -1 11098.0 679.088  19
   2  -5  -1 12391.2 945.135   4
  -2   5  -1 12507.8 1105.10   3
  -2  -5  -1 11601.1 1008.87   2
  -2   5   1 11921.7 1038.51   3
   2  -5  -1 11930.6 1009.86   2
   2   5  -1 12449.4 1109.64   9
   2   5   1 12285.8 822.933  10
   2   5  -1 12274.9 860.352  10
   2   5   1 11507.4 985.463   9
  -2   5  -1 11527.6 725.136  12
   2  -5   1 10839.6 696.181  11
   2   5   1 10653.6 716.694  12
   2  -5  -1 11498.0 713.242  11
  -2   5   1 12049.1 681.363  12
  -2  -5  -1 10847.8 706.307  11
   2   5  -1 10872.6 737.868  12
  -2  -5   1 11532.9 716.643  11
  -2  -5  -1 13054.8 1101.69   5
  -2  -5   1 12146.1 998.809   5
  -2  -5   1 11747.9 931.388   4
  -2   5   1 12810.8 941.173   6
   2  -5   1 12482.8 1031.82   4
  -2   5  -1 13237.8 796.960   6
  -2   5  -2 3851.35 381.880   6
   2   5   2 3060.81 481.385   9
   2   5  -2 3604.90 515.368   5
   2   5  -2 3354.65 608.827   9
  -2  -5  -2 2932.11 333.670   4
  -2   5   2 3237.94 508.519   8
  -2  -5  -2 3717.42 606.986   5
   2  -5   2 3648.29 583.862   4
   2  -5  -2 3465.34 432.704  23
   2  -5   2 2730.97 346.723  21
  -2  -5   2 3550.35 437.254  21
  -2   5  -2 2637.85 308.025  19
   2  -5  -2 3091.66 326.348  21
  -2  -5  -2 3257.85 412.244  21
  -2   5  -2 3461.27 593.876   3
   2  -5  -2 2941.19 525.146   2
  -2  -5  -2 3289.21 549.794   2
  -2   5   2 3386.43 545.395   3
   2  -5  -2 3515.77 487.706   4
  -2  -5   2 2912.76 454.921  10
   2   5   2 3576.53 455.106  10
   2  -5   2 3055.38 320.113  10
   2   5  -2 3337.46 491.523  10
  -2   5   2 3181.34 434.911   9
  -2  -5   2 3746.24 265.520  14
   2   5  -2 2677.34 394.053  12
   2  -5  -2 2866.20 379.599  11
   2   5   2 2835.23 378.261  12
  -2   5   2 2725.03 320.065  12
  -2  -5  -2 3136.83 390.156  11
  -2   5  -2 2477.31 362.873  12
  -2  -5  -3 12528.8 1144.03   5
  -2   5   3 14021.6 939.112   4
   2   5  -3 11910.3 915.963   5
   2  -5   3 12079.5 1116.66   4
   2  -5   3 11061.3 772.089  22
   2  -5  -3 10583.0 746.245  23
  -2   5  -3 13242.0 646.466  19
  -2  -5  -3 11621.7 768.420  21
   2  -5  -3 12068.2 670.477  21
  -2  -5   3 11199.6 784.096  21
   2  -5   3 12017.0 742.249  21
  -2   5  -3 12505.4 1152.87   3
   2  -5  -3 13271.2 912.127   4
  -2   5   3 12138.2 1001.63   3
   2  -5  -3 12187.2 1093.85   2
  -2  -5  -3 11305.4 1060.31   2
  -2  -5  -3 12414.7 484.686   4
   2   5  -3 12257.0 1008.46  10
  -2  -5   3 12521.9 991.233  10
   2  -5   3 13964.4 846.380  10
   2   5  -3 12404.2 1186.10   9
  -2   5   3 12462.3 783.294   9
   2   5   3 12812.1 973.723   9
  -2  -5   3 13230.6 621.244  14
  -2   5   3 12182.9 667.327  12
   2   5  -3 11302.7 792.398  12
  -2   5  -3 11660.8 805.882  12
   2  -5  -3 10651.6 729.611  11
  -2  -5  -3 10994.6 747.743  11
   2   5   3 11133.0 751.963  12
  -2  -5  -4 69446.8 2928.62   5
   2  -5   4 70744.7 2978.55   4
  -2   5   4 66315.4 2468.95   3
  -2  -5  -4 67173.8 2847.83   2
   2  -5  -4 66521.9 2826.03   2
  -2   5  -4 70650.9 2982.11   3
   2  -5  -4 64015.5 2051.79  23
   2  -5   4 63828.6 2166.55  22
  -2  -5  -4 59302.3 2061.12  21
  -2  -5   4 61949.2 2149.00  21
   2  -5  -4 68457.7 1968.07  21
  -2  -5   4 62751.4 2604.17  10
   2   5   4 73016.9 2440.13   9
   2  -5   4 70270.3 2407.48  10
   2   5  -4 64987.8 2980.81   9
  -2  -5   4 68770.5 1900.67  14
  -2  -5  -4 59246.2 2056.90  11
   2   5   4 59506.3 2037.33  12
   2   5  -4 61618.6 2156.96  12
  -2   5  -4 56469.5 2088.28  12
   2  -5  -4 59514.7 2046.45  11
  -2   5   4 67924.4 1864.58  12
   2   5  -5 454.328 273.783   9
  -2  -5  -5 306.575 206.808   5
  -2   5   5 77.8143 149.683   7
  -2   5  -5 329.961 246.313   3
   2  -5   5-64.4811 174.964   4
   2  -5   5 728.082 298.225  22
   2  -5  -5 254.020 152.385  23
  -2   5   5 335.885 186.958  19
  -2  -5  -5 727.595 263.223  21
   2  -5   5 423.630 201.356  10
  -2  -5  -5 450.927 227.971  11
   2   5   5 405.977 210.246  10
  -2  -5   5 722.982 299.153  10
   2  -5  -5 276.051 182.105  11
  -2   5   5 414.359 156.466  16
  -2  -5   5 461.352 184.587  14
   2  -5   5 396.646 200.800  14
   2   5  -5 596.604 234.750  12
  -2   5   5 466.325 158.027  12
   2   5   5 383.800 209.722  12
  -2   5  -5 545.529 239.288  12
  -2   5   6 2636.28 536.882   7
  -2   5  -6 2425.31 527.067   3
   2  -5   6 2045.99 412.515  22
   2  -5  -6 2672.56 370.479  23
  -2   5   6 2156.81 406.048  19
  -2  -5   6 2679.59 580.027  10
   2  -5  -6 2360.75 416.480  11
  -2  -5  -6 2290.17 410.866  11
   2  -5   6 2291.65 510.120  10
  -2   5   6 2344.24 336.808  16
   2   5   6 2548.32 393.404  18
   2  -5   6 2508.24 405.005  14
  -2  -5   6 3118.06 440.872  14
  -2   5  -6 2506.29 440.886  13
   2   5  -6 2833.34 459.761  12
   2   5   6 2456.06 403.858  12
   2  -5   7 645.750 305.997  22
  -2   5   7 970.204 281.918  19
  -2  -5  -7 1402.73 370.197  20
  -2  -5  -7 1245.44 346.005  11
   2   5   7 1026.28 282.092  18
  -2  -5   7 747.556 266.883  14
   2  -5   7 1621.48 376.531  14
   2  -5  -7 1101.24 345.026  11
  -2   5  -7 1302.86 360.129  13
   2   5   7 1350.74 317.682  12
   2   5  -7 1042.58 332.351  12
   2  -5   8 15188.6 1191.77  22
   2   5   8 14747.4 1057.84  18
  -2   5   8 15886.2 1177.59  18
  -2   5   8 15026.0 1059.57  19
  -2  -5  -8 17718.7 1258.04  20
   2  -5  -8 17557.0 1122.02  20
   2   5  -8 14919.2 1157.54  13
  -2   5  -8 14684.8 1166.07  15
   2  -5   8 18525.0 1244.52  14
  -2  -5   8 16584.9 1156.48  14
  -2   5  -8 16983.6 1225.40  13
   2   5   8 15491.3 1065.15  12
  -2  -5  -8 15633.6 1144.20  11
   2  -5  -8 15305.1 1137.46  11
   2  -5   9 12881.1 1141.06  22
   2  -5  -9 13362.6 1032.27  20
  -2  -5  -9 13900.2 1167.60  20
  -2   5   9 12392.8 980.918  19
  -2   5   9 11675.4 1066.50  18
   2  -5   9 14059.8 1161.67  14
  -2  -5   9 14037.5 1133.73  14
  -2   5  -9 15099.9 1227.61  15
  -2   5  -9 13397.3 1140.17  13
   2   5  -9 12904.3 1120.64  13
  -2   6   0 19547.1 1024.35  12
   2  -6   0 19522.8 1057.02  11
   2   6   0 20286.5 1111.00  12
  -2  -6   0 19160.9 1053.03  11
   2   6   0 23190.9 1609.70   9
   2  -6   0 21746.1 987.882  21
  -2   6   0 21445.5 1094.18  19
  -2  -6   0 19943.0 1081.12  21
  -2  -6   0 21323.4 1523.02   2
   2  -6   0 22911.7 1556.39   2
  -2   6   0 22760.3 1620.16   3
   2  -6   0 21984.4 1458.07   4
  -2  -6   0 24366.9 1379.12   4
   2  -6  -1 6923.98 612.656  11
   2   6   1 7292.23 655.037  12
   2   6  -1 6826.90 655.027  12
  -2   6   1 7394.69 600.952  12
  -2  -6  -1 6996.72 618.525  11
  -2   6  -1 7390.81 636.111  12
   2  -6   1 6579.74 602.714  11
  -2  -6   1 6926.61 625.384  11
  -2   6   1 8042.62 852.316   9
   2   6   1 9061.06 965.781   9
   2   6  -1 7237.17 929.796   9
  -2  -6   1 6574.33 615.388  21
   2  -6  -1 7645.67 559.992  21
   2  -6   1 7672.48 578.021  21
  -2   6  -1 7352.71 605.157  19
  -2  -6  -1 7476.40 649.737  21
   2  -6  -1 8750.44 962.880   2
   2  -6   1 7275.74 866.123   2
  -2   6   1 7553.25 917.657   3
  -2  -6  -1 8825.76 979.569   2
  -2  -6   1 8201.54 925.197   2
  -2   6  -1 6853.44 902.581   3
   2  -6  -1 8045.40 823.564   4
  -2  -6  -1 8698.60 735.337   4
  -2  -6   1 8192.69 841.307   4
   2  -6   1 8644.76 934.219   4
  -2   6  -2 5415.72 572.475  12
   2  -6  -2 5288.38 551.651  11
   2   6   2 5652.20 575.671  12
  -2   6   2 6160.44 532.745  12
   2   6  -2 5591.26 593.078  12
  -2  -6  -2 5482.87 562.671  11
  -2   6   2 7617.42 766.431   9
   2   6  -2 6595.84 917.152   9
   2   6   2 6477.36 798.599   9
  -2  -6  -2 6315.83 594.380  21
  -2   6  -2 5904.78 516.178  19
  -2  -6   2 5003.28 553.743  21
   2  -6   2 6554.25 558.463  21
   2  -6  -2 5739.23 487.247  21
  -2   6   2 5800.09 780.500   3
  -2   6  -2 7307.80 947.618   3
   2  -6  -2 5361.36 767.816   2
  -2  -6  -2 6691.03 853.651   2
   2  -6  -2 6250.60 705.316   4
  -2  -6  -2 6078.63 854.867   5
  -2  -6   2 7155.76 838.702   4
   2  -6   2 7326.86 897.335   4
   2   6  -3 327.554 248.763  12
   2   6   3 91.1367 184.811  12
  -2   6   3-178.455 148.516  12
  -2   6  -3 141.483 177.575  12
   2  -6  -3 68.6253 177.029  11
  -2  -6  -3-40.8587 190.838  11
  -2  -6   3 188.704 188.077  10
  -2  -6   3-53.6895 215.981  21
   2  -6   3-57.2755 143.792  21
   2  -6  -3 108.684 128.001  21
  -2  -6  -3-94.1748 181.345  21
  -2   6  -3 52.7646 85.5269  19
   2  -6   3-33.9413 186.372   4
   2  -6  -3-149.480 191.816   2
  -2  -6   3-128.752 225.281   4
  -2  -6  -3 201.347 253.088   2
  -2   6   3-174.569 175.250   3
   2  -6  -3 378.862 190.939   4
  -2   6  -3-278.863 227.963   3
  -2  -6  -3 163.988 241.708   5
   2   6  -3-687.612 353.977   9
   2   6   3-224.291 257.197   9
  -2  -6  -4 9661.21 782.881  21
   2  -6  -4 11172.1 728.892  21
   2  -6   4 9608.12 748.102  21
  -2   6   4 7720.28 725.535  19
  -2  -6   4 8616.73 776.901  21
  -2  -6   4 10201.7 1006.17  10
   2  -6  -4 9316.20 775.922  11
  -2   6   4 10099.2 668.669  12
  -2   6  -4 9502.04 827.165  12
   2   6  -4 8756.83 801.343  12
  -2  -6  -4 8765.68 752.922  11
   2   6   4 8828.72 738.135  12
  -2   6   4 9829.40 966.780   3
   2  -6   5 899.317 326.442  22
   2  -6   5 625.244 225.744  21
  -2   6   5 1069.00 327.304  19
  -2  -6   5 662.588 278.537  21
  -2  -6  -5 737.314 275.803  21
  -2  -6  -5 371.870 226.380  11
  -2  -6   5 968.832 372.740  10
   2  -6  -5 1233.62 323.562  11
  -2   6   5 508.510 205.143  16
  -2  -6   5 688.931 222.655  14
   2   6  -5 475.522 255.186  12
  -2   6  -5 584.859 282.272  12
   2   6   5 988.163 288.374  12
   2  -6   6 4874.73 653.318  22
   2   6   6 5864.25 613.511  18
  -2   6   6 4937.62 535.664  16
  -2   6   6 4235.29 597.043  19
  -2  -6  -6 5280.30 649.450  21
  -2  -6   6 4509.43 624.026  21
  -2  -6   6 5811.85 572.515  14
   2   6   6 4502.09 560.570  12
   2  -6  -6 5165.32 632.033  11
   2   6  -6 5396.94 682.348  12
  -2   6  -6 4904.12 658.221  12
  -2  -6  -6 4503.23 607.478  11
   2  -6   7 16554.1 1237.36  22
   2   6   7 18032.4 1144.76  18
  -2   6   7 15702.3 1132.06  19
  -2  -6   7 15987.8 1221.59  21
  -2  -6   7 17869.9 1110.60  14
   2  -6  -7 14379.8 1115.54  11
   2   6  -7 15629.3 1187.85  12
  -2   6  -7 16051.6 1201.41  13
   2   6   7 14560.7 1036.66  12
  -2  -6  -7 15675.6 1167.91  11
   2  -6   8 170.375 196.776  22
  -2   6   8 223.759 177.701  19
  -2  -6   8 597.755 295.050  21
  -2   6   8 468.396 247.063  18
   2   6   8 442.796 210.023  18
  -2  -6  -8 218.362 193.094  11
   2   6  -8-250.781 273.512  13
   2  -6  -8 507.942 261.222  11
  -2   6  -8 643.155 296.117  13
  -2   6  -8 710.933 333.037  15
  -2  -6   8 146.426 159.383  14
  -2   6   9 623.446 216.467  19
   2   7   0 9515.16 840.747  12
  -2   7   0 9887.14 785.958  12
   2  -7   0 9747.75 802.829  11
  -2  -7   0 8046.72 740.580  11
  -2   7   0 9382.85 1086.64   9
   2   7   0 10325.9 1173.48   9
   2  -7   0 11010.7 742.073  21
  -2  -7   0 8664.99 767.105  21
  -2   7   0 10607.1 828.132  19
   2  -7   0 9923.37 1050.65   4
  -2  -7   0 10731.6 984.957   4
   2   7   1 2850.39 460.587  12
  -2   7   1 2376.03 382.266  12
  -2   7  -1 2249.46 402.954  12
   2   7  -1 1934.10 396.566  12
   2  -7  -1 2433.89 407.361  11
   2  -7   1 1928.50 381.402  11
  -2  -7   1 2893.49 477.054  11
  -2  -7  -1 2459.73 419.651  11
  -2   7   1 2250.96 398.068  19
  -2  -7  -1 2489.77 422.216  21
  -2  -7   1 2608.66 424.279  21
   2  -7  -1 2743.92 382.611  21
   2  -7   1 2538.22 374.592  21
  -2   7  -1 2686.93 401.882  19
   2  -7  -1 3405.58 591.632   4
  -2  -7   1 2804.24 532.467   4
   2  -7   1 2918.59 586.330   4
   2   7   1 2633.50 594.379   9
  -2   7   1 2978.39 572.945   9
  -2   7  -1 3843.54 723.638   9
  -2   7   2 10554.7 880.146  19
  -2   7  -2 11358.2 789.552  19
  -2  -7   2 11217.1 882.954  21
   2  -7   2 11457.2 803.289  21
   2  -7  -2 11114.4 752.405  21
  -2  -7  -2 10934.6 845.588  21
   2   7   2 9926.28 1078.21   9
   2  -7   2 9604.24 814.472  11
   2  -7  -2 9762.15 825.419  11
   2   7  -2 10760.6 910.199  12
   2   7   2 10007.1 850.794  12
  -2   7  -2 11641.2 920.895  12
  -2   7   2 11102.0 796.046  12
  -2  -7   2 11043.3 879.462  11
  -2  -7  -2 10057.6 834.106  11
  -2  -7   2 12455.3 1209.51   4
   2  -7   3 359.348 189.672  21
   2  -7  -3 702.855 236.146  21
  -2  -7   3 353.968 272.593  21
  -2   7   3 227.408 236.169  19
  -2  -7  -3 516.530 272.349  21
   2  -7  -3 281.713 167.795  11
  -2  -7  -3 475.045 223.515  11
  -2   7  -3 286.053 156.366  19
  -2   7   3 591.202 208.058  12
   2   7   3 455.276 226.054  12
  -2   7  -3 824.922 317.007  12
   2   7  -3 254.166 194.069  12
  -2   7   3 645.432 268.677   3
   2   7   3 186.154 135.837   3
   2  -7  -4 3460.83 525.799  11
  -2  -7  -4 3566.45 524.731  11
  -2   7   4 3263.21 530.059  19
   2  -7  -4 4371.58 494.024  21
  -2  -7  -4 3057.65 478.351  21
   2  -7   4 3725.74 503.157  21
  -2  -7   4 3557.14 536.124  21
   2   7  -4 3793.30 588.700  12
  -2   7  -4 3091.23 540.680  12
   2   7   4 3897.26 531.440  12
  -2   7   5 5.72421 141.442  16
   2  -7  -5 49.6736 172.470  11
  -2  -7  -5 121.314 177.957  11
   2   7  -5 125.546 230.571  12
   2   7   5 122.593 175.391  12
  -2   7  -5-99.4947 263.939  12
  -2  -7  -5-55.7247 202.090  21
   2  -7   5 185.223 211.183  21
  -2   7   5 84.7525 204.758  19
  -2  -7   5 285.823 221.820  21
   2  -7  -6 246.852 224.407  11
  -2  -7  -6 208.502 206.854  11
   2   7  -6 3.60499 282.073  12
   2   7   6-18.8972 142.818  12
  -2   7  -6-16.4120 218.120  12
  -2  -7  -6 156.447 224.518  21
  -2  -7   6 385.588 261.634  21
   2  -7   6-7.03482 224.019  21
  -2   7   6-90.2797 179.429  19
  -2  -7  -7 80.1489 194.329  11
   2  -7  -7 389.293 241.645  11
   2   7  -7-461.888 361.025  12
  -2   7  -7 453.853 275.612  13
  -2  -7   7 389.984 261.615  21
  -2   7   7 58.4497 211.366  19
   2  -7   7 771.656 336.162  21
  -2  -8   0 3.64601 143.163  11
   2  -8   0 105.513 170.805  11
  -2   8   0 1.40508 161.785  12
   2   8   0 32.1360 181.157  12
  -2   8   0-274.416 237.799  19
  -2  -8   0 477.584 275.093  21
   2  -8   0-83.9533 186.017  21
   2  -8   1 1579.98 383.858  11
  -2  -8   1 1156.98 337.196  11
  -2  -8  -1 1098.27 311.830  11
   2  -8  -1 1619.88 381.813  11
   2   8   1 1311.44 361.035  12
   2   8  -1 1426.11 396.954  12
  -2   8  -1 1140.09 316.177  12
  -2   8   1 1446.35 342.043  12
  -2  -8   1 1447.32 374.141  21
  -2  -8  -1 1198.83 338.281  21
  -2   8  -1 1454.42 324.546  19
   2  -8  -1 1569.51 329.790  21
   2  -8   1 1632.12 337.836  21
  -2   8   1 1424.74 366.122  19
   2  -8  -2 193.187 190.492  11
  -2  -8  -2-41.3905 224.558  11
  -2  -8   2-71.1618 185.320  11
   2  -8   2-39.1092 200.050  11
   2   8  -2-214.775 248.694  12
  -2   8   2-8.27480 131.371  12
  -2   8  -2-332.382 260.137  12
   2   8   2 173.058 199.140  12
   2  -8   2-68.7834 167.650  21
  -2  -8   2 10.5366 192.830  21
  -2   8   2-282.827 234.084  19
  -2   8  -2-170.524 187.785  19
  -2  -8  -2-156.773 221.944  21
  -2  -8  -3-278.475 256.182  11
   2  -8   3 344.783 237.714  11
  -2  -8   3-206.092 181.891  11
   2  -8  -3 92.2847 162.646  11
   2   8  -3 98.3577 235.389  12
   2   8   3 130.101 187.350  12
  -2   8  -3 402.837 287.963  12
  -2  -8   3-42.0019 207.213  21
  -2   8   3-145.355 269.952  19
  -2  -8  -3-192.600 243.586  21
   2  -8   3-36.3200 189.131  21
   2  -8  -4 410.056 263.225  11
  -2  -8   4 571.976 262.279  11
   2  -8   4 779.510 318.862  11
  -2  -8  -4 499.597 247.820  11
  -2  -8   4 724.704 290.550  21
  -2   8   4 476.572 260.009  19
   2  -8   4 550.107 262.089  21
  -2  -8  -4 514.345 262.061  21
   2   8  -4 247.098 246.236  12
   2   8   4 309.607 195.224  12
  -2   8  -4 895.907 318.834  12
  -2   8   5 386.870 214.629  16
   2  -8  -5 778.366 325.083  11
  -2  -8  -5 1077.30 346.704  11
   2   8   5 950.078 277.123  12
   2   8  -5 1041.35 410.714  12
  -2   8  -5 672.723 322.833  12
  -2   8   5 575.195 322.730  19
   2  -8   5 502.879 242.275  21
  -2  -8  -5 988.391 331.744  21
  -2  -8   5 1143.95 396.778  21
  -2  -8  -6-567.317 270.068  21
   2  -8   6 63.1173 208.326  21
   2  -9   0 2884.44 516.645  11
  -2  -9   0 2471.48 467.597  11
  -2   9   0 2650.37 478.058  12
   2   9   0 3080.88 559.848  12
  -2   9   0 2839.35 522.833  19
  -2  -9   0 2959.18 518.922  21
  -2  -9   1 2800.01 501.338  11
  -2  -9  -1 2883.59 532.729  11
   2  -9   1 2325.19 464.509  11
   2  -9  -1 2688.36 500.284  11
   2   9   1 2426.72 506.075  12
   2   9  -1 3186.76 576.518  12
  -2   9  -1 2186.67 461.605  12
  -2   9   1 3666.60 587.582  19
  -2   9  -1 2761.97 483.043  19
  -2  -9  -1 2041.08 410.087  21
  -2  -9   1 2500.85 498.349  21
   2  -9  -2 149.311 176.470  11
  -2  -9   2 739.173 323.152  11
   2  -9   2 97.5660 202.747  11
  -2  -9  -2 296.874 233.707  11
   2   9   2 212.611 229.294  12
   2   9  -2 158.626 229.568  12
  -2   9  -2 226.586 240.687  12
  -2   9   2 12.5893 171.123  19
  -2  -9   2 679.233 333.488  21
  -2  -9  -2 169.764 187.298  21
   2  -9   3 681.193 295.873  11
   2  -9  -3 41.6393 202.308  11
  -2   9   3 551.430 282.123  19
  -2  -9  -3-630.474 286.036  21
  -2  -9   3-112.069 253.380  21
   2   9   3 456.298 220.923  12
   2   9  -3 454.042 326.362  12
  -2   9  -3-185.386 226.242  12
  -2  -9  -4 1015.36 307.282  21
   2   9   4 792.600 308.933  12
  -3   0   0 79.9238 100.031   4
   3   0   0-42.5478 108.605   3
   3   0   0 10.1991 74.2768  23
   3   0   0 11.6023 38.4785  21
  -3   0   0 179.917 55.1283  21
   3   0   0 59.3192 38.4474  20
  -3   0   0 27.7002 76.6689  16
  -3   0   0 20.7465 64.8950  15
   3   0   0-110.858 136.799   9
  -3   0   0-43.7031 91.9948   9
  -3   0   0 28.3347 80.1235   7
  -3   0  -1 12313.4 599.676   4
   3   0   1 11746.7 623.813   3
  -3   0   1 11094.0 642.031   3
   3   0  -1 11841.2 648.386   3
  -3   0  -1 11788.2 622.701   3
   3   0   1 11175.6 579.217   4
   3   0  -1 12792.0 496.558  23
   3   0   1 12097.8 445.376  23
   3   0   1 15477.6 458.435  21
  -3   0   1 12395.0 381.347  21
  -3   0  -1 12728.0 433.258  21
   3   0  -1 11144.6 589.082   9
  -3   0   1 11232.3 623.858  10
   3   0  -1 11990.4 639.187  10
   3   0   1 12189.7 682.590   9
  -3   0   1 11738.4 597.203   9
  -3   0  -1 11944.0 434.563  16
   3   0  -1 14602.6 447.537  15
  -3   0  -1 11243.8 481.326  15
  -3   0   1 12492.0 415.560  15
   3   0  -1 12031.5 348.536  12
  -3   0   1 14634.9 360.692  11
   3   0   1 14790.9 360.395  11
  -3   0   2 634674. 11587.8   8
  -3   0  -2 591160. 11296.4   4
   3   0   2 612266. 11169.8  22
   3   0   2 628083. 10903.8  23
   3   0  -2 613522. 11095.5  23
   3   0  -2 616592. 11626.1  10
   3   0  -2 602429. 11292.7   9
   3   0   2 586216. 11628.5   9
  -3   0  -2 648503. 11737.3   9
  -3   0   2 593009. 11297.9   9
  -3   0   2 584015. 11584.3  10
   3   0   2 603270. 11366.3   3
   3   0   2 576256. 11307.5   4
  -3   0  -2 609941. 11358.3   3
   3   0  -2 598017. 11496.2   3
  -3   0   2 593040. 11506.4   3
  -3   0  -2 612961. 10888.1  16
  -3   0   2 593817. 11086.9  16
   3   0   2 709072. 10931.4  16
   3   0  -2 618249. 10802.8  12
  -3   0   2 709310. 10834.4  12
   3   0   3 271330. 5722.62   4
   3   0   3 281259. 5797.10   6
   3   0   3 298859. 5179.64  23
   3   0   3 269482. 5601.23  22
   3   0  -3 281350. 5485.23  23
   3   0  -3 281414. 5662.17   9
  -3   0   3 267078. 6098.96  10
   3   0   3 272771. 6069.36   9
   3   0  -3 274172. 5840.44   3
  -3   0   3 273286. 5873.57   3
   3   0   3 282909. 5679.90   3
  -3   0  -3 285715. 5662.49   3
  -3   0  -3 289160. 5163.37  16
  -3   0   3 272930. 5473.26  16
   3   0   3 263731. 5570.65  14
   3   0  -3 280826. 5397.63  13
   3   0  -3 276858. 5244.60  12
   3   0  -4 147582. 3055.19  23
   3   0   4 134508. 3216.44  22
  -3   0   4 135846. 3770.03  10
   3   0   4 138042. 3657.52   9
   3   0  -4 162228. 3969.70  10
   3   0  -4 145461. 3214.74   9
  -3   0  -4 114585. 3482.63   9
   3   0   4 151389. 3157.61   3
   3   0  -4 145770. 3394.97   3
  -3   0  -4 148863. 3138.56   3
  -3   0   4 142746. 3027.01  16
  -3   0   4 144178. 3202.29  18
  -3   0  -4 133736. 3193.54  15
   3   0   4 135099. 3195.82  14
  -3   0   4 149306. 3026.76   5
  -3   0   4 166366. 3960.13   8
   3   0   4 146996. 3507.99   6
   3   0   4 141497. 3350.81   4
  -3   0   5 11016.6 907.259   8
   3   0   5 9285.70 656.607   4
  -3   0   5 10165.0 426.719   5
   3   0  -5 8240.64 801.171   6
   3   0   5 8974.01 713.241   6
   3   0  -5 9219.32 613.055   3
  -3   0  -5 9545.29 477.958   3
   3   0  -5 9071.70 489.840  23
   3   0   5 8287.92 582.073  22
  -3   0   5 9500.30 454.691  22
   3   0  -5 9826.88 584.622   9
  -3   0   5 9131.62 841.289  10
  -3   0  -5 11077.1 839.433   9
   3   0  -5 9885.61 875.871  10
   3   0   5 8734.36 831.106  10
  -3   0   5 9444.87 500.377  16
  -3   0   5 9270.71 608.124  18
  -3   0  -5 8134.53 576.705  15
   3   0   5 8305.94 593.730  14
   3   0  -5 9158.80 547.766  13
   3   0  -6 1428.93 234.195   9
   3   0  -6 1201.23 345.580   6
  -3   0  -6 764.751 201.660   5
  -3   0  -6 966.711 306.886   8
   3   0  -6 2067.38 451.557   8
  -3   0  -6 1318.42 313.844   9
   3   0   6 657.982 196.173   4
   3   0  -6 949.077 204.678   3
  -3   0  -6 1175.76 112.901   3
   3   0  -6 1074.28 184.934  23
  -3   0   6 1207.98 184.558  22
   3   0   6 1144.24 259.579  22
  -3   0  -6 1313.83 220.414  17
  -3   0   6 1362.83 293.795  18
   3   0  -6 754.944 217.064  13
  -3   0   6 1446.41 199.651  16
  -3   0  -6 1112.10 262.522  15
   3   0   6 1268.77 284.579  14
   3   0   6 1242.93 357.070  10
  -3   0   6 1577.61 405.613  10
   3   0   7 7822.91 651.780  22
  -3   0   7 8420.04 518.969  22
   3   0  -7 8783.77 497.590  23
  -3   0  -7 8137.94 594.190  17
  -3   0   7 8675.93 499.019  16
  -3   0   7 7254.29 663.993  18
  -3   0   7 8409.24 968.251  10
   3   0   7 8339.41 993.385  10
  -3   0  -7 7454.35 636.143  15
   3   0   7 7256.93 668.803  14
  -3   0   7 6680.04 627.847  14
   3   0  -7 8248.24 505.476  15
  -3   0  -7 8337.58 965.245   8
   3   0   7 8561.94 737.471   4
   3   0  -7 7547.76 893.620   8
  -3   0  -7 8729.36 688.421   5
   3   0  -7 7470.23 909.060   6
   3   0   8 14065.0 952.128  22
  -3   0  -8 15270.1 887.324  17
   3   0  -8 12336.0 938.722  17
  -3   0   8 15883.2 1456.44  10
  -3   0  -8 13570.1 925.449  15
   3   0  -8 15196.1 747.000  15
   3   0   8 13273.0 969.091  14
  -3   0   8 13828.2 984.144  14
   3   0  -8 16777.3 1455.60   6
  -3   0  -9 3789.96 477.234  17
   3   0  -9 2923.15 482.558  17
   3   0   9 3736.64 527.169  22
  -3   0  -9 4489.34 563.228  15
   3   0   9 3142.81 545.730  14
  -3   0   9 3664.50 571.124  14
  -3   0 -10 3130.00 473.380  17
   3   0 -10 2509.15 483.755  17
   3   0  10 2195.57 429.890  22
   3   0  10 3254.46 567.247  14
  -3   0  10 2969.86 520.508  14
  -3   0 -10 3385.16 512.054  15
   3   0  11-301.878 263.501  14
  -3   0  11-430.405 358.366  14
  -3   0 -11-170.185 170.498  15
   3   0 -11 460.250 271.171  17
   3   1   0 3.39522 130.590   9
   3  -1   0 7.00345 107.040   9
  -3   1   0 96.7414 118.013   9
   3  -1   0 32.2723 96.5837   7
  -3   1   0 128.242 98.6463   4
   3   1   0-15.0424 98.1426   3
  -3  -1   0-1.26932 58.5420   2
   3  -1   0 14.7534 54.8424   2
   3  -1   0 81.1897 93.8944   3
   3  -1   0 46.0673 96.1020  23
   3  -1   0-9.20992 61.7190  22
  -3  -1   0-6.11103 75.2297  21
   3  -1   0 23.7539 43.8042  11
  -3  -1   0 47.7907 43.3708  11
  -3   1   0 23.0761 69.4134  16
  -3   1   0 208.454 60.6720  17
  -3  -1   0 145.279 80.1210  16
  -3  -1   0 143.572 95.4697  15
   3  -1   0 54.2490 50.4409  15
  -3   1   0 51.0567 60.2725  15
   3  -1   0 65.3006 43.2951  12
   3   1   0 52.4041 71.6835  12
  -3   1  -1 8367.08 553.963   4
  -3   1   1 8117.64 550.257   7
  -3   1   1 8285.55 572.241   4
   3  -1   1 8271.85 554.924   3
  -3   1   1 8182.04 424.782   2
  -3   1   1 9199.14 462.428   1
   3  -1  -1 7863.52 409.414   2
   3  -1  -1 8179.28 545.477   3
  -3   1  -1 7726.05 542.665   3
   3  -1  -1 7381.52 534.949   4
   3   1   1 8210.75 429.698   2
  -3   1   1 8072.70 548.385   3
  -3  -1  -1 7667.17 514.060   3
  -3  -1  -1 8878.33 447.932   4
   3   1   1 7938.15 516.732   3
   3   1  -1 8047.04 568.771   3
   3   1   1 8351.75 440.943   1
   3  -1   1 7387.48 533.439   4
  -3  -1  -1 7926.05 418.354   2
   3  -1   1 8251.67 381.135  23
   3  -1  -1 9553.10 280.009  22
   3  -1  -1 8539.44 417.655  23
   3  -1   1 8555.26 404.044  22
  -3  -1  -1 7790.35 394.674  20
  -3  -1   1 7871.79 377.325  21
  -3  -1  -1 7775.86 382.024  21
   3   1  -1 8450.02 577.913   9
  -3   1   1 7929.75 458.604   9
  -3   1   1 7654.07 452.701  10
  -3  -1   1 7701.03 559.887  10
   3   1   1 7608.14 557.777   9
   3  -1  -1 8459.48 464.590  10
   3  -1   1 8153.37 572.562   9
   3  -1  -1 7726.87 452.909   9
  -3  -1  -1 8328.97 568.305   9
  -3   1  -1 9192.99 596.027   9
  -3  -1   1 8550.45 569.071   9
  -3  -1   1 8926.78 284.340  18
  -3  -1  -1 8688.54 374.193  16
   3   1   1 9736.60 295.830  17
  -3   1  -1 7827.81 364.433  16
   3  -1  -1 8896.15 391.650  17
   3  -1  -1 9786.28 281.038  15
  -3   1   1 9258.14 279.718  15
  -3   1  -1 7690.47 381.404  15
   3   1  -1 8026.57 357.672  12
  -3   1  -1 8853.94 330.094  13
   3  -1  -1 9339.78 329.374  11
  -3  -1  -1 8372.73 315.161  11
  -3   1   1 10656.1 347.746  11
   3   1   1 10328.8 346.588  11
  -3   1   2 250983. 5424.93   4
   3   1  -2 264697. 5456.51   3
  -3  -1  -2 241755. 5207.88   1
   3  -1   2 257396. 5347.16   3
   3  -1  -2 232030. 5178.16   1
   3  -1  -2 251455. 5289.06   3
  -3   1   2 241096. 5267.85   3
  -3   1  -2 248822. 5308.15   3
  -3   1   2 249057. 5151.98   2
   3   1   2 257109. 5157.12   3
   3   1   2 271236. 5213.95   2
  -3  -1  -2 251339. 5145.59   3
   3  -1   2 248202. 4780.08  23
   3  -1   2 250280. 4975.58  22
   3  -1  -2 253528. 4935.36  23
  -3   1   2 233906. 4918.72  19
  -3  -1  -2 241573. 4920.71  21
  -3  -1  -2 235789. 4946.50  20
   3   1   2 246024. 5388.66   9
   3   1  -2 245846. 5347.67   9
  -3  -1   2 238496. 5454.68  10
  -3   1   2 245834. 5207.64  10
   3  -1   2 244714. 5482.62   9
  -3  -1  -2 269756. 5469.61   9
  -3   1   2 250462. 4905.14   9
   3  -1  -2 257326. 4910.64   9
  -3  -1   2 253712. 5374.00   9
   3  -1  -2 256709. 5224.81  10
  -3  -1   2 255637. 4779.48  18
  -3  -1   2 242571. 4922.00  16
  -3   1   2 239916. 4896.48  16
   3  -1  -2 246827. 4941.92  17
  -3  -1  -2 251074. 4730.90  16
  -3   1  -2 250804. 4766.92  16
  -3   1  -2 251061. 4861.18  13
   3   1  -2 241505. 4789.10  12
   3  -1  -2 262329. 4821.83  11
  -3  -1  -2 248941. 4795.91  11
  -3  -1   2 267797. 5160.67   8
  -3  -1  -2 247997. 5403.43   5
   3  -1   2 251721. 4725.29   6
  -3  -1  -2 254896. 4853.79   4
   3  -1   2 241846. 5340.09   4
  -3   1  -2 257014. 5380.81   4
  -3  -1   3 26539.6 1083.39   8
   3  -1   3 24808.4 802.381   6
   3  -1   3 22471.4 1061.11   4
   3   1   3 24202.8 758.481   4
   3   1   3 23820.2 873.156   3
   3  -1   3 23987.5 1027.03   3
  -3   1  -3 24055.5 1020.71   3
   3  -1  -3 24280.0 998.659   3
  -3   1   3 24196.2 1119.60   4
  -3   1   3 24627.1 1080.78   2
   3   1   3 27004.7 1116.89   2
  -3   1   3 23115.6 989.928   3
   3  -1  -3 23027.2 1076.59   1
  -3  -1  -3 23510.1 1085.09   1
   3   1  -3 24798.6 1097.60   3
   3  -1  -3 24562.1 828.569  23
   3  -1   3 21871.1 867.517  22
   3  -1   3 23885.8 674.755  23
  -3  -1  -3 22798.6 863.814  21
  -3   1   3 21289.6 809.162  19
  -3  -1  -3 26421.3 1144.19   9
  -3  -1   3 22378.3 1176.73  10
  -3   1   3 23905.4 1083.34  10
  -3   1   3 23415.4 698.245   9
   3   1  -3 22928.3 1050.47   9
   3  -1  -3 25738.8 1113.52  10
   3   1   3 22862.1 1080.71   9
   3  -1  -3 24109.4 698.993   9
  -3   1  -3 23907.2 664.589  16
  -3  -1   3 24153.5 808.921  18
  -3  -1   3 22790.7 816.681  16
  -3  -1  -3 24186.2 715.955  17
  -3   1   3 23207.5 800.061  16
   3   1   3 28528.9 662.416  16
   3   1   3 23055.7 826.578  14
  -3   1  -3 22704.3 842.656  13
  -3   1   3 28453.6 571.962  12
   3   1  -3 22847.6 747.240  12
   3  -1  -3 23047.9 798.401  11
  -3  -1  -3 22657.6 780.484  11
   3   1  -4 1243.69 255.957   9
  -3   1   4 1322.52 219.530   5
   3  -1  -4 1248.19 314.685   6
   3   1   4 1756.73 316.428   6
   3   1  -4 1460.64 287.417   8
  -3   1   4 1558.66 318.924   8
  -3  -1  -4 1127.00 301.228   8
  -3  -1   4 1613.79 110.557   5
   3   1   4 1554.51 301.873   9
  -3   1  -4 1995.39 361.594   9
   3   1   4 1610.63 189.524   4
   3  -1   4 1521.13 293.870   4
   3   1  -4 1521.05 267.703   3
   3  -1  -4 1414.10 308.951   1
  -3   1   4 1555.50 295.034   2
   3   1   4 1629.89 301.766   2
  -3   1   4 1439.73 230.606   3
   3   1   4 1781.16 191.083   3
  -3  -1  -4 1529.99 317.307   1
  -3   1  -4 1286.52 229.298   3
   3  -1  -4 1504.06 233.738   3
   3   1   4 1581.93 90.1146  23
   3   1   4 1598.97 90.3333  23
   3  -1  -4 1574.97 210.048  23
   3  -1   4 1645.75 132.231  23
  -3   1  -4 2081.25 145.614  23
   3   1   4 1433.76 244.941  22
   3  -1   4 1335.01 248.573  22
   3   1  -4 1977.67 369.428  10
  -3   1   4 1290.91 293.060  10
  -3  -1   4 1323.80 322.092  10
   3  -1  -4 1766.08 321.959  10
   3  -1   4 1047.32 281.172  10
   3  -1  -4 1496.56 115.680   9
  -3   1  -4 1560.72 128.428  16
   3  -1  -4 1609.61 257.718  17
  -3  -1  -4 1646.51 198.711  17
  -3   1   4 1369.59 189.405  16
  -3  -1   4 1676.16 220.249  16
  -3  -1   4 1637.63 235.096  18
   3   1   4 1777.36 94.7381  16
  -3   1   4 1402.80 198.237  19
   3   1   4 1444.83 223.707  14
   3  -1   4 1602.33 269.526  14
  -3  -1  -4 1545.50 240.570  15
  -3   1  -4 1384.65 241.195  15
   3  -1  -4 1581.07 109.698  15
  -3   1  -4 1532.55 236.934  13
   3   1  -5 14634.6 1009.85   8
   3  -1   5 13081.0 903.676   4
  -3  -1  -5 12819.5 1027.60   8
   3   1   5 15013.5 679.663   4
  -3  -1  -5 13151.7 880.344   5
  -3   1   5 15836.2 783.555   5
   3  -1  -5 12427.0 1028.72   6
   3   1   5 16035.9 1058.34   6
   3  -1  -5 12472.4 976.232   1
   3  -1  -5 14047.3 741.036   3
  -3   1   5 16258.0 1061.38   2
  -3   1  -5 14567.0 784.399   3
   3   1   5 16359.7 1065.60   2
   3   1  -5 14215.6 858.810   3
  -3  -1  -5 13578.2 1009.72   1
   3  -1   5 13195.2 765.589  22
   3  -1  -5 14301.4 634.576  23
   3   1   5 13676.0 745.816  22
   3   1  -5 15016.4 667.399  23
  -3   1   5 13903.0 658.016  19
  -3  -1  -5 15411.7 951.157   9
   3   1  -5 13646.8 864.886   9
  -3  -1   5 14599.3 1112.85  10
  -3   1   5 12719.1 975.949  10
   3   1   5 13863.3 920.912   9
  -3   1  -5 16628.0 1109.05   9
   3  -1   5 12612.2 1018.06  10
   3  -1  -5 15612.6 1057.74  10
   3   1   5 13132.4 1040.30  10
  -3   1  -5 15780.0 376.050  16
  -3   1  -5 15108.5 368.941  16
  -3   1   5 13644.5 777.783  18
  -3   1   5 15180.2 658.088  16
  -3  -1  -5 13931.1 659.671  17
   3  -1  -5 13359.1 775.513  17
  -3  -1   5 14641.3 671.628  16
   3  -1  -5 15065.3 484.451  15
   3  -1   5 13161.3 779.286  14
   3   1   5 12890.6 729.168  14
  -3  -1  -5 12729.8 722.463  15
   3   1  -5 12162.3 677.890  13
  -3   1  -5 12753.7 750.284  15
  -3   1  -5 13249.7 760.769  13
  -3   1   6 545.892 139.118   5
   3   1  -6 884.039 300.573   6
   3   1  -6 453.803 268.019   8
   3  -1  -6 329.494 192.889   6
  -3  -1  -6 420.177 189.236   9
  -3  -1  -6 705.063 292.760   8
  -3  -1  -6 350.174 172.887   5
   3   1  -6 637.433 208.491   9
   3  -1  -6 595.784 148.701   3
   3   1  -6 338.008 123.083   3
  -3   1  -6 253.834 117.141   3
   3  -1   6 355.006 173.058   4
   3   1   6 641.998 160.421   4
   3  -1  -6 636.030 266.044   1
  -3  -1  -6 506.798 225.314   1
   3   1  -6 415.910 132.921  23
   3  -1  -6 436.251 136.652  23
  -3   1   6 628.439 112.048  22
   3   1   6 543.420 214.595  22
   3  -1   6 399.410 208.883  22
  -3  -1   6 239.414 223.928  10
  -3   1   6 742.687 314.200  10
   3   1   6 594.855 280.334  10
   3  -1   6 544.295 276.939  10
  -3   1   6 592.468 142.091  16
   3  -1  -6 468.109 201.085  17
  -3  -1  -6 505.837 149.766  17
  -3   1   6 970.317 300.391  18
   3   1   6 404.452 175.230  14
   3  -1   6 258.892 186.995  14
  -3  -1   6 354.649 206.421  14
  -3   1  -6 310.683 202.052  15
   3  -1  -6 720.105 115.219  15
  -3  -1  -6 496.161 195.321  15
  -3  -1   6 616.902 160.776  16
   3   1  -6 456.086 176.351  13
   3  -1   7 3656.91 536.260   4
  -3  -1  -7 4038.63 680.515   8
   3  -1  -7 3783.00 755.609   6
   3   1  -7 3395.56 590.859   8
  -3   1  -7 3945.46 678.316   8
  -3  -1  -7 4144.45 523.948   5
   3   1  -7 3140.97 583.471   6
  -3  -1  -7 4477.62 695.420   1
   3  -1  -7 3044.18 590.523   1
   3   1  -7 3571.24 328.720  23
   3  -1  -7 3886.54 334.264  23
   3  -1   7 3470.30 462.560  22
   3   1   7 2835.60 395.267  22
  -3  -1   7 2965.99 600.469  10
   3  -1   7 3814.47 679.952  10
   3   1   7 3462.05 639.066  10
  -3  -1  -7 4145.29 534.783   9
  -3   1   7 3662.42 644.975  10
   3   1  -7 3180.93 444.673   9
   3  -1  -7 3206.51 454.675  17
  -3   1   7 3766.11 496.608  18
  -3  -1  -7 3478.45 393.305  17
  -3  -1   7 3816.56 339.319  16
  -3   1   7 3728.06 329.126  16
   3  -1   7 3208.09 460.195  14
  -3  -1  -7 2890.22 407.729  15
   3   1   7 3054.34 425.279  14
  -3  -1   7 3432.60 474.842  14
  -3   1   7 3213.51 441.170  14
  -3   1  -7 3026.27 429.109  15
   3   1  -7 3886.60 451.955  13
   3   1  -8 23790.1 1703.73   8
   3  -1   8 24321.4 1521.57   4
   3   1  -8 22176.5 1667.05   6
  -3  -1  -8 23966.3 1797.19   1
   3  -1   8 21469.3 1215.48  22
   3   1   8 21619.1 1162.80  22
  -3  -1  -8 22233.0 1118.01  17
   3  -1  -8 19326.2 1189.21  17
  -3   1   8 22163.4 1271.13  18
  -3   1   8 26336.4 1848.06  10
   3   1   8 21087.9 1215.67  14
  -3  -1   8 22087.0 1274.37  14
  -3  -1  -8 21796.8 1172.80  15
  -3   1   8 20182.4 1185.15  14
  -3   1  -8 21401.3 1204.02  15
   3   1  -8 23344.3 1051.22  15
   3  -1   8 20241.3 1228.83  14
   3   1  -8 20859.9 1158.19  13
  -3  -1  -9 5580.17 612.313  15
  -3   1   9 4768.88 627.246  14
  -3  -1   9 4813.33 653.680  14
   3   1   9 5611.56 660.556  14
   3  -1   9 5375.01 681.212  14
  -3   1  -9 5631.42 650.396  15
   3   1   9 5444.62 606.993  22
   3  -1   9 5346.02 637.349  22
  -3  -1  -9 5373.84 575.680  17
  -3   1  -9 4773.26 541.472  17
   3  -1  -9 4408.88 604.098  17
   3  -1  10 8061.48 891.332  14
  -3  -1 -10 8591.47 797.343  15
  -3   1 -10 8698.79 837.230  15
   3   1  10 8347.09 857.267  14
  -3   1  10 8179.65 850.269  14
  -3  -1  10 7652.43 853.546  14
   3  -1  10 9353.41 879.317  22
   3   1  10 8507.46 794.522  22
   3   1 -10 7555.44 836.546  17
  -3  -1 -10 8132.16 755.544  17
   3  -1 -10 7434.53 819.030  17
  -3   1 -10 7711.28 732.325  17
  -3  -1 -11 160.410 201.658  20
   3   1 -11-259.597 183.469  17
   3  -1 -11 303.792 275.133  17
   3  -1  11 910.428 373.832  14
  -3   1 -11-241.166 254.200  15
  -3  -1  11 60.8253 236.681  14
   3   1  11 231.037 223.972  14
  -3   1  11-153.647 200.092  14
   3  -1  11 331.014 262.109  22
   3  -2   0-84.8227 84.5932   6
  -3  -2   0 147.758 120.085   5
  -3   2   0-71.1547 101.102   9
   3  -2   0-30.3524 92.0988   2
  -3  -2   0 168.270 105.931   2
  -3   2   0 16.7733 99.6392   4
   3  -2   0 55.8697 129.661   3
   3  -2   0 41.8454 101.878  23
   3  -2   0 32.9591 68.7752  22
   3  -2   0 3.37221 37.0640  21
  -3  -2   0 88.2112 107.584  21
   3  -2   0-27.9923 72.1625  11
  -3  -2   0 3.45975 63.4882  11
   3  -2   0 12.8005 46.6452  10
   3   2   0 264.161 131.147  10
  -3   2   0 33.8297 96.2123  19
  -3  -2   0 58.4708 96.1465  16
  -3   2   0 4.22165 62.7595  12
   3   2   0-10.9903 90.1467  12
  -3   2  -1 32132.0 1331.33   4
  -3  -2  -1 31368.3 991.648   8
  -3   2   1 30424.4 1284.74   7
  -3  -2   1 29634.6 1150.46   5
   3  -2  -1 30930.6 1162.63   6
   3  -2  -1 31208.4 1274.04   4
   3   2   1 32785.6 1274.83   3
   3  -2   1 32674.2 1351.93   3
   3  -2  -1 32900.7 1318.86   3
  -3   2   1 28857.1 1248.82   3
  -3   2   1 31249.1 1287.71   4
   3  -2  -1 30131.4 1123.18   2
  -3  -2  -1 31384.6 1148.00   2
   3  -2   1 31014.5 960.601  22
   3  -2  -1 30344.7 1007.12  23
  -3   2   1 38380.5 805.299  22
   3  -2  -1 35316.4 781.314  22
   3  -2   1 29277.2 965.754  23
  -3   2  -1 30007.4 935.592  19
   3  -2  -1 36956.2 740.437  21
  -3  -2  -1 28717.7 980.693  21
  -3  -2   1 29507.9 973.564  21
  -3   2   1 38299.9 747.955  21
  -3   2   1 38545.2 782.902  20
  -3  -2   1 31030.3 1300.34  10
   3   2  -1 30747.0 1330.53   9
   3   2  -1 32511.6 1317.37  10
   3  -2  -1 31810.2 890.597  10
  -3  -2  -1 33350.2 1348.03   9
  -3   2  -1 33801.9 1356.55   9
   3   2   1 30356.6 1291.40   9
  -3   2   1 31758.8 1118.29   9
   3  -2  -1 30816.5 967.651  17
   3   2  -1 38006.5 789.927  18
  -3  -2  -1 29126.5 927.209  16
  -3   2   1 33382.7 774.376  15
   3   2  -1 29078.8 961.219  12
  -3  -2  -1 30198.3 896.888  11
   3  -2  -1 31070.9 906.971  11
  -3   2   1 32331.0 782.677  12
  -3   2  -1 28114.3 916.390  12
   3  -2  -1 35597.3 789.187  12
   3   2   2 477.046 170.799   9
   3   2  -2 142.117 125.834   9
  -3  -2  -2 379.953 147.556   8
  -3  -2   2 375.743 133.709   5
  -3   2   2 424.561 186.598   7
  -3   2   2 378.124 105.223   9
  -3   2   2 471.976 182.996   1
   3   2   2 354.910 130.529   3
  -3   2  -2 567.544 184.994   4
   3   2   2 380.866 137.211   2
  -3   2   2 407.154 143.350   4
   3  -2  -2 616.169 163.825   2
  -3   2   2 583.151 194.534   3
   3  -2  -2 361.173 139.856   3
  -3  -2  -2 711.351 197.988   2
   3   2   2 347.439 139.967   1
  -3   2   2 185.590 121.138   2
  -3  -2  -2 285.816 61.6443   4
   3  -2   2 373.447 116.000  23
   3  -2  -2 287.275 132.828  23
  -3   2   2 393.700 69.8965  21
   3  -2  -2 364.911 72.7711  20
  -3  -2  -2 425.210 149.653  21
   3  -2   2 288.386 137.295  22
  -3  -2  -2 232.862 97.7840  11
   3  -2  -2 390.209 116.871  10
  -3   2   2 157.948 83.2846  10
   3  -2   2 344.167 140.862  10
  -3  -2   2 474.867 199.860  10
   3   2  -2 670.186 203.818  10
   3  -2  -2 632.234 137.409  11
  -3   2   2 390.761 132.458  16
   3   2   2 493.120 94.0958  18
  -3   2  -2 282.273 139.048  15
  -3  -2   2 238.119 129.936  16
  -3   2   2 471.753 57.4312  12
   3  -2  -3 128303. 3527.26   6
  -3   2   3 144564. 3710.07   8
  -3   2   3 134798. 3379.54   5
  -3  -2  -3 126988. 3322.66   8
  -3  -2  -3 126879. 3421.45   5
  -3   2   3 124008. 3454.04   7
   3  -2   3 123393. 3448.02   4
  -3  -2   3 127165. 2827.00   5
  -3   2   3 138880. 3405.07   4
   3  -2  -3 128431. 3207.54   3
  -3   2   3 126132. 3195.60   3
   3   2   3 135742. 3039.57   3
  -3   2   3 135897. 3406.28   2
   3   2   3 103362. 3173.27   2
   3  -2   3 123262. 2952.34  22
   3  -2  -3 127207. 2853.46  23
   3  -2   3 124474. 2709.07  23
  -3  -2  -3 122826. 2939.30  21
  -3  -2  -3 121034. 2960.79  20
  -3   2   3 122936. 2885.95  19
   3  -2  -3 132678. 2681.73  20
   3   2  -3 123666. 3437.39   9
   3   2   3 126305. 3304.78   9
  -3  -2   3 127112. 3551.73  10
  -3   2   3 127828. 3121.67  10
   3   2  -3 145507. 3689.09  10
  -3   2  -3 151270. 3778.79   9
   3  -2  -3 143763. 3182.61  10
   3  -2   3 125371. 3314.89  10
  -3   2   3 129135. 2428.94   9
   3  -2  -3 128269. 2961.59  17
   3   2   3 134827. 2740.51  18
  -3   2   3 123927. 2818.27  16
  -3  -2   3 124078. 2866.70  16
  -3   2  -3 119434. 2925.21  15
  -3  -2  -3 128020. 2946.19  15
   3  -2   3 126934. 2934.96  14
  -3   2   3 143489. 2452.97  12
   3  -2  -3 130303. 2855.37  11
  -3  -2  -3 124213. 2822.75  11
  -3   2  -3 124204. 2856.34  13
   3  -2  -4 109494. 3383.15   6
  -3   2   4 117991. 3101.37   5
   3   2   4 125230. 3480.34   6
   3  -2   4 109339. 3249.84   4
   3   2  -4 110844. 2933.27   8
  -3   2   4 132844. 3647.57   8
  -3  -2  -4 104990. 3178.80   8
  -3  -2  -4 106679. 3159.71   5
   3  -2  -4 104061. 3231.23   1
  -3  -2  -4 107692. 3255.84   1
   3   2  -4 124184. 3287.77   3
   3  -2  -4 113903. 2864.18   3
  -3   2  -4 93724.1 2941.08   3
   3   2   4 122451. 2595.36   3
  -3   2   4 111891. 2854.95   3
  -3   2   4 121720. 3296.48   2
   3   2   4 131875. 3398.32   2
  -3   2   4 121719. 3176.12   4
   3  -2  -4 106370. 2550.33  23
   3  -2   4 102320. 2720.00  22
  -3  -2  -4 103177. 2712.39  21
  -3   2   4 105157. 2608.13  19
  -3  -2  -4 104193. 2730.21  20
   3   2  -4 108626. 3224.71   9
  -3  -2   4 111245. 3429.20  10
  -3   2   4 108664. 3023.42  10
  -3   2  -4 132558. 3613.98   9
   3   2  -4 126492. 3571.61  10
   3  -2   4 107554. 3215.10  10
   3   2   4 110588. 3040.37   9
   3   2   4 110318. 2546.32  18
   3  -2  -4 105331. 2734.95  17
  -3  -2  -4 107296. 2508.74  17
  -3   2   4 107890. 2534.21  16
  -3  -2   4 105066. 2576.12  16
  -3  -2  -4 110849. 2703.11  15
   3   2   4 111687. 2571.35  14
  -3   2  -4 105186. 2725.19  15
   3  -2   4 106484. 2719.09  14
  -3   2  -4 106398. 2662.98  13
   3  -2  -4 109712. 2638.49  11
  -3   2   4 121981. 2244.21  12
   3   2  -4 106504. 2582.14  12
  -3  -2  -4 104148. 2612.77  11
   3   2  -5 318.506 198.821   9
   3  -2  -5 12.7065 147.933   6
   3   2  -5 57.6102 113.117   8
  -3  -2  -5 61.6873 135.794   8
  -3  -2  -5 367.940 147.883   9
  -3  -2  -5 120.702 114.482   5
  -3   2   5-36.7378 85.5143   5
   3   2   5-23.1841 125.500   9
   3   2   5 187.720 50.3517   3
   3  -2  -5 79.4136 165.780   1
   3  -2   5 189.039 144.925   4
  -3   2  -5 251.674 155.758   3
  -3  -2  -5 69.4047 181.112   1
   3  -2  -5 56.5526 74.3978   3
  -3   2   5 86.2992 108.269   3
   3   2  -5 370.675 200.143   3
  -3   2   5-57.7942 160.574   4
   3  -2   5 191.554 183.925  22
   3  -2  -5 2.69332 105.627  23
   3   2   5 188.520 166.918  22
  -3  -2  -5-206.147 214.404  20
   3  -2  -5 180.525 141.253  10
  -3  -2   5 130.497 189.241  10
  -3   2   5 151.623 119.277  10
   3  -2   5 279.632 200.175  10
   3  -2  -5 107.088 171.936  17
   3   2   5 241.253 136.031  18
  -3   2   5 151.269 131.780  19
  -3  -2  -5 197.971 123.798  17
  -3   2   5 141.482 105.635  16
  -3  -2  -5 28.4416 162.303  15
   3   2   5 222.809 143.523  14
   3  -2   5 4.12497 182.897  14
  -3  -2   5 111.592 111.472  16
  -3   2  -5 17.4008 171.150  15
  -3   2  -5 44.1714 144.480  13
   3  -2  -5 178.171 169.964  11
   3   2  -5 349.772 152.620  12
  -3  -2  -5 108.342 137.519  11
   3  -2   6 113795. 3713.67   4
   3   2  -6 119531. 3636.84   8
  -3  -2  -6 113079. 3841.32   8
  -3   2   6 134497. 3408.70   5
   3  -2  -6 122279. 4076.00   6
  -3  -2  -6 126365. 3635.51   5
  -3   2   6 121753. 3535.81   4
  -3   2  -6 135639. 3424.86   3
   3  -2  -6 114169. 3874.78   1
  -3  -2  -6 114328. 3875.03   1
   3   2  -6 123646. 3533.86   3
   3  -2  -6 129334. 2806.50  23
   3   2   6 110657. 3003.54  22
   3  -2   6 109582. 3110.00  22
  -3  -2  -6 111622. 3146.21  20
  -3   2   6 114272. 2900.56  19
   3   2  -6 116867. 3611.70   9
  -3  -2   6 117034. 4053.92  10
   3   2   6 126605. 3403.04   9
  -3   2   6 121031. 3760.83  10
   3  -2   6 120766. 3994.35  10
  -3  -2  -6 134161. 3454.52   9
   3   2   6 110274. 3834.99  10
  -3   2   6 115019. 3176.11  18
   3  -2  -6 106761. 3098.32  17
  -3  -2  -6 115350. 2899.58  17
  -3   2   6 129950. 2815.91  16
  -3   2  -6 133661. 2429.33  16
   3   2   6 111910. 2968.71  14
  -3  -2   6 113872. 3123.18  14
  -3  -2  -6 114422. 3027.16  15
  -3   2  -6 110618. 3103.81  15
   3   2  -6 111850. 3037.58  13
   3  -2   6 113201. 3158.60  14
   3   2  -6 112813. 2930.46  12
  -3   2  -6 108819. 3070.42  13
   3   2  -7 577.635 224.277   9
   3  -2  -7 133.768 197.049   6
   3   2  -7 574.448 256.829   8
  -3  -2  -7 273.067 191.746   5
  -3  -2  -7 469.618 207.602   8
  -3   2  -7 398.329 220.973   8
   3   2  -7 379.526 217.991   6
   3  -2  -7 470.318 228.140   1
  -3  -2  -7 380.678 256.479   1
   3  -2   7 333.179 244.688   4
   3   2  -7 300.774 116.576  23
   3  -2   7 326.759 246.853  22
   3  -2  -7 491.909 147.502  23
  -3  -2  -7 845.979 302.013  20
   3   2   7 964.462 264.826  22
  -3  -2   7 915.180 416.239  10
  -3   2   7 1134.73 366.559  10
   3  -2   7 823.141 357.743  10
   3   2   7 669.728 305.687  10
  -3   2   7 865.020 172.473  16
   3  -2  -7 496.957 235.136  17
  -3   2   7 586.666 280.973  18
  -3   2   7 821.063 205.204  19
  -3  -2  -7 625.354 191.823  17
  -3   2   7 626.520 227.026  14
  -3  -2  -7 468.325 193.402  15
   3  -2   7 738.959 299.575  14
  -3  -2   7 610.912 233.909  14
  -3   2  -7 350.603 228.771  15
   3   2   7 473.064 206.911  14
   3   2  -7 724.566 240.550  13
  -3   2  -7 718.166 265.175  13
   3   2  -8 1657.78 457.676   6
   3   2  -8 2001.22 492.456   8
   3  -2   8 1755.37 440.228   4
   3  -2   8 2164.19 422.094  22
   3   2   8 1443.69 302.757  22
  -3  -2  -8 1254.64 327.324  20
  -3   2   8 1410.22 415.951  10
  -3   2   8 1762.44 406.371  18
  -3   2   8 1336.92 259.874  19
   3  -2  -8 1119.39 317.046  17
  -3  -2  -8 1315.36 290.537  17
  -3   2   8 1494.86 337.039  14
  -3   2  -8 1379.88 355.929  15
  -3  -2  -8 2119.89 376.279  15
   3   2   8 1566.92 352.213  14
  -3  -2   8 1502.45 392.870  14
   3  -2   8 1267.80 349.088  14
   3   2  -8 1936.08 392.847  13
   3  -2   9 989.890 319.854  22
  -3   2   9 680.728 319.629  18
   3  -2  -9 969.527 346.706  17
  -3  -2  -9 1132.34 292.948  17
  -3  -2  -9 984.615 340.554  20
   3   2   9 841.677 271.500  22
  -3  -2  -9 1104.94 295.562  15
  -3   2  -9 1277.27 361.461  15
   3  -2   9 1195.64 367.928  14
   3   2   9 619.344 247.951  14
   3   2  -9 1353.30 290.118  15
  -3   2   9 777.747 284.061  14
  -3  -2   9 1132.42 355.515  14
   3   2  -9 975.558 328.365  13
  -3  -2 -10 810.418 367.597  20
   3  -2 -10 520.844 241.976  20
  -3  -2  10 804.037 319.148  14
   3  -2  10 884.608 340.387  14
   3   2  10 338.108 236.455  14
  -3   2 -10 980.464 319.284  15
  -3   2  10 482.159 256.082  14
   3  -2  10 1052.47 355.223  22
  -3   2 -10 623.432 249.675  17
   3  -2 -10 1453.21 403.325  17
   3  -2 -11 1339.90 379.612  20
   3  -2 -11 896.087 347.714  17
   3   2  11 546.261 286.703  14
  -3   2 -11 708.865 281.217  15
  -3   2  11 800.054 320.136  14
   3  -2  11 1355.71 400.506  22
   3  -3   0 3.28080 141.567  23
   3  -3   0 65.1652 77.0131  22
  -3  -3   0 40.2330 128.231  21
   3  -3   0 8.43710 54.4689  21
  -3   3   0-67.7268 120.067  19
   3  -3   0-22.4064 116.643   2
  -3   3   0 38.9180 120.841   3
  -3  -3   0 64.3097 85.9163   2
   3  -3   0 76.0761 133.915   4
  -3   3   0 62.3509 116.204   4
   3  -3   0 32.4365 105.030  11
  -3  -3   0 60.8614 84.1577  11
   3   3   0 89.8086 131.907  10
  -3   3   0 106.162 122.847   9
  -3   3   0-30.1058 76.1091  12
   3   3   0 34.6967 131.270   9
  -3  -3   0-139.510 164.846   9
   3   3   0 167.741 147.913   5
  -3  -3   0-80.4197 121.040   5
   3  -3   0-8.84493 113.137   7
  -3   3   1 1384.19 244.098   9
   3   3   1 1473.24 302.319   9
   3   3  -1 1362.19 334.174   9
  -3  -3  -1 1566.26 321.251   9
   3   3  -1 1215.88 254.755   5
   3   3   1 1434.77 306.013   5
  -3  -3  -1 897.110 136.860   8
  -3  -3  -1 1663.79 328.930   5
  -3  -3   1 1254.64 260.891   5
   3  -3  -1 1498.33 289.962   7
  -3   3  -1 1459.98 299.513   4
  -3   3  -1 1040.22 260.144   3
  -3   3   1 1149.84 269.529   3
   3  -3   1 916.928 254.073   4
  -3   3   1 836.727 217.655   4
   3  -3  -1 1147.03 237.814   2
  -3  -3  -1 2649.66 360.410   2
   3  -3  -1 932.456 205.777  23
   3  -3   1 1402.93 205.777  22
   3  -3   1 1183.67 218.628  23
  -3  -3  -1 1122.80 218.679  21
   3  -3  -1 1338.18 135.691  21
  -3  -3   1 1397.81 240.950  21
  -3   3   1 1327.67 222.471  19
   3  -3  -1 1299.90 196.002  11
   3  -3   1 920.938 146.591  10
   3   3  -1 792.082 227.343  10
  -3   3  -1 1232.02 273.971   9
   3   3   1 1343.71 270.592  10
  -3  -3  -1 1382.13 109.607  14
   3   3  -1 1361.01 231.297  12
  -3   3   1 1322.15 157.729  12
  -3  -3  -1 1882.93 226.344  11
  -3   3  -1 1252.72 192.010  12
   3   3   2 417.710 183.314   9
   3   3  -2 269.710 173.554   9
  -3  -3  -2 153.544 112.152   9
  -3   3   2 230.974 167.934   5
   3   3   2 76.9591 93.3659   5
   3  -3  -2-11.2204 124.174   6
  -3  -3  -2 171.850 102.840   8
  -3  -3  -2 241.898 167.772   5
  -3   3   2 498.463 227.214   7
  -3  -3   2 143.445 103.673   5
  -3   3   2 306.170 115.414   9
  -3  -3  -2 199.702 61.8854   4
   3  -3   2 344.671 156.979   4
  -3   3   2 263.843 147.774   1
   3   3   2 267.920 173.733   1
  -3   3   2 281.453 148.151   4
  -3  -3  -2 120.148 103.783   2
   3  -3  -2 97.3839 129.544   2
  -3   3  -2 241.801 155.540   3
  -3   3   2 84.9147 148.934   3
  -3   3   2 377.212 170.221   2
   3  -3   2 164.852 128.225  23
   3  -3  -2 280.423 162.282  23
   3  -3   2 236.703 148.299  22
  -3   3   2 382.229 144.774  19
  -3   3   2 325.362 61.8204  22
  -3  -3   2 81.6335 154.798  21
   3  -3  -2 225.722 79.8250  21
  -3  -3  -2 363.516 191.303  21
   3  -3   2 139.072 107.081  10
   3   3  -2 181.431 115.272  10
  -3   3   2 233.033 66.6370  10
  -3   3  -2 356.813 202.313   9
  -3  -3   2 104.387 172.957  10
  -3  -3  -2 165.954 101.367  11
   3  -3  -2 210.303 128.824  11
   3  -3  -2 370.778 169.270  17
  -3   3   2 398.617 66.1740  15
  -3  -3  -2 529.062 189.747  15
  -3  -3  -2 357.660 69.2376  14
   3   3  -2 179.849 132.409  12
  -3   3   2 294.098 79.2562  12
   3   3   2 312.276 153.230  12
  -3   3  -2 239.010 130.633  12
  -3   3   3 23598.3 1279.02   5
   3  -3  -3 20295.9 1236.69   6
  -3   3   3 23225.8 1319.80   8
  -3  -3  -3 20056.5 1063.48   8
   3   3   3 22735.6 738.926   7
  -3   3   3 20631.8 1225.26   7
   3  -3   3 20611.6 1261.31   4
  -3  -3  -3 21816.6 1267.45   5
  -3  -3   3 20381.3 931.441   5
  -3   3   3 24945.9 1327.31   1
   3   3   3 23559.8 1292.55   1
  -3   3   3 23968.9 1264.75   2
   3   3   3 26310.3 1320.99   2
  -3   3   3 21945.7 1133.33   4
  -3   3  -3 22211.9 1268.28   3
  -3  -3  -3 20690.1 1174.84   2
   3  -3  -3 20470.8 1162.66   2
  -3   3   3 20528.2 1089.76   3
   3   3   3 26514.3 1143.34   3
   3  -3  -3 19948.7 868.038  23
   3  -3   3 19377.3 812.947  23
   3  -3   3 20291.1 928.272  22
  -3   3   3 18829.5 889.866  19
  -3  -3  -3 19630.8 911.226  21
  -3  -3  -3 19588.7 932.901  20
   3   3  -3 19891.9 1255.82   9
  -3  -3   3 19827.1 1213.37  10
  -3   3   3 20987.8 875.875  10
  -3  -3  -3 23720.8 1193.22   9
  -3   3  -3 24437.7 1402.36   9
   3   3  -3 23897.9 1314.85  10
   3  -3   3 19996.0 1056.74  10
   3   3   3 20894.5 1125.52   9
  -3   3   3 22707.4 716.020   9
   3  -3  -3 18487.4 888.086  17
   3   3   3 23937.3 805.993  18
  -3   3   3 19844.5 855.743  16
  -3  -3  -3 20361.1 909.107  15
   3   3   3 20344.8 930.909  12
  -3   3   3 22861.5 661.512  12
   3   3  -3 19454.6 877.168  12
   3  -3  -3 20000.6 851.805  11
  -3  -3  -3 19125.0 838.506  11
  -3   3  -3 19688.2 907.975  12
  -3   3   4 31444.1 1538.21   5
   3  -3  -4 30109.4 1638.23   6
   3   3  -4 31373.9 1214.06   8
  -3  -3  -4 27807.3 1426.28   8
   3  -3   4 28486.6 1582.94   4
  -3   3   4 30006.2 1569.66   7
   3   3   4 31874.4 1084.88   7
  -3  -3  -4 28287.3 1527.30   5
  -3   3   4 30548.8 1396.16   4
  -3   3  -4 30380.7 1542.55   3
  -3   3   4 29801.0 1319.06   3
   3   3   4 33782.1 1237.90   3
   3  -3   4 26480.9 1161.81  22
   3  -3  -4 28930.8 1083.90  23
   3  -3  -4 20878.3 887.384  20
  -3  -3  -4 27281.3 1164.93  21
  -3  -3  -4 27426.1 1197.06  20
  -3   3   4 26797.7 1121.21  19
   3   3  -4 28024.6 1580.83   9
  -3  -3   4 28893.0 1601.86  10
  -3   3   4 30448.0 1270.81  10
  -3  -3  -4 34213.2 1462.04   9
   3  -3   4 29065.9 1455.07  10
   3   3   4 30345.9 1394.04   9
  -3   3   4 27393.6 1044.86  16
   3  -3  -4 27182.9 1167.83  17
   3   3   4 31007.5 1064.21  18
  -3   3  -4 27432.6 1110.72  13
  -3  -3  -4 28042.9 1136.85  15
   3  -3   4 28059.1 1148.64  14
  -3  -3   4 27339.1 1068.58  14
  -3   3   4 31143.4 842.893  12
   3  -3  -4 29493.8 1130.30  11
  -3  -3  -4 27582.0 1103.02  11
   3   3  -4 26462.0 1102.94  12
   3   3  -5 139891. 3557.48   8
  -3  -3  -5 122330. 3860.09   8
   3  -3   5 127061. 4048.03   4
  -3   3   5 133762. 4032.67   7
  -3   3   5 144018. 3925.53   5
  -3  -3  -5 131695. 3957.19   5
   3  -3  -5 132578. 4238.32   6
  -3   3  -5 141258. 3938.51   3
  -3   3   5 141869. 3703.44   4
   3   3   5 150202. 2995.84   3
  -3   3   5 141040. 3427.20   3
   3  -3  -5 129511. 3076.79  23
   3  -3   5 116474. 3271.20  22
  -3  -3  -5 123889. 3305.87  21
  -3   3   5 115000. 3143.23  19
   3  -3  -5 139648. 3097.31  20
  -3  -3  -5 119592. 3315.76  20
   3   3  -5 127974. 4037.91   9
  -3  -3   5 128720. 4168.26  10
  -3   3   5 135411. 3643.81  10
  -3  -3  -5 146984. 3672.30   9
   3  -3   5 126022. 3914.57  10
   3   3   5 137746. 3599.56   9
  -3   3   5 127358. 3044.01  16
   3  -3  -5 119325. 3284.45  17
   3   3   5 133366. 3129.56  18
  -3   3  -5 117771. 3276.36  15
   3  -3   5 127073. 3289.93  14
   3   3   5 137598. 3041.24  14
  -3  -3  -5 130122. 3233.30  15
  -3  -3   5 123990. 3196.15  14
   3  -3  -5 125459. 3213.89  11
  -3  -3  -5 120266. 3191.87  11
  -3   3   5 144047. 2766.07  12
  -3   3  -5 118531. 3209.48  13
   3   3  -5 122271. 3185.19  12
   3   3  -6 1293.07 373.426   9
   3  -3  -6 1148.75 364.023   6
   3   3  -6 1690.44 352.028   8
  -3  -3  -6 1643.94 424.076   8
   3   3   6 1415.56 290.938   9
  -3   3   6 2105.00 468.878   7
  -3  -3  -6 2113.77 444.084   5
  -3   3  -6 1730.38 390.516   3
   3  -3   6 2334.46 501.643   4
   3  -3   6 1391.83 303.484  22
   3  -3  -6 976.579 196.949  23
   3   3   6 1570.49 294.840  22
   3  -3  -6 986.549 229.399  20
  -3  -3  -6 1392.47 308.170  20
  -3   3   6 1254.65 259.969  19
  -3  -3   6 1626.14 445.869  10
  -3   3   6 1815.19 390.834  10
   3  -3   6 1207.07 386.382  10
   3   3   6 1651.17 427.937  10
   3   3   6 1522.14 275.869  18
   3  -3  -6 1189.94 304.163  17
  -3   3   6 1926.31 267.157  16
  -3  -3  -6 1706.09 285.422  17
  -3  -3   6 1683.79 332.815  14
  -3   3  -6 1459.90 320.858  15
   3  -3   6 1250.21 310.076  14
   3   3   6 1706.49 285.166  14
  -3  -3  -6 1566.69 314.626  15
   3  -3  -6 1703.23 309.646  11
  -3  -3  -6 1152.32 246.338  11
  -3   3  -6 1596.90 336.666  13
   3   3  -6 1375.76 293.780  12
   3   3  -7 14269.2 1148.93   8
  -3  -3  -7 13282.3 1270.66   8
   3  -3   7 13999.7 1283.76   4
  -3  -3  -7 14511.3 1193.56   5
  -3   3  -7 15722.6 1123.17   3
   3   3   7 13896.9 874.454  22
   3  -3   7 11903.8 912.881  22
   3  -3  -7 15616.3 763.781  23
   3  -3  -7 15016.6 875.765  20
  -3   3   7 13394.6 839.828  19
  -3  -3  -7 12753.4 942.961  20
   3   3  -7 12501.1 1187.10   9
  -3  -3   7 15733.1 1451.47  10
  -3   3   7 13558.5 1165.99  10
   3  -3   7 13011.6 1294.56  10
   3   3   7 14363.9 1321.35  10
   3  -3  -7 12651.7 938.343  17
  -3   3   7 15020.2 743.446  16
  -3  -3  -7 13282.5 843.327  17
  -3   3   7 13088.6 953.575  18
  -3   3  -7 12419.5 931.299  15
   3   3   7 14470.6 856.474  14
  -3   3   7 12884.5 846.699  14
  -3  -3   7 13322.7 938.009  14
   3   3  -7 12343.8 896.235  13
  -3  -3  -7 14744.8 898.776  15
   3  -3   7 13727.3 966.457  14
  -3   3  -7 12477.4 908.361  13
   3   3  -8 2894.09 611.828   6
   3  -3   8 2936.09 514.174  22
   3   3   8 3684.61 462.227  22
  -3  -3  -8 3467.46 564.869  20
  -3   3   8 3551.10 439.408  19
   3  -3  -8 4170.20 493.793  20
  -3   3   8 3704.13 659.788  10
  -3   3   8 3318.11 532.792  18
   3  -3  -8 2492.75 456.411  17
  -3  -3  -8 3032.29 440.894  17
   3   3   8 3644.40 477.653  14
  -3  -3  -8 3300.38 450.111  15
  -3   3   8 2508.96 415.827  14
   3  -3   8 2986.45 508.373  14
  -3   3  -8 2933.42 491.447  15
  -3  -3   8 3027.99 500.237  14
   3   3  -8 2890.67 478.592  13
  -3   3  -8 3193.03 520.871  13
   3  -3   9 1124.53 387.651  22
   3  -3  -9 888.395 346.719  17
  -3   3   9 1425.08 423.637  18
  -3  -3  -9 1120.80 304.629  17
   3  -3  -9 1051.03 295.406  20
  -3  -3  -9 1316.33 384.049  20
  -3  -3   9 613.216 278.035  14
   3   3   9 1176.49 302.150  14
   3   3  -9 1278.87 323.900  15
  -3  -3  -9 941.467 265.022  15
  -3   3  -9 1153.95 376.743  15
  -3   3   9 1111.42 308.481  14
   3  -3   9 986.676 360.320  14
   3   3  -9 1230.31 371.252  13
   3  -3  10 4347.69 666.848  22
   3  -3 -10 5166.88 637.116  20
  -3  -3 -10 4290.31 640.373  20
   3  -3 -10 4452.62 664.287  17
  -3   3  10 4254.06 660.580  18
   3   3 -10 4262.27 557.584  15
   3  -3  10 3925.31 638.824  14
  -3  -3  10 4495.31 678.405  14
  -3   3 -10 4239.15 631.290  15
  -3   3  10 3821.41 574.856  14
   3   3 -10 4843.77 673.520  13
  -3   4   0 185.998 81.1265   6
  -3   4   0 169.729 133.477   5
   3   4   0 330.760 163.743   5
   3  -4   0 142.601 122.583   7
   3   4   0-104.819 195.355   9
  -3  -4   0-96.1211 162.688   5
   3  -4   0-84.4928 199.143  23
   3  -4   0 15.7198 85.8791  22
  -3   4   0-42.6591 115.386  19
   3  -4   0-42.0862 80.5076  21
  -3  -4   0 164.856 161.395  21
  -3  -4   0 85.5375 126.024   2
  -3   4   0-183.939 156.256   4
   3  -4   0-25.6130 151.541   4
   3  -4   0-8.38258 124.766   2
  -3   4   0-121.105 193.138   3
   3  -4   0-40.9364 111.694  11
  -3  -4   0-30.9322 122.680  11
  -3   4   0-174.649 141.132   9
   3   4   0 76.1916 128.964  10
  -3  -4   0-42.7486 30.1932  14
   3   4   0-41.3716 163.060  12
  -3   4   0 80.1123 101.890  12
   3   4  -1 64345.8 2233.03   5
  -3  -4  -1 56017.2 2240.79   5
   3   4   1 69704.5 2478.94   5
  -3  -4   1 55647.3 2121.46   5
   3  -4  -1 69078.3 2342.76   7
  -3   4   1 64734.7 2079.25   6
  -3   4  -1 64289.5 1637.83   6
   3  -4   1 59687.1 2288.26   4
  -3   4   1 64320.5 2246.13   4
   3  -4   1 56938.1 1654.61  22
   3  -4  -1 54087.6 1735.41  23
   3  -4   1 53976.2 1724.22  23
  -3   4  -1 55314.9 1638.18  19
  -3  -4  -1 55763.9 1753.40  21
  -3   4   1 53045.7 1712.81  19
   3  -4   1 59109.5 1527.71  21
   3  -4  -1 60450.8 1473.43  21
  -3  -4   1 54174.4 1727.22  21
  -3  -4  -1 56784.7 2158.47   2
   3  -4  -1 59158.0 2180.35   4
  -3   4  -1 56925.2 2329.69   3
  -3   4   1 55865.1 2233.80   3
   3  -4  -1 54217.7 2104.41   2
   3   4   1 61114.9 2114.04  10
   3  -4   1 61986.5 1294.22  10
   3   4   1 58095.8 2257.35   9
   3   4  -1 62650.5 2170.27  10
  -3   4   1 59704.3 2041.70   9
   3   4  -1 56811.8 2334.06   9
  -3  -4   1 62797.7 1343.54  14
   3   4   1 51840.5 1717.96  12
   3   4  -1 53749.5 1735.05  12
  -3   4  -1 57040.0 1685.16  12
   3  -4  -1 53175.1 1627.75  11
  -3  -4  -1 52819.9 1632.84  11
  -3   4   1 58533.4 1558.54  12
   3  -4   2 5023.85 448.259  22
   3  -4  -2 5890.93 501.622  23
   3  -4   2 6131.47 500.056  23
   3  -4  -2 6851.67 391.148  21
  -3  -4  -2 6042.34 508.464  21
  -3   4   2 6566.46 545.257  19
  -3   4  -2 6466.35 435.372  19
  -3  -4   2 5855.15 525.173  21
   3  -4  -2 5731.22 612.920   4
  -3   4   2 7194.70 732.042   1
  -3   4   2 5840.79 660.781   3
   3   4   2 6932.50 728.776   1
   3  -4  -2 5492.82 626.223   2
  -3  -4  -2 5773.21 650.619   2
  -3   4  -2 5523.54 698.376   3
  -3  -4   2 5724.16 629.897  10
   3   4  -2 6381.27 666.684  10
   3  -4   2 7208.15 485.717  10
  -3   4   2 6287.82 531.072   9
   3   4  -2 5556.04 705.595   9
   3   4   2 6657.65 689.976   9
  -3  -4  -2 7727.88 740.831   9
   3  -4  -2 5778.94 456.562  11
   3   4   2 5450.31 489.237  12
  -3  -4  -2 6051.46 473.316  11
  -3   4   2 6909.96 406.179  12
  -3   4  -2 5731.37 477.595  12
   3   4  -2 5222.88 475.485  12
  -3  -4  -2 6557.01 395.284   4
  -3   4   2 7502.30 689.892   4
   3   4  -2 7580.09 670.860   5
  -3  -4  -2 6765.14 742.795   5
  -3  -4   2 6278.87 616.223   5
   3  -4   2 5528.29 664.738   4
  -3   4   2 7608.29 709.130   6
   3   4   3-193.523 156.534   9
   3   4  -3 91.7766 172.034   9
  -3   4   3 85.4930 86.8997   9
  -3  -4  -3 3.30577 98.5814   9
  -3  -4   3-68.4551 103.042   5
  -3  -4  -3 102.186 137.378   8
  -3  -4  -3 181.038 162.802   5
  -3   4   3 54.4374 154.311   7
  -3   4   3 146.953 88.3330   9
  -3   4  -3 6.78619 120.607   3
  -3   4   3-128.115 118.803   4
  -3   4   3 102.807 137.985   3
   3  -4  -3-66.3324 130.875   2
  -3  -4  -3-74.0739 175.144   2
   3  -4   3-87.7169 177.065   4
   3  -4   3 224.369 151.163  23
   3  -4  -3-135.102 173.687  23
   3  -4   3-47.8801 191.910  22
  -3  -4   3 222.855 177.408  21
  -3   4   3 162.844 192.294  19
   3  -4  -3 150.787 87.5461  21
  -3  -4  -3 23.0808 181.558  21
   3  -4  -3 3.61267 132.728  11
  -3   4   3-6.16084 36.2073  10
   3   4  -3 222.401 145.191  10
   3  -4   3 31.3580 129.224  10
  -3  -4  -3 104.008 158.355  11
  -3  -4   3 208.747 215.808  10
  -3  -4  -3 330.999 181.732  15
  -3  -4   3-43.6144 88.5115  14
  -3   4   3 294.619 110.056  12
   3   4  -3 81.5614 156.979  12
   3   4   3 61.6638 166.485  12
  -3   4  -3-202.551 202.155  12
   3   4   4-111.856 171.233   9
   3   4  -4 150.211 221.865   9
  -3  -4  -4 3.23668 89.6710   9
   3   4  -4 192.561 110.021   8
  -3  -4  -4 36.8853 136.076   8
  -3   4   4 96.5973 164.087   7
  -3  -4  -4 89.0312 125.450   5
  -3   4   4-229.688 137.198   4
   3  -4   4-84.5617 224.411   4
   3  -4  -4-36.4082 176.090   2
  -3  -4  -4-14.5507 115.061   2
   3   4   4-56.2170 114.711   3
  -3   4  -4 166.363 187.214   3
  -3   4   4 61.5248 114.856   3
   3  -4  -4 189.011 168.825  23
   3  -4   4-27.9674 198.061  22
  -3  -4  -4 25.5312 176.874  20
  -3  -4  -4 120.852 205.674  21
  -3   4   4 123.397 173.900  19
  -3   4   4 16.7154 74.5833  10
   3  -4   4 26.4853 134.275  10
  -3  -4   4-24.5866 160.383  10
  -3  -4  -4 34.8486 154.897  11
   3  -4  -4 99.5894 157.413  11
  -3   4   4 65.1961 121.975  16
   3   4   4 328.410 139.025  18
   3  -4  -4-92.6167 188.421  17
  -3  -4  -4-3.29751 149.571  15
  -3  -4   4 11.9266 109.322  14
  -3   4   4 55.5422 62.1738  12
   3   4  -4 117.068 153.520  12
   3   4   4 202.749 179.964  12
  -3   4  -4-53.7755 150.056  12
   3   4  -5 328.839 237.486   9
  -3  -4  -5 71.0113 139.274   5
  -3  -4  -5 201.033 185.382   9
   3   4  -5 165.399 143.395   8
  -3  -4  -5-199.752 209.501   8
  -3   4   5-214.583 217.896   7
   3   4   5-18.2988 156.194   9
   3  -4   5 341.102 218.223   4
  -3   4  -5 43.3109 165.150   3
  -3   4   5 331.368 153.682   3
   3  -4  -5 92.2377 139.573  23
   3  -4   5-106.823 231.586  22
   3  -4  -5-122.435 130.749  20
  -3  -4  -5 73.3005 172.898  21
  -3  -4  -5 223.073 206.004  20
  -3   4   5 320.076 220.361  19
  -3  -4   5 362.666 284.138  10
  -3   4   5 4.24440 106.972  10
   3  -4  -5 240.558 189.504  11
  -3  -4  -5 144.499 171.419  11
   3  -4   5-28.0394 142.596  10
   3   4   5 78.8592 121.598  18
  -3   4   5 188.286 114.612  16
   3  -4  -5 280.809 225.828  17
  -3  -4  -5 14.1701 133.724  15
   3  -4   5 104.014 165.614  14
  -3  -4   5 118.933 153.245  14
  -3   4  -5 52.6057 157.179  13
   3   4  -5-107.443 188.789  12
   3   4   5 64.2026 161.827  12
  -3   4   5 82.9820 51.4688  12
  -3  -4  -6 33.8040 182.926   5
   3   4  -6 204.745 231.980   9
  -3  -4  -6 276.160 147.407   8
  -3   4   6 675.854 313.726   7
  -3   4  -6 835.248 296.122   3
   3  -4   6 171.812 159.845   4
   3  -4   6 406.431 241.554  22
   3  -4  -6 406.925 173.571  23
  -3  -4  -6 467.316 249.225  20
   3  -4  -6 382.251 180.627  20
  -3   4   6 189.236 138.844  19
  -3  -4   6 352.577 219.509  10
   3  -4   6 321.481 220.941  10
   3  -4  -6 188.663 179.310  11
  -3  -4  -6 478.097 243.139  11
   3   4   6 299.607 247.478  10
  -3   4   6 500.992 166.557  16
   3   4   6 526.540 185.407  18
   3  -4  -6 389.039 240.794  17
  -3  -4  -6 282.448 179.350  15
  -3   4   6 534.379 165.368  14
  -3   4  -6 390.408 240.981  15
   3  -4   6 271.813 228.328  14
  -3  -4   6 215.635 181.649  14
  -3   4  -6 490.706 237.503  13
   3   4   6 323.480 189.095  12
   3   4  -6 516.724 248.254  12
  -3  -4  -7 7133.27 947.782   8
  -3  -4  -7 8671.23 1002.31   5
  -3   4  -7 8105.65 928.429   3
   3  -4  -7 8108.39 593.070  23
   3  -4   7 6485.33 716.920  22
   3   4   7 7575.53 646.628  22
  -3  -4  -7 6598.25 720.642  20
   3  -4  -7 7855.64 652.799  20
  -3   4   7 6557.13 640.011  19
   3   4  -7 8204.49 1045.52   9
   3  -4   7 8460.23 1029.23  10
   3   4   7 6523.18 887.828  10
   3   4   7 7414.27 663.158  18
   3  -4  -7 5963.27 687.643  17
  -3  -4  -7 7674.87 658.215  15
   3  -4   7 7410.56 741.570  14
  -3   4  -7 6156.29 692.041  15
  -3   4   7 7941.01 645.277  14
  -3  -4   7 7873.14 725.911  14
  -3   4  -7 7145.00 730.470  13
   3   4  -7 8253.68 736.402  12
  -3  -4  -7 7035.91 696.909  11
   3  -4  -7 6399.28 657.219  11
   3   4   8 9600.19 760.504  22
   3  -4   8 8636.84 877.224  22
  -3   4   8 9325.31 899.100  18
   3  -4  -8 8107.01 821.647  17
  -3   4   8 8883.04 760.258  19
  -3  -4  -8 9712.25 914.253  20
   3  -4  -8 10203.6 794.483  20
   3  -4   8 8983.51 863.173  14
  -3   4  -8 9324.81 903.684  15
  -3  -4  -8 9593.82 759.023  15
  -3   4   8 9927.18 776.001  14
  -3  -4   8 9847.84 879.203  14
   3   4  -8 10367.5 920.992  13
  -3   4  -8 8526.23 840.675  13
   3  -4   9-167.142 267.819  22
   3  -4  -9 20.7277 207.355  17
  -3   4   9 396.831 299.689  18
  -3  -4  -9-292.289 329.201  20
   3  -4  -9 248.598 140.065  20
  -3  -4   9 0.83780 218.346  14
   3  -4   9 369.789 305.136  14
  -3   4  -9-13.9928 215.098  15
   3   4  -9-165.455 221.302  13
  -3   4  -9 216.869 262.420  13
   3   4   9-240.913 221.154  12
   3  -4  10 2075.90 497.941  22
  -3  -4 -10 1213.61 394.997  20
  -3   4  10 2548.45 524.758  18
   3  -4 -10 1734.43 425.858  17
  -3  -4  10 1896.82 484.250  14
   3   4 -10 2829.62 514.386  15
  -3   4 -10 2359.22 512.089  15
   3  -4  10 1819.14 494.064  14
   3   4 -10 2319.68 506.678  13
   3   4  10 2107.42 427.353  12
   3  -5   0 19.4169 190.087  23
  -3   5   0-1.21011 131.370  19
  -3  -5   0 17.3264 178.704  21
   3  -5   0-48.1156 94.0652  21
  -3   5   0-104.176 193.632   3
  -3  -5   0-69.3652 128.447   4
   3  -5   0-44.3354 182.435   2
   3  -5   0-0.80393 121.853   4
  -3  -5   0 140.312 174.045   2
   3   5   0-51.8771 109.408  10
  -3  -5   0-162.587 151.436  11
   3  -5   0-123.268 178.455  11
  -3   5   0 136.936 120.660  12
   3   5   0-104.662 183.558  12
   3   5   0 216.284 238.071   9
  -3   5   0 59.3074 91.2205   6
  -3  -5   0-46.9506 126.934   5
  -3   5  -1 18809.0 883.459   6
  -3  -5  -1 16947.5 1292.76   5
  -3  -5   1 15055.6 1139.58   5
  -3   5   1 17819.1 1099.30   6
   3  -5  -1 14612.8 887.742  23
   3  -5   1 14827.5 880.728  23
  -3  -5   1 15619.7 885.588  21
  -3   5   1 15295.6 875.530  19
  -3   5  -1 15110.7 817.755  19
   3  -5   1 16087.4 748.828  21
   3  -5  -1 17087.9 729.892  21
  -3  -5  -1 15431.7 892.454  21
   3  -5  -1 16376.6 1151.67   4
   3  -5  -1 16798.3 1214.99   2
   3  -5   1 15089.2 1130.81   2
  -3   5  -1 17607.2 1351.03   3
  -3   5   1 14179.5 1177.93   3
   3  -5   1 16982.0 1253.29   4
  -3  -5  -1 17031.5 1233.22   2
   3   5   1 17137.9 1265.53   9
   3   5   1 18530.5 1127.18  10
  -3   5   1 17101.6 1131.43   9
   3   5  -1 17207.7 1138.44  10
   3   5  -1 16369.2 1301.65   9
  -3  -5   1 18488.7 471.018  14
   3  -5   1 14118.4 811.429  11
   3   5   1 13439.0 847.804  12
  -3  -5   1 14101.1 815.639  11
  -3  -5  -1 15100.5 838.768  11
   3   5  -1 14898.7 894.102  12
  -3   5   1 16731.1 796.834  12
   3  -5  -1 15855.8 855.019  11
  -3   5  -1 15894.2 854.356  12
  -3  -5   2 6328.35 706.061   5
  -3  -5  -2 6219.25 461.655   4
  -3  -5  -2 6839.70 839.763   5
   3  -5   2 7212.58 836.626   4
   3  -5   2 7008.92 574.379  22
   3  -5  -2 5643.29 544.885  23
   3  -5   2 6047.93 555.827  23
  -3   5   2 5709.66 550.169  19
   3  -5  -2 6838.70 449.876  21
  -3   5  -2 6354.95 490.976  19
  -3  -5   2 5790.71 554.140  21
  -3  -5  -2 5871.89 549.108  21
   3  -5   2 5304.30 445.381  21
   3  -5  -2 7707.84 768.105   4
  -3   5  -2 7064.12 853.621   3
  -3   5   2 6846.98 777.048   3
   3  -5  -2 5698.54 715.918   2
  -3  -5  -2 7074.88 796.286   2
   3   5   2 7044.54 707.820  10
   3  -5   2 7340.61 440.506  10
  -3   5   2 6541.17 637.615   9
   3   5  -2 7117.75 749.995  10
   3   5   2 6072.79 729.890   9
   3   5  -2 6136.92 816.474   9
  -3  -5   2 7771.29 392.217  14
   3  -5  -2 5980.42 530.341  11
   3   5  -2 6473.79 591.889  12
  -3   5   2 7098.06 489.383  12
  -3   5  -2 5769.31 538.448  12
  -3  -5  -2 5537.58 511.162  11
   3   5   2 5219.94 534.605  12
  -3  -5  -3 52807.5 2486.79   5
   3  -5   3 50107.8 2433.23   4
   3   5  -3 56460.3 2154.98   5
  -3   5   3 53785.6 2138.08   4
   3  -5  -3 55596.1 2152.20   4
  -3   5   3 48883.5 2211.92   3
  -3   5  -3 58695.1 2633.58   3
  -3  -5  -3 52198.1 2394.03   2
   3  -5  -3 51361.7 2367.72   2
   3  -5   3 45607.6 1741.96  22
   3  -5  -3 47885.7 1765.97  23
  -3   5   3 45394.4 1769.15  19
   3  -5  -3 53829.7 1559.93  21
  -3  -5  -3 44772.5 1727.69  21
  -3  -5   3 48277.6 1807.39  21
   3  -5   3 50402.3 1671.08  21
  -3   5  -3 58395.8 1597.81  19
  -3   5   3 54968.9 1793.82   9
   3   5  -3 52746.3 2595.84   9
  -3  -5   3 47527.0 2180.53  10
   3  -5   3 56827.0 1827.01  10
   3   5   3 50638.9 2191.70   9
  -3  -5   3 57642.1 1518.19  14
   3   5   3 45785.6 1750.49  12
  -3   5   3 56152.9 1555.65  12
   3   5  -3 46519.9 1794.93  12
  -3   5  -3 47467.5 1777.80  12
   3  -5  -3 46565.4 1694.81  11
  -3  -5  -3 45753.1 1695.69  11
  -3  -5  -4 15366.8 1326.99   5
   3  -5   4 14793.6 1316.49   4
  -3   5  -4 16858.7 1389.20   3
  -3   5   4 15155.7 1119.76   3
   3  -5  -4 13408.8 1196.60   2
  -3  -5  -4 14552.6 1247.97   2
   3  -5   4 12998.8 895.449  22
   3  -5  -4 12945.8 844.294  23
  -3  -5   4 11991.5 872.166  21
  -3   5   4 11894.9 858.063  19
  -3  -5  -4 12566.9 864.097  21
   3   5  -4 14828.0 1366.80   9
   3   5   4 14665.7 1083.73   9
  -3  -5   4 13583.9 1174.95  10
   3  -5   4 16235.2 1041.94  10
  -3   5   4 12010.7 800.676  16
  -3  -5   4 14602.1 759.809  14
   3  -5  -4 13195.1 859.513  11
   3   5   4 13005.7 873.143  12
  -3  -5  -4 13922.6 876.868  11
  -3   5  -4 12343.0 872.592  12
   3   5  -4 13196.2 894.009  12
  -3   5   4 16083.6 716.530  12
  -3  -5  -5 1698.52 483.068   5
   3   5  -5 1604.98 515.066   9
  -3   5   5 1722.71 447.921   7
   3  -5   5 686.911 315.358   4
  -3   5  -5 1593.69 459.034   3
   3  -5  -5 1082.50 268.709  23
   3  -5   5 1159.72 323.897  22
  -3   5   5 1343.94 326.649  19
  -3  -5   5 1278.74 348.347  21
  -3  -5  -5 923.517 301.452  21
  -3  -5   5 970.982 366.787  10
   3  -5   5 1228.85 333.817  10
   3  -5  -5 1021.76 288.200  11
  -3  -5  -5 1167.89 311.903  11
  -3   5   5 1158.79 261.218  16
   3   5   5 1476.07 280.656  18
  -3  -5   5 1262.25 260.799  14
   3   5  -5 1047.49 277.218  12
   3   5   5 597.352 232.557  12
  -3   5  -6 9169.65 1085.20   3
   3  -5   6 8158.02 801.878  22
   3  -5  -6 10049.1 731.070  23
  -3  -5  -6 7997.37 762.715  21
  -3   5   6 6833.19 687.914  19
  -3  -5   6 10460.7 1183.81  10
   3  -5   6 9280.39 991.828  10
   3   5   6 8725.65 962.012  10
   3   5   6 10447.8 755.315  18
  -3   5   6 8602.20 668.239  16
  -3   5  -6 8106.03 798.475  15
  -3  -5   6 9413.39 739.404  14
   3  -5  -6 8811.35 775.831  11
   3   5   6 7753.03 723.609  12
  -3  -5  -6 8834.00 772.117  11
   3   5  -6 9553.04 830.582  12
  -3   5  -6 7289.89 716.332  13
   3  -5   7 2346.96 462.778  22
   3   5   7 2998.86 424.658  18
  -3  -5  -7 2464.15 458.595  20
   3   5   7 2650.35 399.552  22
  -3   5   7 2541.38 435.636  19
  -3  -5   7 2633.32 446.753  14
  -3   5  -7 1448.19 379.747  15
  -3   5  -7 1867.61 406.422  13
  -3  -5  -7 2173.26 424.150  11
   3   5   7 2128.34 396.325  12
   3  -5  -7 2266.34 424.263  11
   3   5  -7 2563.50 449.630  12
   3  -5   8 351.555 291.067  22
  -3   5   8 183.400 182.483  19
   3  -5  -8 432.344 298.635  17
  -3   5   8-124.872 198.998  18
   3   5   8 393.191 217.292  18
  -3  -5  -8 474.801 284.498  20
  -3  -5   8 242.401 195.758  14
  -3   5  -8 111.421 252.141  15
  -3   5  -8 274.632 249.305  13
  -3  -5  -8 393.851 235.831  11
   3   5  -8-2.51891 230.513  13
   3   5   8 79.3890 185.448  12
   3  -5   9 2870.38 563.235  22
  -3   5   9 3030.41 494.156  19
  -3  -5  -9 3729.80 635.158  20
  -3   5   9 3634.00 627.184  18
   3  -5  -9 3577.04 622.435  17
  -3  -5   9 3789.42 594.369  14
  -3   5  -9 3343.65 580.317  15
  -3   5  -9 3003.21 553.863  13
   3   5   9 3076.57 509.775  12
   3   5  -9 3000.98 559.164  13
  -3  -6   0-123.650 145.650   4
   3  -6   0 255.146 212.598   4
   3  -6   0-73.0570 167.755   2
  -3  -6   0 186.834 231.170   2
  -3  -6   0-218.961 219.992  21
   3  -6   0 134.124 132.900  21
  -3   6   0-85.0381 172.689  19
   3  -6   0 338.915 262.737  23
  -3  -6   0-20.1315 170.577  11
   3  -6   0 110.063 178.457  11
   3   6   0-97.7942 204.854   9
  -3  -6   0 96.5057 167.528   5
   3   6   0 13.5316 169.304  12
  -3   6   0-83.0392 122.442  12
  -3  -6   1 17114.4 1353.29   2
   3  -6  -1 19128.7 1423.52   2
  -3   6  -1 17221.7 1456.42   3
  -3   6   1 16963.2 1399.75   3
  -3  -6  -1 16615.0 1341.16   2
   3  -6  -1 17439.9 1296.99   4
   3  -6   1 18998.6 1443.37   4
   3  -6   1 16054.0 1310.36   2
   3  -6  -1 15960.7 1009.14  23
  -3  -6  -1 16480.6 995.499  21
  -3  -6   1 15619.8 967.286  21
   3  -6  -1 17864.8 835.469  21
  -3   6  -1 17960.8 971.559  19
  -3   6   1 17939.0 1025.72  19
   3  -6   1 18096.1 870.004  21
   3   6   1 18927.5 1457.98   9
   3   6  -1 18026.6 1495.48   9
  -3  -6  -1 19196.8 1100.18   4
  -3  -6   1 17771.3 1263.34   4
  -3  -6  -1 18588.9 1487.80   5
  -3  -6  -1 16840.6 975.484  11
   3   6  -1 16387.6 1025.77  12
   3   6   1 15017.4 973.744  12
   3  -6   1 15388.9 944.711  11
   3  -6  -1 15012.0 924.343  11
  -3  -6   1 15268.6 943.767  11
  -3   6   1 17373.3 914.065  12
  -3   6  -1 17175.6 977.891  12
  -3   6  -2 465.835 251.297   3
   3  -6   2 621.994 285.147   4
  -3  -6   2 178.617 142.159   4
   3  -6  -2 500.129 250.363   4
   3  -6  -2 209.775 189.864   2
  -3  -6  -2 250.752 214.826   2
  -3   6   2 96.0478 230.102   3
   3  -6  -2 752.007 305.019  23
   3  -6   2 502.819 184.518  21
  -3   6   2 412.685 249.038  19
  -3  -6   2 253.546 184.083  21
   3  -6  -2 506.653 164.337  21
  -3  -6  -2 367.688 236.438  21
   3  -6  -2 266.495 186.405  11
   3  -6   2 146.788 172.838  11
  -3  -6  -2 434.365 219.826  11
  -3   6  -2 302.631 169.840  19
   3   6   2 311.614 214.109   9
   3   6  -2 922.767 384.301   9
  -3   6   2 311.385 161.436   9
  -3  -6  -2 178.810 174.648   5
   3   6   2 342.550 189.905  12
   3   6  -2 345.976 226.439  12
  -3   6   2 277.093 133.936  12
  -3   6  -2 260.873 187.331  12
  -3   6   3 661.769 282.353   3
   3  -6  -3 711.619 250.038   4
   3  -6  -3 797.773 338.017   2
  -3  -6  -3 648.952 313.272   2
   3  -6   3 288.322 208.172   4
  -3   6  -3 273.604 261.145   3
   3  -6  -3 443.916 210.562  23
  -3  -6   3 615.912 258.592  21
   3  -6   3 629.282 205.957  21
   3  -6  -3 231.055 121.576  21
  -3   6   3 486.264 233.968  19
  -3  -6  -3 360.591 221.954  21
  -3  -6  -3 509.709 238.489  11
   3  -6  -3 467.067 212.989  11
  -3   6  -3 304.418 146.233  19
   3   6   3 417.019 247.530   9
  -3   6   3 354.936 142.545  12
   3   6  -3 576.816 272.514  12
   3   6   3 634.489 234.968  12
  -3   6  -3 563.587 232.772  12
   3  -6  -4 629.778 245.655  23
   3  -6   4 741.061 251.064  22
  -3  -6   4 379.796 209.010  21
   3  -6   4 1114.23 280.455  21
   3  -6  -4 652.706 188.490  21
  -3  -6  -4 956.689 313.830  21
  -3   6   4 339.195 227.238  19
   3  -6  -4 820.810 287.762  11
  -3  -6   4 516.361 242.386  10
  -3  -6  -4 363.265 194.461  11
  -3   6   4 369.069 164.846   3
   3   6  -4 777.269 324.584  12
  -3   6  -4 483.890 232.167  12
   3   6   4 641.396 262.497  12
  -3   6   5 5.54058 187.960  19
  -3  -6   5 19.3757 189.688  21
   3  -6   5 22.1410 172.111  21
  -3  -6  -5-81.6675 246.304  21
  -3  -6   5 136.447 140.477  10
   3  -6  -5-38.9333 167.269  11
  -3  -6  -5-285.150 231.519  11
   3   6   5 45.7646 134.229  18
  -3   6   5 130.111 189.700  16
   3  -6  -5-295.516 223.114  23
   3  -6   5-129.500 233.736  22
   3   6  -5-315.909 298.270  12
   3   6   5-133.874 168.774  12
  -3   6  -5 17.5644 191.598  12
  -3  -6   6 1492.35 417.053  21
  -3  -6  -6 631.148 274.950  21
  -3   6   6 440.577 218.042  19
  -3  -6  -6 894.233 305.856  11
   3  -6  -6 836.443 284.485  11
  -3   6   6 1130.01 275.495  16
   3  -6  -6 1111.71 291.538  23
   3  -6   6 1243.23 369.772  22
  -3   6  -6 1200.83 346.816  13
   3   6  -6 1095.79 344.019  12
   3   6   6 966.074 280.357  12
   3  -6   7 7243.07 833.155  22
  -3   6   7 5988.84 709.346  19
  -3  -6   7 6333.08 765.265  21
  -3   6  -7 6001.60 749.065  15
  -3  -6   7 7458.69 717.123  14
  -3  -6  -7 5923.66 713.842  11
   3   6   7 6282.05 694.456  12
   3   6  -7 6158.38 733.337  12
  -3   6  -7 6127.81 722.759  13
   3  -6  -7 5921.53 707.582  11
   3  -6   8 377.294 248.451  22
  -3  -6   8 1152.39 370.815  21
  -3   6   8 1127.74 344.845  19
  -3   6   8 1084.08 338.669  18
  -3   6  -8 1413.76 399.632  13
   3   6  -8 1437.78 416.263  13
   3  -6  -8 1350.85 378.354  11
   3   6   8 1329.38 353.883  12
  -3  -6  -8 676.114 298.334  11
   3   6  -8 661.354 284.859  12
  -3   6  -8 680.129 305.501  15
  -3   6   9-400.691 229.525  19
   3   7   0-86.5917 228.711  12
  -3   7   0-58.2170 127.944  12
   3  -7   0 8.49896 174.883  11
  -3  -7   0 32.6387 169.144  11
   3  -7   0 215.352 151.449  21
  -3  -7   0 403.491 258.244  21
  -3   7   0 142.281 198.123  19
   3  -7   0-21.9269 178.354   4
  -3   7   0 558.399 310.427   9
   3  -7  -1-21.8236 191.927  11
   3  -7   1 287.752 194.072  11
  -3  -7   1-16.8764 190.446  11
  -3  -7  -1 118.651 160.523  11
  -3   7   1-4.48401 199.814  19
  -3   7  -1 39.7056 135.442  19
   3  -7   1 52.7295 134.437  21
   3  -7  -1-58.5376 135.254  21
  -3  -7   1-116.391 231.862  21
  -3  -7  -1 206.366 246.762  21
  -3  -7   1 61.4710 113.951   4
   3  -7  -1-416.547 224.736   4
   3   7   1 36.9206 187.966  12
   3   7  -1 97.6278 230.978  12
  -3   7   1 457.686 213.246  12
  -3   7  -1 187.063 174.771  12
   3   7   2 2385.14 431.711  12
   3   7  -2 2363.99 471.575  12
  -3   7   2 1944.94 329.928  12
  -3   7  -2 1593.45 353.758  12
  -3   7   2 1770.63 364.433  19
   3  -7   2 1928.16 328.085  21
  -3   7  -2 2770.76 400.008  19
   3  -7  -2 2203.24 311.899  21
  -3  -7  -2 1640.19 371.350  21
  -3  -7   2 1758.80 396.342  21
  -3  -7  -2 2108.25 398.823  11
   3  -7   2 1675.07 353.649  11
  -3  -7   2 1481.46 347.786  11
   3  -7  -2 1675.39 361.140  11
  -3  -7   2 1790.46 472.364   4
   3   7   2 1980.57 503.063   9
  -3   7  -3 2072.33 339.151  19
   3  -7  -3 2062.37 404.912  11
  -3  -7  -3 1591.62 351.204  11
   3  -7   3 1413.58 343.286  11
  -3  -7   3 1722.30 371.735  11
   3   7   3 1649.45 365.527  12
   3   7  -3 1801.81 445.951  12
  -3   7  -3 1357.54 367.025  12
  -3  -7   3 2097.42 443.676  21
   3  -7   3 2128.92 358.343  21
  -3  -7  -3 1823.22 380.818  21
  -3   7   3 1533.73 378.129  19
   3   7   4 7522.62 763.993  12
   3   7  -4 8279.93 862.651  12
  -3   7  -4 8039.72 810.779  12
   3  -7  -4 7097.87 733.734  11
  -3  -7  -4 7247.91 745.729  11
  -3  -7  -4 7100.34 744.052  21
  -3   7   4 6675.13 760.031  19
  -3  -7   4 6902.33 754.312  21
   3  -7   4 7545.76 696.914  21
  -3   7   5 17510.7 1135.14  16
  -3  -7  -5 18169.2 1241.02  21
  -3   7   5 18725.8 1275.22  19
  -3  -7   5 17087.2 1233.46  21
   3  -7   5 18181.2 1151.87  21
   3   7   5 16702.6 1166.57  12
   3  -7  -5 16790.9 1167.53  11
  -3  -7  -5 17543.8 1202.32  11
   3   7  -5 17766.4 1290.99  12
  -3   7  -5 16927.2 1243.93  12
  -3   7   6 91.9452 172.961  16
  -3   7   6 693.985 301.540  19
  -3  -7   6 116.691 225.000  21
   3  -7   6-138.841 253.101  21
  -3  -7  -6 680.721 350.957  21
  -3   7  -6 248.959 237.430  13
   3   7  -6 474.270 276.038  12
   3   7   6 3.12094 150.272  12
  -3  -7  -6 496.999 275.193  11
   3  -7  -6 92.3895 202.795  11
  -3   7   7 5452.57 718.346  19
  -3  -7   7 5598.65 765.839  21
   3  -7   7 4527.87 649.381  21
  -3   7  -7 4565.64 691.796  15
  -3  -7  -7 5678.76 731.263  11
   3   7   7 5482.13 682.736  12
   3  -7  -7 6213.36 754.591  11
   3   7  -7 6436.52 798.997  12
  -3   7  -7 6230.36 764.489  13
   3  -8   0-82.6019 204.989  11
  -3  -8   0 38.9336 163.927  11
  -3   8   0 17.2767 150.668  19
  -3  -8   0 37.7901 193.978  21
   3   8   0 36.5362 224.905  12
  -3   8   0-259.290 204.056  12
  -3   8  -1 966.347 284.669  19
  -3  -8  -1 1386.66 347.528  11
   3  -8  -1 1182.48 331.956  11
  -3  -8   1 846.548 296.949  11
   3  -8   1 1346.67 331.505  11
  -3  -8  -1 643.307 270.513  21
  -3   8   1 653.763 251.031  19
  -3  -8   1 1012.35 313.760  21
   3   8   1 980.264 330.562  12
   3   8  -1 1461.23 406.469  12
  -3   8   1 943.253 258.077  12
  -3   8  -1 696.636 248.152  12
  -3   8  -2 641.853 248.162  19
   3  -8  -2 912.370 288.739  11
  -3  -8  -2 1058.68 322.063  11
   3  -8   2 1091.62 347.234  11
  -3  -8   2 852.205 294.373  11
   3   8  -2 441.058 244.900  12
   3   8   2 556.485 230.756  12
  -3   8  -2 1146.06 330.048  12
  -3  -8   2 1163.16 373.788  21
  -3   8   2 1246.96 355.214  19
  -3  -8  -2 1292.06 372.237  21
   3  -8   3 995.270 292.269  11
  -3  -8   3 1210.80 344.072  11
   3  -8  -3 773.577 273.286  11
  -3  -8  -3 1525.99 376.237  11
   3   8  -3 874.864 370.837  12
  -3   8  -3 865.318 316.775  12
   3   8   3 1281.75 363.859  12
  -3  -8   3 1478.15 386.240  21
  -3   8   3 1541.81 406.760  19
  -3  -8  -3 1273.39 351.518  21
  -3   8   4 5377.86 669.215  16
  -3  -8  -4 5875.49 709.636  21
  -3  -8   4 6892.07 801.754  21
   3  -8   4 6349.90 679.438  21
  -3   8   4 6390.62 770.699  19
   3  -8   4 7470.74 806.293  11
   3   8   4 6675.00 765.919  12
   3   8  -4 6091.25 785.639  12
   3  -8  -4 6506.77 751.677  11
  -3  -8  -4 6047.07 727.429  11
  -3   8  -4 6238.04 753.922  12
  -3  -8   4 6217.25 738.317  11
  -3   8   5 53.9677 150.392  16
  -3   8   5 200.810 237.769  19
  -3  -8   5-131.324 273.224  21
   3  -8   5 262.329 211.430  21
  -3  -8  -5 146.590 207.931  21
   3   8   5-111.670 202.994  12
   3   8  -5 602.380 355.485  12
  -3   8  -5-99.1951 197.513  12
   3  -8  -5-208.206 212.225  11
  -3  -8  -5 692.156 308.216  11
  -3  -8  -6 5268.86 719.700  21
  -3   8  -6 5242.83 713.514  13
   3   8   6 4750.46 654.485  12
  -3   9   0 38.0962 164.743  19
  -3  -9   0 537.428 293.274  11
   3  -9   0 185.846 223.635  11
  -3  -9   0-95.7600 249.504  21
   3   9   0-413.546 278.078  12
  -3   9  -1-116.195 204.396  19
   3  -9   1 326.282 255.216  11
  -3  -9   1-146.234 220.637  11
   3  -9  -1 237.775 187.507  11
  -3  -9  -1-26.7720 214.424  11
   3   9   1-360.369 265.519  12
   3   9  -1-19.5044 185.578  12
  -3   9  -1-49.7553 173.556  12
  -3   9   1-130.723 225.466  19
  -3  -9   1 300.233 284.475  21
  -3  -9  -1-28.9861 233.965  21
   3  -9  -2 690.900 275.983  11
   3  -9   2 741.061 284.402  11
  -3  -9   2 975.473 338.370  11
  -3  -9  -2 550.786 285.062  11
  -3   9   2 150.052 262.282  19
  -3  -9  -2 473.010 248.289  21
  -3  -9   2 234.241 234.323  21
   3   9   2 622.362 311.591  12
   3   9  -2 554.299 331.244  12
  -3   9  -2 968.505 321.984  12
  -3  -9  -3 731.040 324.085  21
  -3   9  -3 99.2547 134.392  12
  -4   0   0 510069. 10101.8   4
   4   0   0 499320. 10155.9   3
   4   0   0 491935. 9613.28  23
  -4   0   0 513884. 9376.31  21
   4   0   0 491739. 10110.7   9
   4   0   0 517132. 10125.6  10
  -4   0   0 518684. 10167.0   9
  -4   0   0 497516. 9601.92  16
  -4   0   0 497406. 9565.24  15
  -4   0   0 491414. 9800.02   7
   4   0   1 769607. 14470.9   7
  -4   0  -1 825887. 14132.4   1
   4   0   1 759155. 14731.2   4
  -4   0  -1 802524. 14766.0   4
  -4   0   1 772988. 14096.1   2
   4   0   1 850168. 14122.3   2
   4   0   1 793151. 14888.0   3
  -4   0   1 822311. 14996.6   4
   4   0  -1 807981. 14968.6   3
  -4   0  -1 782016. 14852.5   3
   4   0  -1 773049. 14112.0   1
   4   0   1 795324. 14286.3  23
   4   0  -1 769779. 14359.7  23
  -4   0   1 805568. 14070.5  21
  -4   0  -1 768110. 14176.2  21
  -4   0  -1 796868. 14181.6  20
   4   0  -1 823786. 14900.3  10
   4   0  -1 779727. 14783.2   9
  -4   0   1 764739. 14856.9  10
  -4   0   1 805578. 14802.1   9
   4   0   1 781822. 14984.0   9
  -4   0  -1 785989. 14261.8  16
  -4   0  -1 780394. 14364.0  15
  -4   0   1 789422. 14194.1  15
   4   0  -1 794387. 14053.5  12
  -4   0   1 939374. 13981.6  11
   4   0  -2 5984.42 394.212  23
   4   0   2 6662.87 335.522  23
   4   0  -2 6795.97 500.455   9
  -4   0   2 6473.04 490.308   9
  -4   0   2 5653.10 526.556  10
   4   0   2 5805.23 552.713   9
   4   0   2 6571.48 511.668   3
   4   0  -2 6120.80 526.422   3
   4   0   2 5810.81 468.642   4
  -4   0  -2 6220.07 496.011   3
  -4   0   2 5689.35 517.629   3
  -4   0   2 6150.84 395.920  16
  -4   0  -2 6577.91 327.757  16
   4   0  -2 6666.47 245.524  12
  -4   0  -2 6592.22 481.926   4
  -4   0  -3 164966. 3855.71   4
   4   0   3 173838. 3936.25   3
   4   0  -3 173016. 4098.77   3
  -4   0  -3 170660. 3908.64   3
  -4   0   3 161476. 4083.74   3
   4   0   3 163461. 3885.41   4
   4   0   3 161612. 3715.02  22
   4   0  -3 167698. 3635.12  23
   4   0   3 172528. 3357.58  23
  -4   0  -3 191862. 4422.16   9
  -4   0   3 163769. 4227.43  10
   4   0  -3 167186. 3833.43   9
   4   0  -3 181769. 4308.63  10
   4   0   3 163251. 4243.41   9
  -4   0   3 162474. 3820.13   9
  -4   0  -3 169232. 3328.05  16
  -4   0  -3 180594. 3285.81  17
  -4   0   3 164423. 3616.16  16
   4   0  -3 171261. 3426.68  13
  -4   0   3 202271. 3310.65  12
   4   0  -3 173211. 3267.65  12
   4   0   4 334.611 141.620   4
   4   0  -4 343.214 137.466   3
  -4   0  -4 261.913 121.171   3
   4   0   4 431.772 145.704   3
   4   0  -4 413.514 135.002  23
   4   0   4 487.609 71.0444  23
   4   0   4 337.243 162.817  22
  -4   0   4 127.764 142.433  10
   4   0  -4 598.803 230.592  10
  -4   0  -4 517.881 100.683  17
  -4   0   4 585.692 161.414  16
  -4   0   4 574.028 172.274  18
  -4   0  -4 504.017 68.8747  16
  -4   0  -4 386.153 186.542  15
   4   0   4 457.725 191.451  14
   4   0  -4 472.570 149.475   9
   4   0   4 277.764 124.203   6
  -4   0   4 360.483 189.908   8
   4   0   4 298.270 172.407   9
  -4   0  -4 478.245 190.703   9
   4   0   5 88978.0 2645.19   6
  -4   0   5 92418.5 2104.31   5
  -4   0   5 102212. 3149.48   8
  -4   0  -5 85023.2 2658.25   5
   4   0   5 84616.6 2485.46   4
   4   0  -5 86300.9 2533.86   3
  -4   0  -5 92324.1 2263.04   3
   4   0   5 79253.7 2342.17  22
   4   0  -5 84535.4 2148.50  23
   4   0   5 78548.0 2937.03  10
  -4   0  -5 102124. 3064.50   9
  -4   0   5 82309.0 2973.67  10
   4   0  -5 87856.6 2310.24   9
  -4   0   5 83691.2 2321.39  18
  -4   0  -5 87999.0 2051.12  17
  -4   0   5 85934.0 2166.74  16
  -4   0  -5 79826.1 2327.88  15
   4   0   5 76299.1 2306.98  14
   4   0  -5 82280.4 2137.18  13
   4   0   6 2342.78 393.000   6
   4   0  -6 2986.55 558.789   6
  -4   0  -6 2286.21 380.572   5
   4   0   6 2109.25 346.825   4
   4   0  -6 2601.69 362.352   3
  -4   0  -6 2333.11 253.463   3
   4   0  -6 2697.86 298.999  23
   4   0   6 2946.86 399.475  22
  -4   0   6 2484.33 371.213  18
  -4   0  -6 2727.58 295.620  17
  -4   0   6 2671.63 303.869  16
   4   0  -6 2559.43 334.540  13
   4   0   6 2542.09 378.535  14
  -4   0  -6 2641.95 384.457  15
   4   0   6 2019.03 477.906  10
   4   0  -6 3098.65 341.538   9
  -4   0   6 2616.66 520.301  10
   4   0   7 26044.9 1308.67  22
   4   0  -7 31570.6 1121.45  23
  -4   0   7 30368.4 1930.83  10
   4   0   7 30739.4 1970.16  10
  -4   0   7 26569.9 1331.88  18
   4   0  -7 26626.3 1342.17  17
  -4   0  -7 30294.5 1174.13  17
  -4   0   7 32820.3 1156.59  16
   4   0  -7 32547.0 1035.47  15
  -4   0  -7 26455.8 1314.12  15
   4   0   7 26680.7 1343.74  14
   4   0   7 31259.7 1477.78   4
  -4   0  -7 29395.7 1911.81   8
  -4   0  -7 31962.2 1501.24   5
   4   0  -7 30287.2 1920.64   6
  -4   0   8 1519.83 381.190  14
   4   0   8 1537.53 376.019  14
  -4   0  -8 2172.56 412.950  15
   4   0   8 1556.92 371.834  22
  -4   0  -8 1562.75 280.443  17
   4   0  -8 1373.43 338.984  17
   4   0  -9 11545.5 988.538  17
   4   0   9 13003.5 994.847  22
   4   0   9 10584.9 953.656  14
  -4   0  -9 13028.3 984.797  15
  -4   0   9 11825.2 989.930  14
   4   0 -10 447.521 331.397  17
   4   0  10 304.920 244.434  22
   4   0  10 1057.16 341.339  14
  -4   0  10 189.995 193.689  14
  -4   0 -10 655.342 275.367  15
   4   0 -11-35.0885 220.839  17
  -4   0 -11 237.888 263.889  15
   4   0  11 429.087 334.616  14
  -4   0  11 348.087 282.006  14
   4   0  11-272.327 294.274  22
  -4  -1   0 247916. 4954.55   7
   4  -1   0 245359. 5403.71   7
  -4  -1   0 237422. 4871.59   2
   4  -1   0 250498. 4863.13   2
   4  -1   0 251853. 5583.63   3
   4   1   0 251154. 5569.03   3
  -4   1   0 256304. 5603.22   4
   4  -1   0 236774. 5014.55  23
   4  -1   0 261531. 4911.99  22
  -4  -1   0 237379. 4927.49  21
  -4   1   0 276085. 4612.22  20
  -4   1   0 256742. 5504.37   9
   4  -1   0 258961. 5316.86  10
   4   1   0 241382. 5567.55   9
   4  -1   0 241303. 5448.06   9
  -4  -1   0 236028. 4998.16  16
   4  -1   0 255039. 4794.82  17
  -4   1   0 235093. 4996.63  16
  -4   1   0 247163. 4900.17  15
  -4  -1   0 237710. 5023.32  15
   4   1   0 243392. 4953.55  12
   4  -1   0 277263. 4700.24  11
   4  -1   0 290940. 4845.65  12
  -4  -1   0 260382. 4700.17  11
  -4   1  -1 45731.1 1629.89   4
   4  -1   1 47595.3 1557.09   7
  -4   1   1 46172.5 1610.80   7
  -4   1   1 48295.2 1710.14   4
  -4  -1  -1 45565.0 1444.09   4
  -4   1   1 43082.1 1228.13   2
   4   1   1 47076.0 1254.91   2
   4  -1   1 46852.4 1672.58   3
   4  -1  -1 47345.1 1664.19   3
  -4   1   1 42929.2 1615.33   3
   4   1   1 46113.0 1606.10   3
   4   1  -1 46577.0 1682.36   3
  -4  -1  -1 45861.7 1606.33   3
   4  -1   1 43934.4 1614.99   4
   4  -1   1 43788.0 1247.24  23
   4  -1  -1 45690.6 1312.98  23
   4  -1   1 46932.5 1284.31  22
   4  -1  -1 51372.6 1111.59  22
   4  -1   1 58091.8 1132.97  21
  -4  -1  -1 42953.2 1229.71  21
  -4  -1   1 42135.4 1200.48  21
  -4  -1  -1 43683.9 1245.46  20
   4   1   1 44093.0 1664.53   9
  -4  -1   1 43199.4 1655.83  10
  -4   1   1 46587.8 1508.81   9
   4  -1  -1 47743.9 1489.36  10
  -4  -1   1 46181.7 1663.98   9
   4  -1   1 43914.3 1651.44   9
   4   1  -1 46535.9 1661.38   9
   4  -1  -1 44821.7 1493.16   9
  -4   1  -1 49305.3 1720.14   9
   4   1   1 53770.5 1029.96  17
  -4   1  -1 44965.6 1247.55  16
  -4   1  -1 54120.0 1075.76  17
  -4  -1   1 50296.1 1057.80  18
  -4  -1  -1 45329.8 1233.31  16
  -4  -1  -1 56442.6 1018.72  18
   4  -1  -1 45526.5 1207.45  17
   4  -1  -1 53576.9 1124.06  15
  -4   1   1 48785.3 1106.93  15
  -4   1  -1 44372.8 1264.16  15
   4   1  -1 44430.0 1186.37  12
  -4   1   1 57326.2 1114.76  11
   4  -1  -1 52441.9 1092.19  11
  -4  -1  -1 46211.5 1070.98  11
   4  -1  -1 52159.2 982.884  12
  -4  -1   2 86176.8 2120.36   8
  -4   1  -2 79951.1 2292.07   4
  -4   1   2 72158.2 2270.62   7
  -4   1   2 79800.5 2395.88   4
   4  -1  -2 71112.6 2001.48   1
   4  -1   2 79944.7 2310.93   3
  -4  -1  -2 78151.3 1936.68   4
  -4  -1  -2 72605.7 2015.27   1
   4  -1  -2 79121.7 2288.77   3
   4   1   2 76989.1 2164.50   3
  -4  -1  -2 76088.8 2156.63   3
  -4   1   2 75292.6 2262.44   3
  -4   1   2 72277.9 1964.49   2
   4   1  -2 80510.4 2376.62   3
   4   1   2 84058.6 2046.45   2
   4  -1   2 72032.3 2239.65   4
   4  -1   2 74155.3 1750.02  23
   4  -1   2 74387.6 1907.03  22
   4  -1  -2 74953.2 1888.04  23
  -4  -1  -2 73334.5 1841.81  21
  -4  -1  -2 71472.9 1863.78  20
   4   1  -2 77918.9 2272.66   9
   4   1   2 74155.3 2340.91   9
  -4  -1   2 80394.3 2314.01   9
  -4  -1   2 70558.6 2326.37  10
  -4   1   2 74470.7 2146.06  10
   4  -1  -2 80328.7 2174.70  10
   4  -1   2 71431.2 2341.58   9
  -4   1   2 74705.9 1967.67   9
   4  -1  -2 77545.1 1988.58   9
  -4  -1   2 79803.8 1703.20  18
  -4   1  -2 76008.2 1745.31  16
  -4   1   2 75262.8 1870.62  16
  -4  -1   2 73758.5 1881.21  16
  -4  -1  -2 76356.1 1723.16  16
   4  -1  -2 87690.5 1508.34  15
  -4   1  -2 72926.4 1888.24  15
   4  -1  -2 82190.6 1711.35  11
  -4  -1  -2 75939.4 1683.26  11
   4   1  -2 73327.4 1702.09  12
  -4   1   3 43380.4 1713.92   8
  -4  -1   3 45176.7 1527.09   8
  -4  -1  -3 37534.6 1559.21   5
  -4   1  -3 38265.8 1505.17   4
  -4  -1  -3 38527.3 1157.22   4
   4  -1   3 40325.0 1126.89   6
   4   1   3 37126.5 1166.22   4
   4  -1   3 40497.3 1516.01   3
   4  -1  -3 38450.7 1468.33   3
  -4   1   3 41150.1 1651.42   4
   4   1   3 41808.3 1389.10   3
  -4   1   3 39965.4 1428.43   2
   4  -1  -3 36886.5 1441.20   1
   4   1   3 43413.7 1486.11   2
  -4  -1  -3 36682.4 1421.69   1
   4  -1   3 37440.3 1506.92   4
  -4   1   3 36746.6 1465.22   3
   4   1  -3 41806.3 1606.56   3
  -4  -1  -3 37172.4 1320.18   3
   4  -1  -3 38146.1 1186.07  23
   4  -1   3 39126.2 1031.23  23
   4   1   3 39478.0 992.782  23
   4  -1   3 37568.9 1258.63  22
  -4  -1  -3 36430.9 1205.62  21
  -4  -1  -3 37766.0 1236.92  20
   4   1  -3 37698.5 1487.86   9
  -4  -1   3 34318.1 1595.31  10
  -4   1   3 37362.7 1500.59  10
   4  -1  -3 39394.6 1169.92   9
  -4  -1  -3 42506.0 1653.72   9
   4  -1   3 35721.9 1609.38   9
   4   1  -3 42078.5 1718.39  10
  -4   1   3 38006.4 1165.12   9
  -4   1  -3 44829.8 1778.13   9
   4   1   3 36995.4 1568.61   9
   4  -1  -3 37448.2 1211.07  17
  -4   1   3 36671.9 1173.97  16
  -4  -1  -3 41250.5 958.805  17
  -4  -1   3 36248.3 1180.93  16
  -4   1  -3 39278.2 1020.76  16
  -4  -1  -3 39699.4 986.555  16
  -4   1  -3 35735.0 1233.28  15
  -4  -1  -3 37594.6 1260.89  15
   4   1  -3 37510.8 1041.51  12
   4  -1   4 53514.2 2001.37   4
   4   1   4 60327.1 2116.71   6
  -4   1   4 66164.2 2385.41   8
  -4  -1   4 64640.2 2138.70   8
  -4  -1  -4 55459.5 2063.96   5
   4  -1  -4 54591.8 2210.62   6
   4  -1   4 58916.2 1661.47   6
   4  -1   4 58708.6 1935.62   3
  -4   1   4 58350.6 2037.65   2
   4   1   4 60290.3 1713.08   3
   4  -1  -4 56726.8 1910.39   3
   4   1   4 56435.3 1587.40   4
  -4   1   4 61528.7 2208.05   4
   4   1   4 62078.6 2089.07   2
   4   1  -4 59947.8 2074.02   3
  -4   1   4 54997.3 1921.24   3
   4  -1  -4 54316.7 2030.05   1
  -4  -1  -4 56997.1 2068.95   1
   4  -1  -4 54192.8 1600.74  23
   4   1   4 64118.6 1299.55  23
   4  -1   4 50958.6 1704.17  22
   4   1   4 51496.5 1702.65  22
   4  -1   4 58187.2 1349.16  23
   4  -1  -4 60691.6 1480.53   9
   4   1  -4 55501.7 1959.47   9
  -4  -1  -4 62833.0 2194.83   9
  -4  -1   4 53138.4 2223.29  10
  -4   1   4 54828.6 2091.20  10
   4   1  -4 65110.0 2384.38  10
   4   1   4 55192.7 2095.06   9
   4  -1  -4 62301.3 2169.57  10
  -4   1  -4 66354.2 2376.33   9
  -4  -1   4 56912.5 1622.19  18
  -4   1   4 54813.0 1599.64  16
   4  -1  -4 51900.0 1689.56  17
  -4   1  -4 58620.7 1342.46  16
  -4  -1   4 53867.1 1616.64  16
  -4  -1  -4 58751.1 1440.71  17
   4   1   4 68412.2 1306.96  16
  -4  -1  -4 53288.8 1714.64  15
   4  -1   4 52160.4 1715.35  14
   4  -1  -4 62527.8 1155.02  15
   4  -1  -4 59815.7 1144.57  15
  -4   1  -4 50289.4 1697.35  15
  -4   1   4 67789.5 1218.04  12
  -4   1   5 2202.99 302.423   5
   4  -1  -5 1124.62 338.755   6
   4   1   5 979.706 273.282   6
  -4  -1  -5 1095.25 285.162   5
  -4  -1   5 1627.23 341.510   8
  -4  -1  -5 1235.25 333.267   8
   4   1  -5 1632.95 311.163   9
  -4  -1  -5 1535.42 327.989   9
   4   1   5 1530.91 343.335   9
   4  -1  -5 1333.08 256.089   3
   4   1  -5 1269.85 266.838   3
   4   1   5 1747.65 216.430   3
  -4   1   5 1756.43 355.570   2
   4   1   5 1620.51 347.703   2
   4  -1  -5 1139.81 286.882   1
  -4   1   5 1197.10 256.485   3
   4   1   5 1572.34 225.324   4
  -4  -1  -5 1508.13 364.324   1
   4  -1   5 1602.84 330.086   4
   4  -1  -5 1510.35 231.414  23
   4   1  -5 1475.15 235.015  23
   4  -1   5 1199.02 272.119  22
   4   1   5 1464.81 300.809  22
  -4  -1   5 1293.55 385.208  10
  -4   1   5 1308.03 339.507  10
   4  -1  -5 1764.80 360.408  10
   4  -1   5 1221.09 356.086  10
   4  -1  -5 1300.17 123.603   9
  -4  -1  -5 1526.47 206.227  17
  -4   1   5 1355.25 220.665  16
  -4   1   5 1184.54 281.963  18
   4  -1  -5 1522.78 304.179  17
  -4   1  -5 1573.83 120.708  16
   4  -1  -5 1597.31 114.496  15
  -4  -1   5 1427.09 242.469  16
  -4   1  -5 1439.66 288.832  15
   4  -1   5 1411.91 298.378  14
   4   1   5 1471.03 266.320  14
  -4  -1  -5 1289.95 249.219  15
   4   1  -5 829.705 185.314  13
   4   1  -5 554.775 134.318  12
  -4  -1  -6 430.850 175.313   9
   4   1  -6 195.674 154.732   9
   4  -1  -6 469.798 262.165   6
  -4  -1  -6 527.884 281.004   8
  -4  -1  -6 202.363 166.711   5
  -4   1   6 511.546 155.700   5
   4   1   6 336.525 119.503   4
   4  -1  -6 539.072 166.220   3
   4   1  -6 521.092 192.052   3
   4  -1   6 646.229 244.528   4
   4  -1  -6 440.896 210.988   1
  -4  -1  -6 176.308 196.427   1
   4   1  -6 1067.71 217.005  23
   4  -1  -6 312.709 136.941  23
   4  -1   6 364.763 223.610  22
   4   1   6 305.012 200.977  22
  -4   1   6 282.603 169.575  10
  -4  -1   6 943.215 370.331  10
   4   1   6 666.039 230.229   9
   4  -1   6 226.349 180.080  10
   4   1   6 462.786 241.799  10
  -4  -1  -6 576.822 153.263  17
  -4   1   6 388.852 136.719  16
  -4   1   6 412.219 240.713  18
   4  -1  -6 507.783 237.519  17
   4  -1   6 376.898 247.711  14
  -4  -1   6 457.820 150.607  16
   4   1   6 438.457 207.456  14
  -4   1  -6 359.415 218.107  15
  -4  -1  -6 275.370 182.342  15
   4   1  -6 137.076 133.407  13
   4   1  -7-395.859 248.436   6
   4  -1  -7-107.805 227.404   6
  -4   1  -7-92.8738 100.896   5
  -4  -1  -7 153.376 237.562   8
  -4   1  -7 93.1055 186.280   8
  -4  -1  -7 357.822 189.683   5
   4   1  -7 146.735 156.449   9
   4  -1   7 144.675 150.605   4
   4  -1  -7 561.217 295.034   1
  -4  -1  -7-32.3458 174.934   1
   4   1  -7 323.667 143.454  23
   4  -1  -7 42.0748 85.1480  23
   4   1   7 36.0896 173.505  22
   4  -1   7 88.8633 182.539  22
  -4   1   7 59.7933 200.193  18
  -4   1   7-67.1399 102.909  16
   4  -1  -7-37.8192 185.297  17
  -4  -1  -7 91.4028 118.439  17
  -4  -1   7-68.8809 191.183  10
  -4   1   7 132.011 160.123  10
   4  -1   7 52.7398 212.835  10
   4   1   7-827.791 361.666  10
  -4  -1   7 201.761 140.765  16
  -4  -1   7 198.171 222.949  14
  -4   1  -7 156.372 221.080  15
   4  -1   7 50.2206 205.692  14
   4   1   7 17.2758 178.416  14
  -4  -1  -7-82.3932 209.935  15
   4   1  -7 256.967 188.648  13
   4   1   8 21190.5 1201.27  22
   4  -1   8 21124.1 1248.96  22
   4   1  -8 24145.0 1034.69  15
   4  -1   8 19696.5 1241.66  14
   4   1   8 21629.7 1245.06  14
  -4  -1  -8 21965.3 1233.35  15
  -4   1  -8 21950.1 1258.77  15
  -4  -1   8 20726.0 1261.46  14
  -4   1   8 19335.7 1185.30  14
   4   1  -8 21389.9 1178.92  13
  -4  -1  -8 24545.2 1123.64  17
  -4   1  -8 22463.1 1083.59  17
  -4   1   8 19701.5 1230.02  18
   4  -1  -8 20143.4 1236.20  17
   4   1   9 4060.86 576.651  14
   4  -1   9 4414.26 628.908  14
  -4   1  -9 4755.88 618.609  15
  -4   1   9 3648.04 571.140  14
  -4  -1   9 4101.78 608.255  14
  -4  -1  -9 4445.11 575.345  15
   4   1   9 5100.00 613.187  22
   4  -1   9 5008.07 642.126  22
  -4   1   9 4904.29 642.886  18
   4  -1  -9 3677.91 560.980  17
  -4  -1 -10 8933.00 916.668  20
   4  -1 -10 7543.95 847.737  17
   4   1 -10 7711.31 851.501  17
  -4  -1 -10 9646.31 873.270  15
  -4   1 -10 8257.86 852.447  15
   4   1  10 8135.68 854.277  14
   4  -1  10 7726.14 878.960  14
  -4   1  10 8033.00 858.672  14
  -4  -1  10 9038.79 934.479  14
   4  -1  10 8317.11 853.563  22
   4   1  10 9192.57 867.869  22
   4   1  11 3516.25 598.404  14
  -4   1  11 3641.21 622.006  14
  -4   1 -11 4269.87 643.853  15
   4  -1  11 3823.26 618.602  22
  -4   2   0 59032.2 2007.47   4
  -4  -2   0 50484.6 1838.42   5
   4  -2   0 63177.2 1990.14   7
   4  -2   0 56944.5 1565.59   6
   4  -2   0 52546.0 1520.93  23
   4  -2   0 56899.8 1387.99  22
   4  -2   0 64085.1 1107.91  21
  -4  -2   0 52778.5 1486.52  21
   4  -2   0 55611.8 1600.16   2
  -4  -2   0 53602.8 1602.06   2
   4   2   0 59750.9 2010.31   3
   4  -2   0 57193.4 1995.42   3
   4  -2   0 57840.3 1539.99  10
   4   2   0 58447.0 2003.96  10
   4   2   0 52527.0 1951.57   9
  -4   2   0 58686.0 1904.27   9
  -4   2   0 54868.2 1378.14  15
  -4  -2   0 53568.9 1346.44  11
   4  -2   0 58744.9 1363.40  11
  -4  -2   1 100071. 2039.95   8
  -4  -2   1 86746.4 2510.84   5
   4  -2   1 99574.8 2723.55   7
  -4   2   1 91515.6 2710.30   7
  -4   2  -1 100627. 2839.58   4
   4  -2  -1 93281.5 2482.28   6
   4  -2   1 97058.3 1977.22   6
   4   2   1 91689.2 2417.65   1
   4   2  -1 100367. 2868.43   3
   4  -2   1 96333.7 2814.89   3
   4  -2  -1 96830.6 2778.61   3
  -4   2   1 87516.7 2687.64   3
   4  -2  -1 90426.3 2348.59   2
  -4  -2  -1 89212.0 2367.81   2
  -4   2   1 100111. 2819.16   4
   4   2   1 98172.3 2726.73   3
  -4   2   1 99941.7 2474.65   1
   4  -2  -1 87254.8 2235.47  23
   4  -2   1 91791.9 2170.75  22
   4  -2   1 84644.3 2185.86  23
   4  -2  -1 102402. 1936.96  22
  -4  -2  -1 88902.0 2213.27  21
  -4  -2   1 87413.9 2183.55  21
   4   2  -1 91512.1 2778.82   9
  -4   2   1 94813.8 2494.05   9
  -4  -2  -1 100943. 2864.34   9
   4   2  -1 98766.5 2819.58  10
   4  -2  -1 95093.1 2222.71  10
   4   2   1 87604.8 2719.81   9
  -4   2  -1 103129. 2858.73   9
  -4   2  -1 89484.8 2156.27  15
  -4   2   1 99393.4 1935.32  15
   4  -2  -1 95240.8 2054.35  11
  -4  -2  -1 88935.1 2037.19  11
   4  -2  -1 107262. 1883.15  12
  -4   2  -1 98475.6 1993.07  13
  -4  -2   2 92233.9 2089.18   8
  -4  -2  -2 85601.2 2663.44   5
  -4  -2   2 81851.8 2306.16   5
  -4   2   2 83362.3 2640.14   7
  -4   2  -2 92772.2 2738.88   4
  -4   2   2 92973.8 2478.74   1
   4  -2   2 94058.3 2755.28   3
   4   2  -2 97116.6 2824.67   3
  -4   2   2 82270.1 2347.41   2
   4   2   2 96162.2 2467.16   2
   4   2   2 86534.0 2426.18   1
  -4   2  -2 87866.1 2678.16   3
   4  -2  -2 86281.3 2371.52   2
  -4  -2  -2 83143.1 2369.84   2
  -4   2   2 79748.0 2536.99   3
   4  -2  -2 89530.8 2628.83   3
   4   2   2 89779.2 2511.91   3
   4  -2   2 82296.8 2637.31   4
  -4   2   2 92051.1 2704.19   4
  -4  -2  -2 85603.2 2024.05   4
   4  -2   2 82152.3 2048.80  23
   4  -2  -2 79801.7 2124.35  23
   4  -2   2 82410.5 2129.95  22
  -4  -2  -2 78711.5 2117.10  21
  -4  -2   2 82064.7 2114.01  21
  -4   2   2 79781.9 2144.81  19
  -4  -2  -2 80528.5 2158.24  20
  -4   2   2 85361.6 2186.42   9
  -4  -2  -2 95962.5 2765.23   9
   4   2  -2 82214.1 2654.34   9
   4   2   2 82493.8 2613.35   9
  -4   2   2 84392.4 2233.69  10
  -4  -2   2 81089.1 2664.83  10
   4   2  -2 94816.1 2794.15  10
   4  -2  -2 91174.6 2249.90  10
  -4  -2   2 92283.3 2777.40   9
  -4   2  -2 96074.6 2850.66   9
  -4  -2   2 80685.6 2140.60  16
  -4   2   2 80888.7 2118.04  16
  -4   2  -2 80201.7 2121.51  15
  -4  -2  -2 80824.2 2202.14  15
   4  -2  -2 86975.5 2005.04  11
  -4  -2  -2 81720.9 1977.32  11
  -4   2  -2 86102.5 1999.62  13
  -4   2   3 680.851 118.089   9
  -4  -2  -3 905.102 246.036   9
   4   2  -3 767.724 240.202   9
   4  -2  -3 892.509 264.892   6
  -4  -2  -3 696.679 85.4197   4
  -4   2   3 633.940 211.842   8
  -4  -2  -3 855.430 265.468   5
  -4  -2   3 638.627 159.573   5
  -4  -2   3 788.961 174.228   8
  -4  -2  -3 919.184 236.971   8
  -4   2   3 539.139 248.271   7
  -4   2  -3 555.283 193.773   9
   4   2   3 809.955 234.514   9
  -4   2  -3 563.148 208.969   3
   4  -2   3 733.764 244.207   4
  -4   2   3 867.854 231.243   4
  -4   2   3 842.507 232.766   3
   4   2   3 537.262 165.511   3
   4   2  -3 825.478 246.594   3
  -4   2   3 774.096 204.214   2
   4   2   3 750.131 217.795   2
   4  -2  -3 592.007 193.114   3
   4  -2   3 621.909 139.282  23
   4  -2  -3 463.529 162.408  23
   4  -2  -3 775.703 110.993  20
  -4  -2  -3 923.088 208.738  20
  -4  -2  -3 729.612 206.232  21
   4  -2   3 496.655 208.384  22
  -4  -2   3 515.774 229.801  10
  -4   2   3 637.484 177.097  10
   4   2  -3 437.379 186.833  10
   4  -2  -3 583.538 175.783  10
   4  -2   3 542.965 194.737  10
   4  -2  -3 721.623 164.038  11
  -4  -2  -3 577.784 145.249  11
  -4   2   3 590.251 195.250  19
  -4   2   3 614.621 173.830  16
   4  -2  -3 744.393 185.580  17
  -4  -2  -3 446.665 184.496  15
  -4   2  -3 632.659 191.594  15
  -4  -2   3 893.934 207.508  16
  -4   2  -3 682.878 153.110  13
   4   2  -4 1948.73 381.764   9
   4   2   4 3010.21 477.911   6
  -4   2   4 2244.70 360.914   5
   4  -2  -4 2135.96 422.196   6
  -4  -2  -4 2329.17 404.377   8
  -4  -2  -4 2379.71 409.807   5
   4   2   4 2272.38 404.633   9
  -4  -2   4 2588.42 244.526   5
  -4   2   4 2956.17 435.928   4
   4  -2   4 2134.49 399.431   4
   4  -2  -4 2468.05 355.968   3
  -4   2  -4 2531.90 401.412   3
  -4   2   4 2456.47 391.248   2
   4   2   4 2449.64 298.561   3
   4  -2  -4 2561.59 421.982   1
  -4   2   4 2525.90 365.453   3
  -4  -2  -4 2071.24 379.715   1
   4   2   4 2740.39 415.176   2
   4   2  -4 2894.21 448.437   3
   4  -2  -4 2437.73 295.318  23
   4  -2   4 2781.91 249.666  23
  -4  -2  -4 2422.44 340.638  20
  -4  -2  -4 2745.85 359.870  21
   4  -2  -4 2495.54 236.510  20
   4  -2   4 2467.88 346.289  22
  -4   2   4 2407.79 372.414  10
  -4  -2   4 2207.66 434.114  10
   4  -2   4 2201.39 388.992  10
   4  -2  -4 3038.97 403.669  10
  -4  -2  -4 2593.18 413.862   9
  -4   2   4 2095.44 293.092  19
   4  -2  -4 2886.49 368.680  17
  -4  -2   4 2415.99 300.115  16
  -4   2   4 2595.18 302.110  16
  -4   2  -4 2160.93 319.045  15
  -4  -2  -4 1923.28 296.445  15
   4  -2  -4 2344.84 296.922  11
  -4  -2  -4 2358.50 277.911  11
   4   2  -4 2365.28 273.690  12
  -4   2  -4 2675.25 319.408  13
   4  -2  -5 28916.7 1702.32   6
   4  -2   5 28515.2 1577.24   4
  -4  -2  -5 28766.6 1614.18   8
  -4  -2  -5 29150.2 1549.81   5
  -4   2   5 33960.4 1498.08   5
  -4   2   5 32875.2 1620.83   4
   4  -2  -5 29402.2 1611.47   1
  -4  -2  -5 27539.9 1570.62   1
   4  -2  -5 31511.7 1350.97   3
   4   2   5 34593.0 1082.68   3
  -4   2  -5 32929.7 1508.24   3
  -4   2   5 30236.6 1342.49   3
   4   2  -5 35198.9 1661.63   3
   4  -2   5 27937.3 1268.47  22
   4  -2  -5 28228.2 1097.66  23
   4   2   5 34178.6 794.847  23
  -4  -2  -5 26812.9 1235.87  20
  -4   2   5 27116.3 1135.57  19
  -4  -2   5 31659.4 1804.26  10
  -4   2   5 29330.7 1517.77  10
   4   2  -5 29683.7 1557.66   9
   4   2   5 31679.5 1545.45   9
  -4  -2  -5 32491.5 1562.99   9
   4  -2   5 28482.0 1620.18  10
   4  -2  -5 32608.0 1576.33  10
   4  -2  -5 27296.2 1231.98  17
  -4  -2  -5 30153.2 1055.23  17
  -4   2  -5 33205.0 931.237  16
  -4   2   5 29712.5 1118.61  16
  -4  -2   5 28559.5 1140.45  16
   4  -2   5 26876.1 1228.50  14
  -4   2  -5 27936.1 1255.21  15
  -4  -2  -5 28567.1 1227.98  15
  -4   2  -5 27227.7 1181.71  13
  -4   2   5 34716.0 754.657  12
   4   2  -5 27947.3 1094.27  12
  -4  -2  -6 303.585 157.612   9
   4   2  -6-91.3459 178.806   9
   4  -2  -6 191.683 153.399   6
  -4  -2  -6-64.4099 210.782   8
  -4  -2  -6-0.79588 155.219   5
  -4   2   6 82.0492 87.5470   5
   4   2   6 297.021 204.821   9
   4  -2  -6 290.531 186.129   1
  -4  -2  -6 388.332 262.380   1
  -4   2   6-10.5293 96.0438   3
   4  -2   6 231.494 203.195   4
  -4   2  -6 136.432 112.381   3
   4  -2  -6 49.9054 108.546  23
   4  -2   6 301.442 238.812  22
  -4  -2  -6 50.3360 183.808  20
   4   2   6-57.7600 188.114  22
  -4  -2   6-213.758 197.585  10
  -4   2   6 425.124 233.628  10
   4  -2   6 324.684 241.996  10
   4   2   6-47.7706 240.648  10
  -4   2   6 287.537 148.537  19
  -4   2   6 337.400 169.233  16
  -4   2   6-93.1316 218.222  18
   4  -2  -6 252.497 187.025  17
  -4  -2  -6 321.336 141.618  17
  -4  -2  -6 130.810 162.177  15
   4  -2   6 120.772 214.461  14
   4   2   6 76.9587 141.685  14
  -4   2  -6 113.348 184.958  15
  -4  -2   6 97.2333 132.030  16
  -4   2  -6 289.423 189.656  13
   4   2  -6-34.9486 119.754  12
   4   2  -6-9.32743 135.447  13
   4   2  -7 61.7025 136.405   9
   4  -2  -7 82.1672 226.817   6
  -4  -2  -7-154.103 272.533   8
  -4  -2  -7-26.6944 102.409   5
   4  -2  -7 352.756 233.441   1
  -4  -2  -7-110.006 160.520   1
   4  -2   7 390.230 192.519   4
   4   2  -7-79.5691 123.765  23
   4  -2   7-107.513 244.038  22
   4  -2  -7 186.548 128.122  23
   4   2   7 258.789 224.262  22
  -4  -2  -7-190.860 221.471  20
  -4  -2   7-148.619 173.809  10
  -4   2   7-42.1395 221.991  10
   4  -2   7-3.65180 176.962  10
   4   2   7-274.552 387.615  10
  -4   2   7 161.761 209.287  18
   4  -2  -7-20.7205 179.729  17
  -4  -2  -7 294.232 157.859  17
  -4   2   7 71.0468 105.302  16
  -4  -2  -7-83.6617 161.089  15
   4  -2   7 150.229 251.526  14
   4   2   7 88.5099 151.194  14
  -4  -2   7 98.5760 192.376  14
  -4   2  -7 158.370 203.014  15
   4   2  -7 188.693 182.908  13
   4  -2   8 9521.95 1037.43   4
   4   2   8 9130.10 767.938  22
   4  -2   8 7922.79 780.894  22
  -4  -2  -8 8309.35 806.232  20
  -4   2   8 8865.91 1061.67  10
   4  -2  -8 8143.57 794.581  17
  -4  -2  -8 9204.53 687.379  17
  -4   2   8 8319.11 804.425  18
   4  -2   8 8497.20 826.112  14
  -4   2   8 8041.01 739.864  14
  -4  -2   8 9285.66 845.394  14
   4   2   8 10211.1 816.010  14
  -4   2  -8 9640.10 844.577  15
  -4  -2  -8 9323.07 778.739  15
   4   2  -8 8494.18 757.296  13
   4  -2   9 190.816 226.768  22
  -4   2   9 927.960 362.337  18
   4  -2  -9 404.698 288.473  17
  -4  -2  -9 1060.94 357.157  20
   4  -2  -9 441.245 167.563  20
   4   2   9 739.511 283.153  22
  -4  -2  -9 857.910 284.852  15
   4   2   9 266.467 215.803  14
  -4   2   9 455.046 247.242  14
  -4  -2   9 363.945 257.774  14
   4  -2   9 614.115 324.714  14
  -4   2  -9 644.177 277.453  15
   4   2  -9 650.901 275.588  13
  -4  -2 -10 59.9524 272.459  20
   4   2  10 796.104 278.298  22
   4  -2 -10 1493.06 328.759  20
  -4   2  10 674.623 296.435  18
   4  -2 -10 684.270 288.703  17
  -4  -2 -10 606.953 239.945  15
   4  -2  10 1082.65 397.289  14
  -4   2  10 994.307 365.147  14
   4   2  10 799.510 301.389  14
  -4   2 -10 816.174 315.292  15
  -4  -2  10 798.711 337.521  14
   4  -2  10 869.644 372.385  22
  -4   2  11 10277.9 1005.17  14
  -4   3   0 203524. 4811.94   4
   4  -3   0 207159. 4758.97   7
  -4  -3   0 176026. 4535.72   5
   4  -3   0 162872. 4205.75   2
  -4  -3   0 174308. 4293.60   2
   4  -3   0 208931. 4921.06   3
  -4   3   0 176182. 4688.16   3
   4  -3   0 184485. 4686.48   4
   4  -3   0 174225. 4005.39  23
   4  -3   0 189415. 3773.37  22
  -4  -3   0 169544. 3966.01  21
   4  -3   0 203374. 3541.69  21
  -4   3   0 174383. 3973.19  19
   4   3   0 173444. 4686.17   9
   4   3   0 205755. 4746.10  10
   4  -3   0 203107. 3614.06  10
  -4   3   0 199116. 4610.21   9
  -4  -3   0 211216. 4963.10   9
  -4   3   0 186592. 3783.18  15
   4  -3   0 182508. 3833.05  11
  -4  -3   0 176694. 3821.98  11
   4   3   0 172792. 3980.91  12
  -4   3   0 186555. 3766.49  12
   4   3   1 148.900 157.130   9
   4   3  -1-24.0288 138.847   9
  -4  -3  -1-30.5288 110.466   9
  -4  -3   1-108.135 116.380   9
  -4  -3  -1 53.0274 77.6091   8
  -4   3   1 32.3178 86.3357   9
  -4  -3  -1 68.1171 114.604   5
  -4  -3   1-121.866 142.706   5
   4  -3   1 289.649 168.077   7
   4  -3  -1 190.954 171.929   7
  -4   3  -1-23.8534 109.119   9
   4  -3  -1 210.137 150.121   3
  -4   3  -1 198.451 153.625   4
  -4   3  -1 87.4076 135.812   3
  -4   3   1-149.790 146.762   3
  -4   3   1-71.0037 143.887   4
   4  -3   1-112.200 163.513   4
   4  -3  -1 219.047 156.566   4
   4   3   1-31.8716 112.728   3
   4  -3  -1-25.3685 94.4825   2
  -4  -3  -1 5.68013 101.133   2
   4  -3  -1 120.141 65.1251  22
   4  -3   1-18.2848 126.855  23
   4  -3  -1 145.156 165.841  23
   4  -3   1-11.8650 106.773  22
  -4  -3  -1 59.0345 138.526  21
  -4  -3   1-55.8245 153.389  21
   4  -3  -1 57.8127 38.2788  21
  -4  -3  -1 6.40903 81.9340  11
   4  -3  -1-19.6422 42.1389  10
   4   3  -1-131.781 172.966  10
   4  -3   1-21.4980 68.9049  10
   4   3   1 46.2504 129.582  10
   4  -3  -1 56.9588 101.764  11
  -4   3   1 44.6425 144.176  19
   4   3  -1 26.6216 36.8072  18
  -4   3   1 48.2635 131.974  16
  -4   3  -1 4.50963 112.106  19
  -4  -3  -1 44.8111 144.713  15
  -4   3  -1 23.7876 97.0050  15
  -4   3   1 21.4693 54.8125  15
  -4   3   1-34.7384 59.2022  12
   4   3  -1 22.2858 120.150  12
   4   3   1 65.0707 117.076  12
  -4   3  -1-17.9017 90.7624  12
   4   3   2 1543.66 333.495   9
   4   3  -2 1357.98 329.242   9
   4  -3  -2 1439.44 307.420   6
  -4  -3  -2 1742.03 353.264   9
  -4  -3  -2 1286.28 229.055   8
  -4  -3  -2 1218.01 298.956   5
  -4  -3   2 1500.30 281.095   5
  -4   3   2 1597.38 351.439   7
  -4   3  -2 2429.07 427.090   9
  -4   3   2 1491.75 244.770   9
   4  -3  -2 1811.39 342.631   3
  -4  -3  -2 1540.37 183.859   4
  -4   3  -2 2143.33 396.609   4
  -4   3  -2 1238.50 317.895   3
  -4   3   2 1690.10 334.886   4
  -4   3   2 1384.01 298.852   3
   4  -3  -2 1523.86 333.563   4
   4   3   2 1417.83 291.460   3
   4  -3  -2 2183.18 340.652   2
  -4  -3  -2 1211.12 259.180   2
  -4   3   2 1581.04 314.847   1
   4   3   2 2059.02 354.090   1
   4  -3   2 1388.59 338.221   4
   4  -3   2 1245.04 220.243  22
   4  -3  -2 1586.14 277.710  23
   4  -3   2 1535.15 236.401  23
  -4  -3   2 1370.30 247.197  21
  -4   3   2 1981.86 153.880  21
  -4  -3  -2 1269.61 256.140  21
  -4  -3  -2 1544.85 218.133  11
   4   3  -2 1826.09 356.359  10
   4  -3   2 1464.41 245.944  10
   4  -3  -2 1441.37 174.356  10
  -4  -3   2 1708.97 354.248  10
  -4   3   2 1686.30 273.112  19
   4   3   2 1839.96 157.239  18
   4  -3  -2 2424.29 305.226  17
  -4   3   2 1526.88 259.436  16
  -4   3   2 1694.05 109.430  15
  -4  -3  -2 1283.64 254.790  15
  -4  -3   2 1198.78 242.101  16
  -4   3   2 1741.04 112.091  15
  -4   3  -2 1423.38 246.768  15
   4   3  -2 1510.73 246.770  12
  -4   3   2 1590.84 140.215  12
   4   3   2 1313.36 254.483  12
   4  -3  -2 1946.44 244.305  11
   4  -3  -3 38942.9 1804.99   6
  -4   3   3 42725.9 1848.73   5
  -4  -3  -3 38681.8 1571.77   8
  -4   3   3 37920.9 1809.15   7
  -4  -3  -3 39541.0 1850.61   5
  -4  -3   3 40204.9 1464.56   5
   4  -3   3 38744.7 1861.16   4
  -4   3   3 44414.7 1784.68   2
   4   3   3 48980.7 1872.94   2
   4  -3  -3 41020.5 1738.27   3
  -4   3   3 49933.8 1918.15   1
  -4   3  -3 40949.8 1858.08   3
   4   3   3 44851.0 1839.20   1
   4  -3  -3 38979.4 1675.91   2
  -4  -3  -3 38088.3 1679.86   2
  -4   3   3 37481.5 1670.82   3
   4   3   3 43178.9 1647.01   3
  -4   3   3 44573.5 1816.60   4
   4  -3  -3 36325.8 1321.02  23
   4  -3   3 37722.3 1262.18  23
   4  -3   3 37749.1 1377.85  22
  -4  -3  -3 36736.1 1404.54  20
  -4  -3  -3 36758.4 1375.89  21
  -4   3   3 34599.2 1347.72  19
  -4  -3   3 36651.9 1365.91  21
   4   3   3 39295.2 1754.20   9
  -4   3   3 42634.2 1206.95   9
  -4   3   3 42227.4 1369.91  10
  -4  -3   3 37262.7 1822.69  10
   4   3  -3 45419.4 1969.17  10
  -4  -3  -3 43109.9 1822.59   9
   4   3  -3 37918.4 1863.87   9
   4  -3   3 39769.5 1598.44  10
   4  -3  -3 43903.3 1372.04  10
  -4   3   3 35780.6 1291.38  16
   4  -3  -3 37287.2 1378.16  17
   4   3   3 43524.3 1135.01  18
  -4   3  -3 35944.1 1352.19  15
  -4   3  -3 39154.9 1282.58  13
  -4  -3  -3 38437.6 1404.02  15
   4   3  -3 38228.0 1333.44  12
  -4   3   3 45587.0 919.196  12
   4  -3  -3 38805.8 1286.38  11
  -4  -3  -3 37696.5 1277.32  11
  -4  -3   4 4646.01 391.796   5
   4  -3  -4 3930.30 588.472   6
  -4   3   4 4779.77 597.522   5
  -4  -3  -4 4166.73 544.266   8
   4  -3   4 4106.72 608.053   4
   4   3   4 4068.01 287.746   7
  -4   3   4 4183.01 600.918   7
  -4  -3  -4 4973.92 648.190   5
   4  -3  -4 3932.79 503.647   3
  -4   3  -4 4459.05 590.180   3
  -4   3   4 4308.76 521.528   3
   4   3   4 5702.89 519.303   3
  -4   3   4 5299.29 613.532   4
   4  -3  -4 3937.89 403.349  23
   4  -3   4 4304.63 369.221  23
   4  -3   4 4129.79 459.532  22
  -4  -3  -4 5193.97 501.013  21
  -4  -3  -4 4127.70 458.584  20
  -4   3   4 3998.79 428.136  19
   4   3   4 4708.19 570.682   9
  -4  -3   4 4249.91 626.412  10
  -4   3   4 4952.86 492.701  10
  -4  -3  -4 5149.80 603.529   9
   4  -3   4 4133.59 548.167  10
   4   3  -4 4222.26 606.370   9
  -4   3   4 4685.73 423.424  16
   4   3   4 4532.22 357.801  18
   4  -3  -4 4302.97 462.276  17
  -4   3  -4 3257.08 412.572  15
  -4  -3  -4 3906.68 437.859  15
   4  -3  -4 4247.12 409.373  11
  -4  -3  -4 4099.33 398.628  11
  -4   3   4 5202.48 211.048  12
   4   3  -4 3622.90 394.516  12
  -4   3  -4 4251.04 420.188  13
   4   3   5 837.398 272.775   9
  -4  -3  -5 130.364 123.691   9
   4   3  -5 558.593 281.743   9
   4  -3  -5 175.633 176.572   6
  -4  -3  -5 502.900 220.589   8
  -4  -3  -5 1264.99 367.184   5
  -4   3   5 562.567 294.707   7
  -4   3  -5 606.314 231.827   3
   4  -3   5 473.366 240.237   4
  -4   3   5 846.347 268.236   4
  -4   3   5 700.594 223.295   3
   4  -3   5 737.109 266.009  22
   4  -3  -5 726.614 209.940  23
   4  -3  -5 745.481 168.208  20
  -4  -3  -5 864.559 276.408  20
  -4  -3  -5 519.552 240.512  21
  -4  -3   5 285.088 204.424  10
  -4   3   5 735.482 239.709  10
   4  -3   5 340.900 228.901  10
   4  -3  -5 497.136 191.675  11
  -4  -3  -5 366.594 162.430  11
  -4   3   5 433.951 197.646  19
   4  -3  -5 646.657 256.658  17
  -4   3   5 453.890 169.748  16
  -4  -3  -5 723.584 248.101  15
  -4  -3   5 403.472 178.509  14
  -4   3  -5 378.033 226.316  15
  -4   3  -5 635.521 213.368  13
   4   3  -5 413.491 175.894  12
   4   3  -6 473.989 282.558   9
   4  -3  -6 231.320 226.596   6
  -4  -3  -6 84.9058 157.179   8
  -4   3   6-105.165 195.447   7
  -4  -3  -6-162.240 182.421   5
   4   3   6 173.299 156.528   9
   4  -3   6-726.160 314.489   4
  -4   3  -6-6.45416 133.602   3
   4  -3   6 35.8483 202.700  22
   4  -3  -6 93.5707 126.356  23
  -4  -3  -6-10.6134 173.569  20
   4  -3  -6 92.5960 101.423  20
   4   3   6-54.7825 187.991  22
  -4  -3   6 205.035 241.823  10
  -4   3   6-67.5526 158.599  10
   4  -3   6 3.08509 191.886  10
  -4   3  -6 78.9558 87.5337  16
  -4   3   6-21.6896 126.341  19
   4  -3  -6 114.617 201.323  17
  -4   3   6 196.078 137.525  16
  -4  -3  -6 12.7245 162.531  15
  -4  -3   6-11.8720 194.693  14
  -4   3  -6-111.428 190.087  15
   4  -3   6 50.2680 179.052  14
  -4   3  -6-17.3641 171.557  13
   4  -3  -6-42.6093 147.112  11
  -4  -3  -6 198.800 167.226  11
   4   3  -6 188.885 150.801  12
   4   3  -7 668.326 300.781   9
  -4  -3  -7 833.009 344.210   8
  -4  -3  -7 894.576 318.323   5
   4  -3   7 415.296 249.142   4
   4  -3  -7 648.967 189.150  23
   4  -3   7 558.084 251.201  22
   4  -3  -7 243.661 156.061  20
  -4  -3  -7 703.744 301.016  20
   4   3   7 351.241 189.721  22
   4   3   7 700.215 345.771  10
   4  -3   7 892.089 339.404  10
  -4   3   7 198.925 147.210  10
  -4   3   7 753.753 200.650  16
   4  -3  -7 199.313 205.956  17
  -4   3   7 864.106 323.606  18
  -4  -3  -7 716.377 212.255  17
  -4   3   7 332.437 174.629  19
  -4  -3  -7 714.849 255.611  15
  -4  -3   7 306.695 199.227  14
   4  -3   7 621.516 249.752  14
  -4   3  -7 526.966 275.730  15
   4   3  -7 387.356 216.092  13
   4   3  -7 423.144 189.262  12
  -4   3  -7 517.623 262.479  13
   4  -3   8 451.213 259.891  22
  -4   3   8 157.592 243.641  18
   4  -3  -8 595.944 284.604  17
  -4  -3  -8 280.346 179.094  17
  -4   3   8 375.611 141.253  19
   4   3   8 526.079 205.356  22
  -4  -3  -8 382.417 265.822  20
   4  -3  -8 651.169 226.284  20
  -4  -3  -8 492.393 251.431  15
  -4   3   8 312.262 207.498  14
   4  -3   8 217.778 230.921  14
  -4  -3   8 414.967 254.525  14
  -4   3  -8 648.748 266.867  15
   4   3  -8 280.648 208.886  13
   4   3   9 9633.41 823.770  22
   4  -3   9 6895.91 793.925  22
  -4   3   9 8595.51 897.921  18
   4  -3  -9 7319.23 817.791  17
  -4  -3  -9 7902.02 861.311  20
   4  -3   9 9121.49 945.301  14
  -4   3  -9 8912.12 885.570  15
  -4   3   9 8599.39 809.308  14
  -4  -3  -9 9652.35 833.614  15
  -4  -3   9 7991.63 855.945  14
   4   3  -9 8713.02 847.969  13
   4  -3  10 1969.35 475.614  22
  -4  -3 -10 2762.81 549.562  20
  -4   3  10 1985.45 488.644  18
   4  -3 -10 2468.21 510.918  17
   4  -3  10 3121.18 592.710  14
  -4  -3  10 2269.16 500.073  14
  -4   3 -10 2653.22 516.129  15
  -4   3  10 2261.96 452.173  14
   4   3 -10 2532.33 501.865  13
   4  -4   0 42790.5 1815.95   2
  -4   4   0 46773.8 2118.14   3
  -4  -4   0 47155.3 1904.91   2
   4  -4   0 49719.9 2091.54   4
   4  -4   0 41829.8 1527.62  23
   4  -4   0 49506.7 1388.13  22
   4  -4   0 52920.5 1249.14  21
  -4   4   0 47790.4 1544.77  19
  -4  -4   0 44565.7 1551.09  21
   4   4   0 45718.1 2105.94   9
   4   4   0 55523.7 2104.25  10
  -4   4   0 56020.6 2098.88   9
  -4  -4   0 44983.9 1450.82  11
   4  -4   0 44863.0 1449.03  11
   4   4   0 45144.7 1573.10  12
  -4   4   0 49217.6 1423.73  12
  -4  -4   0 44807.6 1977.43   5
   4   4   1 476.492 249.123   9
   4   4  -1 540.324 284.613   9
  -4  -4  -1 394.036 203.199   5
  -4  -4   1 580.868 224.949   5
  -4   4  -1 232.552 129.201   9
  -4   4   1 401.579 156.066   9
  -4   4  -1 417.735 215.454   3
  -4   4   1 577.632 204.549   4
  -4   4   1 398.666 168.210   3
   4  -4   1 456.871 222.488   4
   4  -4  -1 385.148 231.215   4
   4  -4  -1 405.041 186.481   2
  -4  -4  -1 245.451 160.695   2
   4  -4   1 366.581 162.780  22
   4  -4   1 468.314 201.132  23
   4  -4  -1 274.750 200.907  23
  -4   4   1 278.658 171.397  19
  -4  -4  -1 329.996 211.260  21
  -4  -4   1 353.576 182.015  21
   4  -4   1 301.171 99.1864  21
   4  -4  -1 383.598 92.5523  21
   4   4  -1 861.294 286.787  10
   4  -4  -1 180.174 127.316  11
   4  -4   1 292.259 66.8269  10
  -4  -4  -1 415.742 138.856  11
   4   4   1 813.703 251.552  10
  -4   4  -1 211.673 137.278  19
  -4  -4  -1 458.340 68.5526  14
   4   4  -1 333.939 172.371  12
  -4   4   1 452.505 115.825  12
  -4   4  -1 273.904 134.956  12
   4   4   1 192.860 166.898  12
   4  -4  -2 9048.14 814.204   4
  -4   4   2 9184.44 829.164   1
   4   4   2 9866.68 868.357   1
   4  -4   2 9002.81 891.894   4
  -4   4  -2 8197.00 863.774   3
  -4   4   2 7979.04 800.825   3
   4  -4  -2 8361.40 768.065   2
  -4  -4  -2 7778.07 751.305   2
   4  -4  -2 6813.54 556.479  23
   4  -4   2 7584.87 570.915  23
   4  -4   2 7518.94 549.473  22
  -4   4  -2 8294.67 523.585  19
   4  -4  -2 9130.16 418.830  21
  -4  -4  -2 6907.28 573.838  21
  -4   4   2 6956.86 580.571  19
  -4  -4   2 8303.90 624.990  21
  -4  -4   2 7525.98 783.796  10
   4   4  -2 9599.65 865.805  10
   4   4  -2 8116.13 880.031   9
   4   4   2 7976.42 802.479   9
   4  -4   2 8945.35 561.454  10
  -4   4   2 7821.43 627.142   9
  -4  -4  -2 9659.57 877.168   9
   4   4   2 7273.78 588.259  12
   4   4  -2 7594.99 589.582  12
  -4   4   2 8780.00 435.599  12
  -4  -4  -2 7798.25 547.558  11
  -4   4  -2 7552.34 554.749  12
   4  -4  -2 7200.05 511.943  11
  -4  -4  -2 8798.44 577.651   8
  -4  -4  -2 7516.58 447.440   4
  -4  -4  -2 7558.41 818.602   5
  -4   4   2 8937.51 814.823   4
  -4  -4   2 6825.93 667.937   5
  -4  -4   3 55859.2 1985.51   5
   4  -4   3 54916.9 2435.36   4
  -4  -4  -3 58781.4 1978.94   8
  -4   4   3 60983.7 2305.95   4
  -4   4   3 55349.7 2367.96   7
  -4  -4  -3 56146.7 2443.07   5
   4   4   3 59216.9 2211.48   3
  -4   4  -3 58237.7 2496.86   3
  -4   4   3 53163.3 2188.05   3
   4  -4  -3 53230.6 2220.08   2
  -4  -4  -3 55372.6 2272.72   2
   4  -4  -3 52207.9 1762.01  23
   4  -4   3 53248.1 1773.56  22
   4  -4   3 51170.0 1695.39  23
  -4  -4  -3 49129.9 1760.67  21
  -4   4   3 48055.4 1753.39  19
  -4  -4   3 49609.6 1774.89  21
  -4  -4   3 52375.5 2310.01  10
   4   4   3 53870.6 2228.90   9
  -4  -4  -3 62319.3 2385.67   9
   4  -4   3 60183.1 1960.53  10
   4   4  -3 53576.3 2465.12   9
  -4   4   3 62281.5 1714.08   9
   4   4   3 62552.9 1516.23  18
  -4   4   3 49285.4 1698.08  16
  -4  -4  -3 51970.7 1791.91  15
   4   4   3 51187.3 1798.72  12
   4   4  -3 50369.0 1757.27  12
  -4   4   3 59749.7 1372.44  12
  -4   4  -3 47788.9 1725.46  12
   4  -4  -3 52101.0 1688.73  11
  -4  -4  -3 50762.9 1673.01  11
   4   4   4 162.227 173.041   9
   4   4  -4 131.674 214.020   9
   4  -4  -4 152.490 161.900   6
  -4  -4  -4 104.811 150.790   8
  -4   4   4-176.169 208.201   7
  -4  -4  -4-3.84551 143.136   5
  -4   4  -4-131.267 160.561   3
   4  -4   4-374.512 222.777   4
  -4   4   4 264.769 172.133   3
   4   4   4 124.234 109.545   3
   4  -4  -4-88.5775 166.070  23
   4  -4   4 229.404 179.271  22
  -4  -4   4-40.2908 199.527  21
  -4   4   4 261.119 224.905  19
  -4  -4  -4-127.804 194.188  21
  -4  -4   4 99.4285 185.144  10
  -4   4   4-7.74567 83.9916  10
   4  -4   4 28.6853 166.924  10
   4  -4  -4 24.6258 140.509  11
  -4  -4  -4 19.8242 122.921  11
   4   4   4-18.5533 93.8638  18
  -4   4   4-69.0562 168.467  16
   4  -4  -4-57.1037 150.649  17
  -4  -4  -4-6.06276 154.610  15
  -4  -4   4 56.5123 126.742  14
  -4   4  -4 228.145 167.557  15
  -4   4  -4-58.4728 124.152  13
   4   4  -4-193.743 201.177  12
   4   4   4-103.588 200.116  12
   4   4  -5 2528.23 538.694   9
   4  -4  -5 1178.61 350.453   6
  -4  -4  -5 2811.39 507.930   8
  -4   4   5 3048.32 580.043   7
  -4  -4  -5 2415.70 525.342   5
   4   4   5 3033.20 497.999   9
  -4   4  -5 2594.85 515.581   3
   4  -4   5 2104.11 490.350   4
  -4   4   5 2570.39 433.456   3
   4  -4  -5 2477.25 359.117  23
   4  -4   5 2514.31 424.714  22
  -4   4   5 2297.83 366.207  19
  -4  -4  -5 2167.43 389.607  21
  -4  -4  -5 2413.56 410.507  20
   4  -4  -5 2498.32 380.589  11
   4  -4   5 2800.14 485.896  10
  -4  -4   5 2638.69 574.983  10
  -4  -4  -5 2391.13 372.565  11
  -4   4   5 2498.68 354.699  16
   4  -4  -5 2154.99 396.875  17
   4   4   5 2818.28 335.429  18
  -4  -4  -5 2795.35 408.332  15
  -4  -4   5 2263.37 337.623  14
  -4   4  -5 2507.82 410.621  15
  -4   4  -5 2183.09 354.921  13
   4   4  -5 1966.47 345.308  12
   4   4   5 1996.90 355.589  12
  -4  -4  -6 156.380 227.457   5
   4   4  -6 531.744 315.562   9
  -4  -4  -6 245.611 223.305   8
  -4   4   6 256.632 206.856   7
  -4   4  -6 100.913 191.984   3
   4  -4   6-45.9423 175.664   4
   4  -4   6-1.28374 181.410  22
   4  -4  -6 60.9379 128.467  23
  -4  -4  -6 305.443 248.381  20
   4  -4  -6-135.136 118.929  20
   4  -4   6 193.264 263.192  10
  -4  -4   6 42.2539 186.669  10
  -4  -4  -6 25.9541 171.402  11
   4   4   6 176.205 163.300  18
  -4   4   6 114.725 152.486  16
   4  -4  -6 153.720 216.403  17
  -4   4   6-98.7914 184.244  19
  -4  -4  -6 41.2659 177.768  15
  -4  -4   6-48.5734 176.914  14
  -4   4  -6-264.328 242.961  15
  -4   4  -6 330.648 194.578  13
   4   4   6 144.708 210.570  12
   4   4  -6-184.145 164.835  12
   4  -4  -6-89.3887 185.095  11
   4  -4  -7 1829.46 303.336  23
   4  -4   7 959.745 343.440  22
   4   4   7 1923.02 357.825  22
  -4  -4  -7 1334.06 361.266  20
   4  -4  -7 1750.85 316.184  20
   4  -4   7 1475.15 472.664  10
   4  -4  -7 1246.93 343.680  17
  -4   4   7 1745.21 353.723  19
  -4   4   7 1635.75 290.507  16
  -4  -4  -7 1435.66 313.471  15
  -4   4   7 1614.01 318.576  14
  -4   4  -7 1394.91 382.701  15
  -4  -4   7 1659.92 371.819  14
  -4   4  -7 1478.68 383.330  13
   4  -4  -7 1538.91 349.779  11
  -4  -4  -7 1376.43 324.942  11
   4   4  -7 1386.34 327.077  12
   4  -4   8 2367.18 491.254  22
  -4   4   8 2264.99 482.075  18
  -4   4   8 2164.95 396.945  19
   4  -4  -8 1980.76 413.174  17
  -4  -4  -8 2300.83 481.857  20
   4   4   8 2540.92 422.721  22
  -4   4   8 2519.06 409.087  14
  -4  -4  -8 2631.56 427.562  15
  -4   4  -8 2714.68 522.404  15
  -4  -4   8 2631.10 473.229  14
   4   4  -8 3091.08 519.443  13
  -4   4  -8 2133.86 467.540  13
   4  -4   9 15131.5 1223.24  22
  -4  -4  -9 14601.6 1200.11  20
  -4   4   9 14148.6 1176.96  18
   4  -4  -9 14272.2 1178.07  17
  -4   4  -9 15403.4 1216.97  15
  -4  -4   9 13838.9 1134.91  14
   4   4  -9 13754.6 1115.11  13
  -4  -4  10 336.971 283.449  14
   4   4 -10 113.146 234.497  13
   4   4  10-40.5779 190.603  12
   4  -5   0 78023.6 2852.11   2
  -4  -5   0 76917.5 2859.74   2
  -4   5   0 80624.6 3153.02   3
   4  -5   0 83344.5 3045.96   4
  -4  -5   0 73024.8 2312.18  21
  -4   5   0 73617.2 2268.20  19
   4  -5   0 86582.5 1984.02  21
   4  -5   0 72863.6 2322.67  23
   4   5   0 79330.5 3126.73   9
   4   5   0 85378.8 2913.81  10
  -4  -5   0 94096.9 2200.16   7
  -4  -5   0 77865.0 2978.53   5
   4   5   0 73218.6 2338.59  12
  -4   5   0 76876.1 2148.94  12
  -4  -5   0 71856.6 2189.14  11
   4  -5   0 74452.1 2193.92  11
   4  -5   1 11603.4 989.633   2
  -4  -5   1 12901.9 1053.07   2
   4  -5  -1 15348.5 1169.71   4
  -4  -5  -1 13288.4 1083.34   2
  -4   5  -1 14360.3 1244.00   3
  -4   5   1 12614.6 1133.66   3
   4  -5   1 14521.8 1190.23   4
   4  -5  -1 13049.6 1061.02   2
   4  -5  -1 15271.6 624.330  21
  -4   5   1 12571.3 816.548  19
  -4  -5  -1 11684.5 803.405  21
  -4  -5   1 11977.4 802.475  21
   4  -5   1 13732.0 649.564  21
  -4   5  -1 12784.7 774.143  19
   4  -5  -1 12235.1 818.767  23
   4  -5   1 12322.7 718.229  22
   4  -5   1 12270.7 816.970  23
   4   5  -1 13415.1 1214.82   9
   4   5   1 14238.6 1072.17  10
  -4   5   1 14059.1 1035.65   9
   4   5   1 14376.2 1189.09   9
  -4  -5   1 12763.4 1073.43   5
  -4  -5  -1 10935.2 759.687   4
  -4  -5  -1 13730.2 1172.64   5
   4   5  -1 12008.4 812.144  12
   4  -5  -1 12133.8 739.008  11
  -4  -5  -1 12140.4 747.338  11
  -4   5   1 13816.1 699.018  12
  -4   5  -1 13795.5 789.212  12
   4  -5   1 11897.9 736.353  11
  -4  -5   1 11400.5 736.079  11
   4   5   1 13203.3 853.002  12
  -4   5  -2 87301.0 3367.62   3
   4  -5  -2 85909.0 3025.39   4
  -4   5   2 79609.5 3071.67   3
   4  -5  -2 80351.0 2971.51   2
  -4  -5  -2 80933.3 3015.89   2
   4  -5   2 87765.6 3306.78   4
   4  -5   2 77460.5 2329.67  22
   4  -5  -2 74381.9 2393.10  23
   4  -5   2 73170.7 2367.09  23
  -4   5  -2 85770.6 2287.12  19
   4  -5  -2 95256.6 2049.97  21
  -4   5   2 75684.7 2414.54  19
  -4  -5  -2 75365.7 2387.00  21
  -4  -5   2 74303.6 2394.00  21
   4  -5   2 85961.1 2168.01  21
   4   5  -2 84369.9 3365.84   9
  -4   5   2 83520.5 2658.13   9
   4   5   2 84900.5 3134.76   9
   4  -5  -2 77117.7 2288.82  11
  -4  -5  -2 74526.8 2282.18  11
   4   5   2 74101.8 2408.94  12
   4   5  -2 78925.1 2470.24  12
  -4   5   2 92146.0 2136.21  12
  -4   5  -2 76182.2 2347.68  12
  -4  -5   2 79953.1 2873.60   5
  -4  -5  -2 90942.7 2195.36   4
  -4  -5  -2 82410.0 3214.02   5
  -4  -5  -3 2758.61 556.631   5
   4   5   3 1807.49 417.054   9
   4   5  -3 2780.38 590.452   9
  -4  -5   3 1910.67 370.908   5
  -4   5  -3 2365.90 526.988   3
  -4   5   3 1699.82 406.966   3
   4  -5  -3 2514.55 462.208   4
   4  -5  -3 1944.36 435.675   2
  -4  -5  -3 1797.56 413.055   2
   4  -5   3 1869.37 473.760   4
   4  -5   3 1633.67 309.992  23
   4  -5   3 2254.44 362.206  22
   4  -5  -3 2199.77 380.717  23
  -4   5   3 1860.75 351.333  19
   4  -5  -3 2319.18 260.909  21
  -4  -5   3 1744.18 356.261  21
   4  -5   3 2174.07 312.115  21
  -4  -5  -3 1646.36 334.043  21
   4  -5   3 1939.02 291.852  10
  -4  -5   3 1565.48 395.624  10
   4  -5  -3 1782.15 321.568  11
  -4  -5  -3 1769.16 310.425  11
  -4   5   3 1907.66 352.307  16
  -4  -5   3 2082.79 255.329  14
   4   5  -3 1669.11 348.986  12
  -4   5   3 2366.55 254.748  12
   4   5   3 1555.23 323.224  12
  -4   5  -3 1631.59 330.376  12
   4   5   4 2461.65 495.106   9
  -4  -5  -4 2570.25 571.488   5
   4   5  -4 2645.27 586.212   9
  -4   5  -4 1602.62 452.636   3
   4  -5   4 2929.75 604.079   4
  -4   5   4 1944.70 421.678   3
   4  -5  -4 1886.73 455.153   2
  -4  -5  -4 2607.62 530.007   2
   4  -5   4 2019.83 393.628  22
   4  -5  -4 1882.68 349.883  23
  -4   5   4 1827.53 366.866  19
  -4  -5   4 1847.79 361.842  21
  -4  -5  -4 2000.15 395.912  21
   4  -5  -4 1631.12 314.197  11
  -4  -5  -4 1971.63 346.954  11
  -4  -5   4 2431.37 530.293  10
  -4   5   4 1739.24 331.472  16
   4   5   4 2366.00 298.202  18
  -4  -5   4 1926.08 295.738  14
   4   5  -4 1879.16 379.723  12
   4   5   4 1928.51 370.393  12
  -4   5   5-134.458 172.065   7
  -4   5  -5 33.0732 194.102   3
   4  -5   5 177.203 190.488  22
   4  -5  -5-60.3353 150.387  23
  -4  -5   5-53.3852 253.485  21
  -4   5   5 239.299 214.137  19
  -4  -5  -5 94.1364 187.565  21
   4  -5  -5 167.924 163.713  11
  -4  -5  -5 436.745 229.616  11
  -4  -5   5 339.169 286.664  10
  -4   5   5 163.114 172.774  16
   4   5   5 144.974 128.738  18
  -4   5  -5-47.4753 230.025  15
  -4  -5   5-52.1630 112.176  14
   4   5  -5 44.2540 199.714  12
   4   5   5 218.711 214.184  12
  -4   5  -5 19.0697 185.160  13
   4  -5   6 15558.1 1125.54  22
   4  -5  -6 16149.2 986.127  23
  -4  -5  -6 16038.8 1119.64  21
  -4   5   6 17620.5 1129.77  19
  -4  -5   6 16164.8 1142.35  21
   4   5   6 18378.1 1475.12  10
  -4   5   6 17744.8 1014.72  16
   4   5   6 20742.0 1031.95  18
  -4   5  -6 17527.5 1181.39  15
  -4  -5  -6 19241.8 1122.86  15
  -4  -5   6 19248.8 1084.05  14
   4  -5  -6 16482.1 1079.28  11
  -4  -5  -6 16567.5 1090.88  11
   4   5   6 16061.8 1093.48  12
   4   5  -6 16161.8 1091.60  12
  -4   5  -6 14943.9 1046.09  13
   4  -5   7 796.525 326.971  22
   4  -5  -7 660.676 219.156  23
  -4   5   7 236.943 178.413  19
   4  -5  -7 415.457 273.319  17
   4   5   7 578.712 217.313  22
  -4  -5   7 341.649 259.935  21
  -4  -5   7 522.118 220.163  14
  -4  -5  -7 953.106 317.756  15
  -4   5  -7 259.187 285.763  15
  -4   5  -7 374.479 207.270  13
   4  -5  -7 200.718 217.893  11
  -4  -5  -7 571.430 259.776  11
   4   5   7 344.279 228.398  12
   4   5  -7 505.074 239.861  12
   4  -5   8 7587.81 869.147  22
   4  -5  -8 5964.21 755.578  17
  -4   5   8 7144.07 825.184  18
  -4  -5  -8 6773.87 803.035  20
  -4   5   8 7132.63 748.537  19
  -4   5  -8 6627.13 810.270  15
   4   5  -8 7410.00 811.462  13
  -4  -5   8 7817.94 797.426  14
   4   5   8 7046.50 766.661  12
   4   5  -8 8062.24 822.377  12
  -4   5  -8 6900.49 791.075  13
   4  -5   9 718.039 330.286  22
  -4  -5  -9 870.346 373.714  20
  -4   5   9 669.647 268.352  19
  -4   5   9 356.027 236.215  18
   4  -5  -9 495.619 302.126  17
  -4  -5   9 117.572 218.969  14
  -4   5  -9 442.270 264.360  15
   4   5  -9 1023.39 366.614  13
  -4   5  -9 388.615 269.725  13
   4   5   9 880.894 311.755  12
   4  -6   0 10546.9 1052.17   2
  -4  -6   0 11598.1 1113.05   2
   4  -6   0 10827.4 1086.15   4
  -4   6   0 10886.2 1163.27   3
   4  -6   0 11084.7 619.129  21
  -4  -6   0 8852.97 750.944  21
  -4   6   0 9645.32 756.766  19
   4  -6   0 8685.78 762.946  23
   4   6   0 11004.4 1162.46   9
  -4  -6   0 11559.9 1153.01   5
  -4  -6   0 11156.9 917.652   4
   4   6   0 9452.19 785.779  12
  -4   6   0 10902.2 723.167  12
   4  -6   0 9376.21 714.995  11
  -4  -6   0 9086.45 707.751  11
  -4   6  -1 3287.90 647.673   3
  -4   6   1 2270.13 546.317   3
   4  -6   1 3233.02 612.355   4
   4  -6  -1 2990.95 567.160   4
   4  -6  -1 2867.04 558.350   2
  -4  -6  -1 2967.76 576.530   2
   4  -6   1 2615.92 520.718   2
  -4  -6   1 3480.71 608.553   2
  -4  -6   1 2709.99 435.877  21
   4  -6  -1 2601.68 293.766  21
   4  -6   1 3047.39 333.607  21
  -4  -6  -1 2507.91 434.985  21
  -4   6  -1 3020.57 419.302  19
  -4   6   1 2905.45 442.609  19
   4  -6  -1 2522.19 443.281  23
   4  -6   1 2852.39 454.398  23
   4  -6  -1 2623.98 376.660  11
  -4  -6  -1 2858.03 406.869  11
   4  -6   1 2752.08 393.981  11
  -4  -6   1 2522.20 381.501  11
   4   6  -1 2593.08 582.859   9
  -4  -6  -1 2742.92 572.685   5
  -4  -6   1 2643.35 541.202   5
   4   6   1 2905.93 600.945   9
   4   6   1 2867.63 447.218  12
   4   6  -1 2362.00 415.051  12
  -4   6   1 3182.01 374.765  12
  -4   6  -1 2688.54 393.837  12
  -4   6  -2 2490.04 577.747   3
   4  -6   2 2320.65 504.930   2
  -4   6   2 1931.05 497.970   3
   4  -6   2 2970.79 617.005   4
   4  -6  -2 2687.65 523.912   4
   4  -6  -2 2488.83 528.856   2
  -4  -6  -2 3173.81 595.608   2
   4  -6  -2 2359.45 426.047  23
  -4  -6  -2 2998.95 458.811  21
  -4   6   2 2608.73 420.847  19
   4  -6  -2 2551.20 293.191  21
  -4  -6   2 2529.04 428.709  21
   4  -6   2 2762.32 345.174  21
  -4   6  -2 3005.91 406.328  19
   4  -6  -2 2431.41 372.796  11
  -4  -6  -2 2423.18 385.051  11
   4  -6   2 2500.67 386.405  11
  -4  -6   2 2476.42 390.251  11
   4   6   2 3115.03 625.264   9
  -4  -6  -2 3271.46 656.372   5
   4   6  -2 2342.61 606.739   9
  -4  -6   2 1939.27 434.307   5
   4   6   2 1987.58 384.923  12
   4   6  -2 2647.92 456.871  12
  -4   6   2 2776.03 331.911  12
  -4   6  -2 2245.36 383.186  12
   4  -6  -3 8864.29 778.078  23
   4  -6   3 9673.94 780.064  22
  -4  -6  -3 9102.51 784.226  21
  -4   6   3 10094.3 831.559  19
  -4  -6   3 9036.19 790.173  21
   4  -6   3 9866.45 681.301  21
   4   6   3 11020.4 1099.28   9
  -4   6   3 8287.26 735.238  16
   4  -6  -3 9604.17 953.718   4
  -4   6   3 9311.00 1034.46   3
   4  -6  -3 10147.5 1091.09   2
  -4  -6  -3 9341.74 1064.67   2
   4   6   3 7848.67 738.623  12
   4   6  -3 8364.83 763.481  12
  -4   6  -3 9765.64 795.081  12
   4  -6  -3 8252.70 701.236  11
  -4  -6  -3 9716.44 766.741  11
   4  -6   4-59.6476 180.892  22
   4  -6  -4 14.9074 192.009  23
  -4   6   4-287.331 250.575  19
  -4  -6   4-57.8290 262.833  21
   4  -6   4 197.227 149.942  21
  -4  -6  -4 119.209 224.458  21
  -4  -6  -4 42.7272 165.017  11
   4  -6  -4-36.7569 166.043  11
  -4  -6   4 457.961 276.019  10
  -4   6   4-205.461 199.812  16
   4   6  -4 129.302 205.110  12
   4   6   4-71.8553 191.009  12
  -4   6  -4-317.427 253.742  12
  -4   6   4-121.495 137.169   3
   4  -6  -5 415.241 233.049  23
   4  -6   5 731.687 305.545  22
  -4   6   5 590.894 272.154  19
  -4  -6   5 401.191 219.620  21
   4  -6   5 348.654 210.306  21
  -4  -6  -5 410.967 242.696  21
   4  -6  -5 214.440 211.592  11
  -4  -6  -5 217.823 185.377  11
  -4   6   5 182.775 175.623  16
  -4   6  -5 210.220 228.054  15
  -4   6  -5 358.481 206.630  13
   4   6  -5 153.604 209.314  12
   4   6   5-18.8614 172.315  12
   4  -6   6 12.1817 199.944  22
   4  -6  -6 136.344 191.176  23
  -4  -6   6 31.0729 201.405  21
  -4  -6  -6-118.402 222.356  21
  -4  -6  -6 172.552 178.804  11
   4  -6  -6 808.366 320.267  11
  -4   6   6 71.7117 156.840  16
  -4   6   6-61.7136 239.293  19
  -4   6  -6-168.275 293.387  15
  -4   6  -6-177.687 199.906  13
   4   6  -6 47.2968 208.761  12
   4   6   6-116.611 174.765  12
   4  -6   7 1731.22 447.602  22
  -4  -6   7 1598.73 430.758  21
  -4  -6  -7 2318.67 474.667  11
  -4   6   7 1663.01 396.411  19
  -4   6  -7 1716.05 412.177  15
  -4   6  -7 948.403 335.453  13
   4  -6  -7 1676.37 403.187  11
   4   6  -7 1673.27 434.414  12
   4   6   7 1774.96 389.535  12
   4  -6   8 290.754 286.722  22
  -4  -6   8 1055.71 393.767  21
  -4   6   8 788.031 302.057  18
  -4   6   8 1098.67 341.676  19
  -4   6  -8 674.015 341.350  15
   4  -6  -8 374.006 205.776  11
  -4   6  -8 467.188 251.328  13
  -4  -6  -8 975.872 332.660  11
   4   6   8 582.678 270.578  12
   4   6  -8 1555.42 428.662  12
  -4   7   0 2994.17 470.713  19
   4  -7   0 2455.19 411.786  11
  -4  -7   0 2066.57 390.822  11
  -4  -7   0 2828.76 479.648  21
   4   7   0 2346.48 450.416  12
  -4   7   0 3452.34 450.998  12
   4  -7  -1 37.4351 180.553  23
  -4   7   1 364.308 236.718  19
  -4  -7   1 205.852 228.795  21
  -4  -7  -1 263.375 254.021  21
   4  -7  -1-14.0249 156.468  11
  -4  -7  -1 165.937 162.328  11
   4  -7   1-96.7111 193.338  11
  -4  -7   1 122.674 193.715  11
  -4   7  -1 85.9004 163.320  19
   4  -7  -1 21.2010 193.772   4
   4   7   1 18.6625 202.897  12
   4   7  -1-48.7329 206.903  12
  -4   7   1-16.8408 125.980  12
  -4   7  -1 42.7040 162.021  12
  -4  -7   2 218.675 187.695  21
   4  -7   2 258.295 133.271  21
  -4   7   2 44.7937 172.219  19
  -4  -7  -2-218.999 233.520  21
   4  -7  -2 15.7150 159.377  11
  -4  -7  -2-117.144 190.479  11
   4  -7   2 50.6779 162.840  11
  -4  -7   2 69.7306 184.553  11
  -4   7  -2 6.07277 149.154  19
   4  -7  -2-119.033 176.243  23
   4   7   2-34.0595 174.839  12
   4   7  -2-9.11794 198.578  12
  -4   7  -2-100.639 196.448  12
  -4  -7   3 2872.80 495.574  21
   4  -7   3 4177.07 476.793  21
  -4   7   3 3417.91 537.984  19
  -4  -7  -3 3229.40 515.980  21
   4  -7   3 2638.10 447.982  11
  -4  -7   3 3304.08 495.763  11
   4  -7  -3 3082.27 478.275  11
   4  -7  -3 3230.60 510.205  23
   4   7   3 2554.74 461.893  12
   4   7  -3 3376.86 548.920  12
  -4   7  -3 3533.98 525.428  12
  -4  -7  -3 3864.41 537.006  11
  -4   7   3 3379.18 515.546  16
  -4  -7  -4 4673.92 637.169  21
  -4  -7   4 4055.66 595.966  21
  -4   7   4 5228.77 685.230  19
   4  -7   4 5249.47 556.746  21
  -4   7   4 3824.99 553.012  16
   4  -7  -4 4229.46 605.004  23
   4   7  -4 4397.10 648.779  12
   4  -7  -4 3586.28 517.977  11
  -4  -7  -4 4422.40 587.538  11
  -4   7  -4 3879.64 571.082  12
   4   7   4 3961.89 578.567  12
  -4  -7   5-32.8880 240.846  21
   4  -7   5-251.646 187.652  21
  -4   7   5-409.924 287.033  19
  -4  -7  -5-12.2587 200.472  21
   4  -7  -5 448.639 245.263  11
  -4  -7  -5 39.8009 206.883  11
  -4   7   5-322.379 246.114  16
  -4   7  -5-150.110 272.507  15
   4   7  -5 204.133 254.763  12
   4   7   5-17.5703 172.751  12
  -4   7  -5-423.688 261.051  13
  -4  -7   6 2833.55 545.288  21
   4  -7   6 1634.82 359.611  21
  -4  -7  -6 2337.61 490.944  21
   4  -7  -6 3092.92 535.930  11
  -4  -7  -6 2958.58 529.385  11
  -4   7   6 2130.46 472.518  19
  -4   7   6 1969.11 390.289  16
  -4   7  -6 2586.77 535.702  15
  -4   7  -6 2801.70 495.819  13
   4   7  -6 2603.86 522.204  12
   4   7   6 2327.20 465.844  12
   4  -7   7 399.222 222.347  21
   4  -7  -7 173.960 229.079  11
  -4  -7  -7-326.651 236.108  11
  -4   7   7 747.692 316.682  19
  -4   7  -7 142.297 184.789  15
  -4   7  -7-443.891 259.957  13
   4   7  -7-413.460 327.941  12
   4   7   7-141.447 127.770  12
  -4   8   0 540.838 258.866  19
   4  -8   0 548.494 213.497  11
  -4  -8   0 109.589 178.163  11
  -4  -8   0 442.646 256.088  21
   4   8   0 437.969 285.036  12
  -4   8   0 542.337 230.800  12
  -4   8  -1 2075.66 400.265  19
  -4   8   1 2091.51 447.546  19
   4  -8  -1 1680.03 374.783  11
  -4  -8  -1 1279.20 346.728  11
   4  -8   1 1668.01 408.420  11
  -4  -8   1 1684.12 391.171  11
  -4  -8   1 2231.95 472.378  21
  -4  -8  -1 1290.28 372.746  21
   4   8   1 1923.46 439.631  12
   4   8  -1 1317.46 380.550  12
  -4   8  -1 1252.44 341.744  12
  -4   8  -2 2353.57 418.908  19
  -4   8   2 1825.75 429.588  19
   4  -8  -2 2322.91 459.924  11
  -4  -8  -2 1993.20 415.696  11
   4  -8   2 1645.79 394.641  11
  -4  -8   2 2016.52 431.067  11
  -4  -8   2 2020.57 459.334  21
  -4  -8  -2 2396.67 478.560  21
   4   8  -2 2232.43 486.427  12
   4   8   2 2226.30 473.949  12
  -4   8  -2 2610.09 470.157  12
  -4   8   3 149.633 242.847  16
   4  -8  -3 328.015 244.359  11
  -4  -8  -3-223.313 198.529  11
   4  -8   3-184.331 240.396  11
  -4  -8   3-101.957 237.508  11
  -4   8   3 0.87236 195.723  19
  -4  -8   3 64.6819 199.964  21
  -4  -8  -3 340.609 259.331  21
   4   8   3 486.253 269.141  12
   4   8  -3-7.41356 247.531  12
  -4   8  -3 56.5668 175.619  12
  -4   8   4-191.510 241.761  16
  -4   8   4 151.832 278.944  19
  -4  -8  -4-135.006 222.198  11
   4  -8  -4 314.108 209.864  11
   4  -8   4-94.9227 225.007  11
  -4  -8   4-163.858 189.183  11
  -4  -8   4-182.888 185.193  21
  -4  -8  -4-207.437 270.060  21
   4   8   4 134.974 189.621  12
   4   8  -4-69.2288 242.220  12
  -4   8  -4-6.27233 157.861  12
  -4  -8   5-326.921 268.127  21
  -4  -8  -5 75.6053 234.149  21
   4  -8   5 155.248 236.718  11
  -4  -8   5-212.114 253.505  11
  -4  -8  -5-20.0337 177.220  11
   4  -8  -5 338.611 220.735  11
  -4   8   5 302.302 214.280  16
  -4   8   5-387.673 279.373  19
  -4   8  -5 642.138 316.795  15
   4   8   5-2.68928 177.629  12
   4   8  -5 44.2820 250.449  12
  -4   9   0 270.827 224.872  19
   4  -9   0 159.826 219.127  11
  -4  -9   0-128.336 197.944  11
  -4  -9   0-62.4090 207.496  21
   4   9   0 167.485 165.104  12
  -4   9   1 553.017 284.342  19
  -4   9  -1-284.247 195.568  19
   4  -9   1 26.4111 161.054  11
   4  -9  -1-176.779 266.380  11
  -4  -9  -1-204.270 193.107  11
  -4  -9   1-65.0754 212.820  11
   4   9   1 598.790 308.368  12
   4   9  -1 106.326 228.727  12
  -4  -9   1 475.448 266.223  21
  -4  -9  -1 630.711 329.633  21
   4  -9  -2 1928.67 422.615  11
   4  -9   2 2572.33 516.457  11
  -4  -9  -2 1567.97 416.208  21
   4   9   2 2442.41 523.574  12
  -4   9  -2 2146.61 450.291  12
  -4   9  -3-25.1940 136.596  12
  -5   0   0 75.6907 119.330   4
   5   0   0 152.012 161.211   3
   5   0   0-19.4472 111.511  23
  -5   0   0 45.9344 52.9036  21
   5   0   0 129.860 49.1317  17
  -5   0   0-86.5099 101.915  15
  -5   0   0 61.6678 122.315   9
  -5   0   0 44.6263 82.3299   7
   5   0   0-119.925 140.322   9
   5   0   1 82275.1 2183.80   7
  -5   0   1 80258.2 2314.37   7
  -5   0   1 89838.3 2644.33   4
   5   0   1 75450.6 2383.87   4
   5   0   1 88212.1 2580.99   3
   5   0  -1 84086.4 2592.22   3
  -5   0   1 82171.6 1714.25   2
   5   0   1 91140.3 1714.51   2
  -5   0  -1 84687.5 2451.97   4
   5   0  -1 79624.8 2081.87  23
   5   0   1 81837.6 2021.27  23
  -5   0  -1 80736.8 1879.19  21
  -5   0   1 81413.7 1794.97  21
  -5   0  -1 82213.0 1889.53  20
   5   0  -1 81334.2 2459.62   9
  -5   0   1 86311.6 2502.81   9
   5   0   1 76847.2 2540.83   9
  -5   0  -1 76955.0 2051.95  15
  -5   0   1 79095.8 1930.98  15
   5   0  -1 81863.0 1805.28  12
  -5   0   1 91461.5 1632.61  11
   5   0   1 98194.0 1623.70  11
  -5   0  -2 133905. 3287.80   4
   5   0   2 126195. 3261.26   4
  -5   0   2 140282. 3651.66   4
   5   0  -2 126434. 2856.59   1
   5   0   2 144834. 2888.19   2
   5   0   2 139396. 3439.30   3
   5   0  -2 140514. 3556.46   3
  -5   0   2 127082. 3490.10   3
   5   0   2 130044. 2783.37  23
   5   0  -2 125525. 2939.93  23
  -5   0   2 132494. 2652.49  21
  -5   0  -2 128655. 2812.38  20
  -5   0  -2 137606. 3652.84   9
   5   0  -2 126564. 3277.82   9
  -5   0   2 131383. 3314.66   9
  -5   0   2 123688. 3435.14  10
   5   0  -2 142841. 3552.64  10
   5   0   2 121470. 3520.85   9
  -5   0   2 126176. 2934.74  16
  -5   0  -2 129495. 2763.49  16
  -5   0  -2 125355. 2969.41  15
   5   0  -2 133016. 2512.79  12
  -5   0   3 23410.5 1203.33   8
  -5   0  -3 21007.9 1025.20   4
   5   0   3 21742.6 724.973  23
   5   0  -3 20723.1 874.366  23
   5   0   3 20249.9 923.642  22
  -5   0   3 21059.9 1027.04   9
  -5   0  -3 24849.1 1336.25   9
  -5   0   3 20491.0 1195.28  10
   5   0  -3 20518.3 1011.98   9
   5   0  -3 24079.4 1260.25  10
   5   0   3 20733.7 1228.91   9
   5   0   3 20407.0 1026.94   4
   5   0   3 22916.4 1108.18   3
   5   0  -3 23565.9 1207.42   3
  -5   0   3 20430.0 1152.15   3
  -5   0   3 20245.5 867.410  16
  -5   0  -3 21099.6 698.097  16
  -5   0  -3 23301.2 487.412  17
  -5   0  -3 19756.7 908.790  15
   5   0  -3 22136.8 581.776  12
   5   0  -4 3370.23 355.170  23
   5   0   4 4567.55 260.864  23
   5   0   4 3845.34 431.627  22
  -5   0   4 3512.27 526.814  10
  -5   0  -4 4557.17 586.627   9
   5   0  -4 3733.93 402.810   9
   5   0   4 3901.74 563.860   9
   5   0  -4 3300.38 482.871  10
   5   0   4 4992.01 492.034   3
   5   0  -4 3875.71 481.541   3
   5   0   4 3930.76 448.251   4
  -5   0  -4 4184.28 245.625  16
  -5   0   4 4003.22 383.691  18
  -5   0  -4 4196.96 237.495  17
  -5   0   4 3993.10 375.454  16
  -5   0  -4 3987.00 430.670  15
   5   0   4 3723.52 427.137   6
  -5   0   4 4355.83 548.916   8
   5   0   5 96859.5 2890.18   6
   5   0  -5 91375.7 2467.96  23
   5   0   5 86959.0 2645.58  22
   5   0   5 104946. 1924.02  23
  -5   0   5 95020.9 3356.62  10
   5   0  -5 98006.8 2657.01   9
   5   0   5 91293.7 3228.23   9
   5   0   5 102805. 2738.76   3
   5   0  -5 96518.9 2991.29   3
   5   0   5 97931.6 2844.28   4
  -5   0   5 94707.4 2599.37  18
  -5   0  -5 106135. 2232.96  17
  -5   0   5 89677.3 2457.63  16
  -5   0  -5 105444. 1930.64  16
  -5   0  -5 87354.4 2642.88  15
   5   0  -5 94981.1 2384.43  13
  -5   0  -6 25388.2 1405.69   5
   5   0  -6 22021.5 1571.57   6
   5   0   6 24370.6 1329.66   6
   5   0   6 22099.8 1154.07  22
   5   0  -6 23955.7 1018.42  23
  -5   0   6 22389.4 1574.32  10
   5   0  -6 26371.1 1104.42   9
   5   0   6 25759.5 1703.11  10
   5   0  -6 22706.8 1269.58   3
  -5   0  -6 26277.4 1064.31   3
   5   0   6 23563.1 1239.93   4
  -5   0  -6 25638.0 914.203  17
  -5   0   6 23205.9 1025.48  16
  -5   0   6 22361.6 1122.26  18
  -5   0  -6 21846.6 1151.84  15
   5   0  -6 23548.3 1002.80  13
   5   0  -7 69306.4 1985.10  23
   5   0   7 58735.3 2197.23  22
  -5   0   7 69895.9 3116.15  10
   5   0   7 68114.8 3105.34  10
  -5   0  -7 73167.5 1937.53  17
  -5   0   7 60996.1 2198.91  18
  -5   0   7 71813.8 2036.48  16
   5   0  -7 60347.3 2210.72  17
  -5   0  -7 60830.8 2245.29  15
   5   0   7 60395.8 2231.30  14
  -5   0  -7 69636.9 3119.69   8
  -5   0  -7 71831.8 2582.34   5
   5   0  -7 67201.4 3051.23   6
  -5   0   8 746.339 275.018  14
  -5   0  -8 618.566 288.764  15
   5   0   8 899.445 314.269  14
   5   0   8 870.317 314.796  22
   5   0  -8 397.121 231.644  17
  -5   0   9-233.899 279.547  14
  -5   0  -9-106.708 279.877  15
   5   0   9 373.707 270.176  22
   5   0  -9 237.948 240.561  17
   5   0 -10 6069.01 765.381  17
  -5   0 -10 5883.17 731.319  15
  -5   0  10 6078.51 760.337  14
   5   0  10 7468.68 825.572  22
  -5   0 -11 2497.89 504.274  15
   5   0  11 1911.06 450.574  22
   5   1   0 45.1993 159.212   9
  -5   1   0 100.026 116.056   9
  -5  -1   0 96.6272 91.3385   7
   5  -1   0 153.505 111.555   7
   5  -1   0-93.7826 143.939   9
   5   1   0 38.1077 47.9302   1
   5  -1   0 22.3382 107.248   3
  -5   1   0 190.674 135.027   4
  -5  -1   0-104.678 90.3867   4
   5   1   0-18.4183 92.2214   3
   5  -1   0 0.93093 31.3084   2
  -5  -1   0 45.1621 47.7403   2
  -5   1   0 9.52999 40.0548   1
   5  -1   0 101.551 122.146  23
   5  -1   0 7.04479 83.8232  22
  -5  -1   0 32.5255 87.7638  21
   5  -1   0 59.0887 27.6488  11
  -5  -1   0 26.8981 28.2925  11
   5  -1   0-122.594 108.252  10
  -5  -1   0 167.928 123.378  15
  -5   1   0 5.57132 84.0682  15
   5   1   0 171.621 96.1978  12
  -5   1  -1 33041.0 1429.61   4
   5  -1   1 33054.1 1304.11   7
  -5   1   1 30938.8 1345.12   7
  -5   1   1 33075.2 1467.00   4
  -5  -1  -1 31734.1 1250.17   4
   5  -1   1 29211.8 1361.70   4
   5  -1   1 31978.6 1432.49   3
   5  -1  -1 33408.6 1455.84   3
  -5   1  -1 30710.5 1404.25   3
  -5   1   1 29027.0 1388.92   3
   5   1   1 31931.5 1390.71   3
   5   1  -1 31273.0 1434.07   3
   5  -1   1 29958.4 1011.82  23
   5  -1  -1 28658.8 1045.04  23
   5  -1   1 29617.8 1009.75  22
  -5  -1  -1 28594.8 971.188  20
  -5  -1  -1 28641.3 953.744  21
   5  -1   1 38549.7 852.562  21
  -5  -1   1 30611.3 948.232  21
  -5   1  -1 33121.8 1471.16   9
   5   1   1 28831.9 1410.01   9
  -5  -1   1 30899.0 1408.95   9
  -5   1   1 32103.0 1308.92   9
   5  -1  -1 32789.3 1280.80  10
   5   1  -1 28624.1 1357.32   9
   5  -1   1 29725.1 1400.84   9
   5  -1  -1 29783.2 1273.86   9
  -5   1  -1 38467.0 780.171  17
   5  -1  -1 31117.2 936.859  17
   5   1   1 35396.6 716.016  17
  -5  -1  -1 37642.8 747.191  18
  -5  -1   1 33615.5 789.935  18
  -5   1  -1 30161.3 1016.36  15
  -5   1   1 31283.8 882.167  15
  -5  -1  -1 30434.7 1086.03  15
  -5  -1   1 29156.5 1007.33  15
   5  -1  -1 35586.6 782.691  11
  -5  -1  -1 31381.8 761.071  11
   5   1  -1 29569.5 924.643  12
   5  -1  -1 34878.5 753.064  12
   5   1   2 8029.05 407.835   7
  -5   1   2 7600.20 661.961   7
  -5   1  -2 8677.57 691.338   4
   5  -1   2 7214.06 641.995   4
  -5   1   2 8567.34 734.008   4
   5   1   2 9049.76 524.342   2
   5  -1   2 8112.14 678.516   3
   5  -1  -2 8978.45 713.078   3
  -5   1  -2 7301.96 652.529   3
   5   1   2 8848.43 671.967   3
  -5   1   2 6966.45 652.298   3
   5   1  -2 8922.98 737.139   3
  -5   1   2 8180.91 500.841   2
  -5  -1  -2 8046.11 555.829   4
   5  -1   2 8005.85 505.402  22
   5  -1   2 7404.11 436.067  23
   5  -1  -2 8377.41 528.385  23
   5   1   2 7902.99 433.744  23
  -5  -1  -2 7429.50 458.629  21
  -5  -1   2 8136.68 442.529  21
  -5   1   2 8760.96 287.462  21
  -5  -1  -2 8160.08 485.146  20
  -5  -1   2 8444.80 695.449   9
  -5   1  -2 10159.8 816.019   9
   5   1   2 7870.83 719.433   9
  -5   1   2 7179.27 606.583  10
  -5  -1   2 7948.51 720.128  10
   5   1  -2 9032.12 749.604  10
   5  -1   2 7778.13 718.620   9
  -5  -1  -2 8844.97 747.789   9
   5   1  -2 7197.50 648.391   9
  -5   1   2 8078.70 575.697   9
   5  -1  -2 8716.92 598.583   9
  -5  -1   2 8970.74 397.276  18
  -5   1   2 7325.88 487.834  16
  -5   1  -2 9847.04 286.434  17
  -5  -1   2 7720.20 496.279  16
   5  -1  -2 9458.11 332.087  15
  -5   1  -2 7213.71 485.975  15
  -5  -1  -2 8379.11 538.239  15
   5   1  -2 7630.96 389.975  12
  -5  -1  -2 7733.96 351.108  11
   5  -1   3 81955.3 1981.65   6
  -5   1   3 87135.6 2754.21   8
  -5  -1  -3 78182.3 2101.36   4
  -5   1  -3 82702.2 2543.27   4
  -5   1   3 84891.4 2735.45   4
   5  -1  -3 74500.6 2261.79   1
  -5  -1  -3 77796.9 2281.07   1
   5  -1   3 84069.6 2564.28   3
   5  -1  -3 82082.2 2546.80   3
   5   1   3 83469.2 2403.01   3
  -5   1  -3 77713.9 2479.45   3
  -5   1   3 74475.5 2208.57   2
   5   1   3 88315.3 2325.32   2
   5   1  -3 83126.2 2632.50   3
  -5   1   3 74388.6 2483.97   3
   5  -1   3 72511.0 2450.53   4
   5  -1  -3 72822.3 2033.38  23
   5  -1  -3 93229.2 1556.07  22
   5  -1   3 72800.2 2110.28  22
   5   1   3 79425.9 1833.88  23
   5   1  -3 74576.0 2048.43  23
   5  -1   3 77047.5 1861.29  23
  -5  -1  -3 70853.4 2016.44  21
  -5  -1  -3 72471.2 2049.51  20
   5  -1  -3 79029.7 2145.69   9
  -5  -1   3 76622.0 2481.36   9
  -5  -1   3 73637.9 2651.99  10
  -5   1   3 74072.5 2463.71  10
  -5   1   3 75812.7 2130.23   9
  -5  -1  -3 89099.5 2767.55   9
   5  -1   3 74535.9 2659.11   9
   5   1  -3 90244.3 2817.58  10
   5  -1  -3 87366.5 2548.73  10
   5   1  -3 75302.2 2448.93   9
   5   1   3 74464.0 2616.69   9
  -5   1  -3 92099.5 2901.64   9
   5  -1  -3 77213.5 2047.99  17
  -5   1   3 72128.6 2027.53  16
  -5  -1   3 71794.3 2041.41  16
  -5  -1  -3 78592.3 1823.10  16
  -5  -1  -3 73707.5 2133.13  15
   5  -1  -3 86023.4 1553.26  15
  -5   1  -3 71145.0 2087.26  15
   5   1  -3 75390.8 1810.24  12
   5   1   4 31486.2 1152.96   4
  -5   1   4 32022.6 1619.17   4
   5  -1   4 27261.7 1395.36   4
   5  -1   4 32194.2 1433.81   3
   5   1   4 33039.4 1296.59   3
   5  -1  -4 30776.6 1428.24   3
  -5   1  -4 29518.4 1371.75   3
  -5   1   4 30401.1 1369.53   2
   5   1   4 34493.9 1452.57   2
   5  -1  -4 29516.8 1388.74   1
  -5  -1  -4 28177.5 1368.66   1
   5   1  -4 33666.7 1558.13   3
  -5   1   4 28656.6 1407.25   3
   5   1   4 27593.5 1183.26  22
   5   1   4 32043.0 868.410  23
   5   1  -4 28349.3 1092.50  23
   5  -1   4 28430.8 1192.80  22
   5  -1  -4 28502.9 1100.22  23
   5  -1   4 30619.3 894.403  23
  -5  -1  -4 28203.6 1157.57  20
  -5  -1   4 30074.2 1640.59  10
  -5   1   4 28698.4 1482.21  10
  -5  -1  -4 35745.4 1679.56   9
  -5   1   4 28846.9 1061.21   9
   5  -1  -4 32221.9 1545.65  10
   5   1   4 28511.2 1543.16   9
   5   1  -4 29698.9 1387.21   9
   5  -1  -4 31497.5 1087.37   9
  -5  -1   4 30280.2 1069.70  18
  -5   1  -4 31145.8 892.589  16
  -5   1   4 29497.4 1121.84  16
   5  -1  -4 27351.2 1131.18  17
  -5  -1  -4 31701.3 843.212  17
  -5  -1   4 28631.5 1117.41  16
  -5  -1  -4 31443.6 846.269  16
  -5   1  -4 27595.6 1176.97  15
  -5  -1  -4 27253.4 1181.65  15
   5   1   4 31611.6 1481.20   6
  -5  -1   4 33287.6 1491.09   8
  -5  -1  -4 29906.3 1517.25   5
   5  -1  -4 28946.1 1592.02   6
   5  -1   4 32171.9 1113.25   6
   5   1  -5 2059.12 364.082   9
   5  -1  -5 1449.95 372.777   6
  -5   1   5 2388.99 344.914   5
   5   1   5 1977.72 385.946   6
  -5  -1   5 2065.48 219.931   5
  -5  -1  -5 2176.82 410.054   5
  -5  -1   5 2466.26 427.330   8
   5   1   5 1923.11 408.421   9
   5   1   5 2049.04 272.281   4
   5  -1  -5 2112.60 357.694   3
   5  -1   5 1946.88 376.858   4
   5   1  -5 2228.94 392.242   3
   5   1   5 2403.68 307.681   3
  -5   1   5 2028.71 362.964   3
  -5   1   5 2370.39 400.205   2
   5   1   5 2595.51 427.624   2
  -5   1  -5 2214.08 356.478   3
   5  -1  -5 1949.47 399.722   1
  -5  -1  -5 1897.76 393.786   1
   5   1  -5 1971.91 291.623  23
   5   1   5 2575.82 144.118  23
   5  -1   5 2458.32 188.408  23
   5  -1  -5 1946.90 282.262  23
   5   1   5 1946.29 346.419  22
  -5  -1  -5 2255.20 352.972  20
   5  -1   5 2649.76 384.369  22
  -5  -1   5 2512.97 508.563  10
  -5   1   5 1964.69 430.703  10
   5  -1   5 2096.40 430.952  10
   5  -1  -5 2388.50 231.151   9
  -5   1  -5 2424.32 183.564  16
  -5  -1  -5 2449.58 231.041  17
  -5  -1   5 1575.17 272.322  18
   5  -1  -5 1558.80 299.147  17
  -5   1   5 2118.22 302.447  16
  -5  -1   5 2156.55 301.140  16
  -5   1  -5 1890.98 331.718  15
  -5  -1  -5 2134.88 345.882  15
   5   1  -5 1480.80 237.691  13
  -5  -1  -6 4702.26 707.142   8
  -5  -1  -6 5081.86 640.170   5
   5  -1  -6 5206.49 760.768   6
   5  -1   6 5538.05 653.331   4
   5  -1  -6 5427.81 570.502   3
  -5   1  -6 5226.21 532.982   3
   5   1  -6 5449.69 626.510   3
   5  -1  -6 5566.73 715.666   1
  -5  -1  -6 4996.32 681.800   1
   5   1   6 4360.34 502.814  22
   5   1  -6 4419.21 429.837  23
   5  -1  -6 4790.69 436.836  23
   5  -1   6 3988.63 495.063  22
  -5  -1   6 5276.77 786.483  10
  -5   1   6 4898.17 708.125  10
   5   1   6 4307.81 632.721   9
   5  -1   6 5179.13 754.554  10
   5   1  -6 5631.96 601.166   9
  -5   1   6 4743.42 531.291  18
  -5   1   6 5110.86 453.285  16
  -5  -1  -6 5058.92 380.295  17
   5  -1  -6 4250.73 499.103  17
  -5  -1   6 5540.31 489.628  16
  -5   1  -6 4636.88 540.810  15
  -5  -1  -6 4047.12 496.834  15
   5   1  -6 4412.49 439.354  13
   5   1  -7 1819.45 505.483   6
   5  -1  -7 1156.75 413.131   6
  -5   1  -7 1228.22 310.599   5
  -5  -1  -7 1070.97 381.893   8
  -5  -1  -7 1263.09 342.920   5
   5  -1   7 1634.32 376.610   4
   5  -1  -7 963.830 348.842   1
  -5  -1  -7 1627.26 449.201   1
   5  -1  -7 1344.87 243.477  23
   5   1  -7 1200.90 259.967  23
   5   1   7 1282.39 318.333  22
   5  -1   7 1123.50 309.632  22
  -5   1   7 685.356 289.942  10
   5  -1   7 919.910 365.938  10
   5   1   7 945.437 379.860  10
  -5  -1   7 1355.07 482.679  10
  -5   1   7 1225.34 242.761  16
  -5   1  -7 1128.44 211.361  17
  -5   1   7 1419.94 346.768  18
   5  -1  -7 756.704 259.477  17
  -5  -1  -7 1004.07 198.939  17
   5  -1   7 977.963 319.400  14
  -5   1  -7 1408.26 342.073  15
  -5  -1  -7 958.339 301.808  15
  -5  -1   7 1399.24 276.201  16
   5   1  -7 1474.11 301.917  13
   5   1   8 5338.11 623.754  22
   5  -1  -8 4740.20 610.956  17
  -5   1   8 5039.78 624.439  18
  -5  -1  -8 4975.91 632.299  20
   5  -1   8 4388.39 579.036  22
   5  -1   8 4800.81 621.869  14
  -5  -1  -8 5401.66 626.628  15
  -5  -1   8 4920.37 624.248  14
  -5   1  -8 5575.99 650.172  15
   5   1  -8 5043.97 557.881  13
  -5  -1  -9 2321.82 478.165  20
   5   1   9 2835.48 491.775  22
  -5   1   9 3428.11 559.255  14
  -5  -1   9 3010.74 551.989  14
  -5   1  -9 2164.19 443.554  15
  -5  -1  -9 2334.95 448.070  15
   5  -1   9 2587.76 487.647  22
  -5   1   9 2054.09 430.621  18
   5   1  -9 1869.39 422.248  17
   5  -1  -9 3009.12 539.050  17
   5   1  10 10.6431 208.444  22
  -5  -1 -10 144.766 199.848  20
   5   1 -10 212.663 291.086  17
   5  -1 -10-134.526 215.611  17
  -5   1  10 613.052 309.960  14
  -5  -1  10 457.773 354.072  14
  -5   1 -10-61.2865 236.149  15
  -5  -1 -10 409.393 241.244  15
   5  -1  10 748.431 324.721  22
  -5  -1 -11-126.834 219.458  15
   5   2   0 35.1081 172.080   9
  -5  -2   0-129.120 169.986   9
   5  -2   0-108.468 84.4895   6
  -5  -2   0-193.393 149.392   5
   5  -2   0 136.020 116.157   7
  -5  -2   0-27.0202 46.8848   7
  -5   2   0 39.6171 116.454   9
   5  -2   0-51.8336 137.462   3
  -5   2   0-47.0635 104.260   4
   5  -2   0 23.6249 112.460   4
  -5   2   0 9.24922 113.499   3
   5   2   0-4.79540 90.8679   3
   5  -2   0-50.2466 82.8943   2
  -5  -2   0 19.6107 66.8974   2
   5  -2   0-76.2522 139.806  23
  -5  -2   0-36.6345 107.899  21
   5  -2   0 35.6148 72.3737  22
   5   2   0 99.3825 117.966  10
   5  -2   0 29.0242 50.1412  11
  -5  -2   0 41.3968 58.8245  11
   5  -2   0-93.8892 150.925   9
   5  -2   0 77.5040 84.1487  10
  -5   2   0 72.0828 129.888  16
  -5  -2   0-98.4823 139.449  15
  -5   2   0 17.3530 70.4723  15
  -5  -2   0-50.4016 103.237  16
   5   2   0 3.64193 99.9144  12
  -5  -2   1 79821.9 2519.95   5
  -5  -2  -1 80029.6 2655.28   5
  -5   2   1 81222.1 2642.48   7
   5  -2   1 91508.7 2692.74   7
   5  -2   1 88711.7 1990.35   6
  -5   2  -1 97080.8 2869.23   4
  -5  -2  -1 84525.1 2357.90   4
  -5   2   1 94410.1 2855.45   4
   5  -2   1 94252.2 2862.05   3
   5  -2  -1 91987.7 2808.89   3
  -5   2   1 92556.8 2321.65   1
  -5   2  -1 86731.5 2785.52   3
   5  -2  -1 83618.9 2739.67   4
   5   2   1 84060.0 2265.16   1
  -5   2   1 81294.6 2694.95   3
   5  -2  -1 85554.0 2219.75   2
  -5  -2  -1 84478.8 2217.00   2
   5   2   1 91616.7 2745.85   3
   5   2  -1 92895.7 2858.16   3
   5  -2   1 79355.8 2686.11   4
   5  -2  -1 75368.2 2140.86  23
   5  -2   1 81769.9 2067.60  22
   5  -2  -1 93553.4 1865.97  22
   5  -2   1 78466.7 2115.22  23
  -5  -2  -1 78943.3 2105.59  21
  -5  -2   1 77881.6 2071.79  21
  -5  -2   1 95733.6 2897.99   9
  -5   2   1 86030.9 2494.86   9
  -5  -2  -1 95141.4 2900.60   9
   5   2   1 80745.6 2725.98   9
   5   2  -1 92563.1 2848.91  10
   5  -2  -1 91154.8 2287.44  10
   5  -2   1 80368.3 2659.19   9
   5  -2  -1 79817.6 2425.37   9
   5   2  -1 80344.5 2714.09   9
  -5   2  -1 94859.0 2843.72   9
  -5   2   1 77603.0 2145.08  16
  -5  -2   1 80571.0 2168.07  16
  -5  -2  -1 80426.4 2089.84  16
  -5   2  -1 81753.8 2109.71  16
  -5   2  -1 80494.0 2064.77  15
  -5  -2  -1 79096.0 2211.09  15
  -5   2   1 91592.7 1866.71  15
   5   2   1 81832.6 2169.04  12
   5  -2  -1 96266.7 1740.37  12
   5  -2  -1 89204.5 1906.41  11
  -5  -2  -1 84252.5 1891.25  11
  -5   2  -1 92651.3 1843.67  13
  -5   2  -2 3476.52 476.675   4
  -5  -2   2 3751.57 332.384   8
  -5  -2   2 3295.67 396.596   5
  -5  -2  -2 3120.34 458.204   5
  -5   2   2 3517.14 491.579   7
   5  -2  -2 3276.60 443.982   6
  -5   2   2 3755.77 385.365   2
   5   2   2 3679.52 383.001   2
   5  -2   2 4435.87 555.002   3
   5  -2  -2 3960.37 503.981   3
  -5   2  -2 3696.02 500.970   3
  -5   2   2 3570.39 487.867   3
   5   2   2 4216.12 486.060   3
   5   2  -2 4299.56 539.156   3
   5  -2   2 3123.41 470.340   4
  -5   2   2 3530.97 487.409   4
  -5  -2  -2 3218.57 318.275   4
   5  -2   2 3199.49 335.393  22
   5  -2  -2 3105.81 345.772  23
   5  -2  -2 4166.66 151.360  22
   5  -2   2 3159.83 314.574  23
  -5  -2  -2 3389.30 357.397  20
  -5  -2  -2 3429.62 348.427  21
  -5  -2   2 3334.49 331.193  21
  -5  -2  -2 3562.09 490.710   9
   5   2   2 3617.70 508.925   9
  -5  -2   2 3476.55 516.193  10
  -5   2   2 3244.62 362.840   9
   5   2  -2 4232.41 535.849  10
   5  -2  -2 2755.62 337.360   9
   5  -2  -2 3654.70 373.863  10
  -5   2  -2 3634.74 520.110   9
  -5  -2   2 4170.66 538.154   9
   5   2  -2 2771.22 444.953   9
  -5   2   2 3474.74 355.563  16
   5  -2  -2 3271.65 315.426  17
  -5  -2   2 3515.40 357.097  16
  -5   2  -2 3221.81 305.123  16
  -5   2  -2 3376.50 338.321  15
  -5  -2  -2 3364.64 377.513  15
  -5   2   2 3745.02 149.272  15
   5  -2  -2 3639.84 274.090  11
  -5  -2  -2 3845.78 281.292  11
  -5   2  -2 3554.26 276.324  13
  -5  -2   3 139574. 3129.04   8
  -5   2  -3 134527. 3684.00   4
  -5  -2  -3 123826. 2681.67   4
  -5  -2   3 121288. 3073.94   5
  -5  -2  -3 120621. 3584.62   5
  -5   2   3 117213. 3579.17   7
   5  -2  -3 119665. 3562.92   6
  -5   2   3 136758. 3728.05   4
  -5   2   3 125212. 3267.73   2
   5   2   3 97242.5 3065.68   2
   5  -2   3 113870. 3518.27   4
   5  -2   3 132577. 3648.97   3
   5  -2  -3 132082. 3551.70   3
  -5   2  -3 124890. 3564.63   3
  -5   2   3 114597. 3417.82   3
   5   2   3 133908. 3363.98   3
   5   2  -3 136058. 3768.52   3
   5  -2   3 112164. 2920.42  22
   5  -2   3 117398. 2742.97  23
   5  -2  -3 112211. 2878.20  23
  -5  -2  -3 112720. 2915.44  21
  -5  -2   3 111282. 2847.47  21
  -5  -2  -3 112160. 2937.87  20
   5  -2  -3 138442. 2411.26  20
   5   2   3 117926. 3585.13   9
   5   2  -3 114011. 3525.08   9
  -5  -2  -3 141707. 3792.27   9
  -5  -2   3 116115. 3670.12  10
  -5   2   3 124149. 3240.87  10
  -5   2   3 120668. 2858.56   9
  -5   2   3 111984. 2872.29  16
   5  -2  -3 116259. 2909.90  17
  -5  -2   3 110885. 2904.78  16
  -5   2  -3 117829. 2724.29  16
  -5   2  -3 110685. 2919.00  15
  -5  -2  -3 112991. 3006.19  15
  -5  -2  -3 118844. 2719.03  11
  -5   2  -3 121515. 2789.11  13
   5   2  -3 119515. 2775.51  12
   5  -2  -3 126406. 2756.53  11
  -5  -2  -4 91328.5 3035.77   8
  -5  -2  -4 94370.7 3167.77   5
  -5  -2   4 104477. 2489.93   5
  -5   2   4 89262.3 3184.01   7
   5  -2  -4 103066. 3353.80   6
   5  -2  -4 106532. 3081.02   3
  -5   2  -4 105925. 3173.16   3
   5   2   4 108522. 2808.06   3
  -5   2   4 94356.0 2957.56   3
   5   2  -4 112847. 3353.29   3
  -5   2   4 104490. 3031.06   2
   5   2   4 114394. 3150.14   2
   5  -2   4 93311.9 3153.28   4
   5  -2   4 97927.3 2267.04  23
   5  -2   4 91496.6 2607.18  22
   5  -2  -4 91019.4 2473.88  23
  -5  -2  -4 91768.3 2574.97  21
   5  -2  -4 109961. 2175.28  20
  -5  -2  -4 88662.8 2578.25  20
   5   2  -4 96298.7 3141.31   9
  -5  -2   4 97941.0 3404.47  10
  -5   2   4 100929. 2981.42  10
  -5   2   4 102053. 2130.14   9
   5  -2  -4 107257. 3037.17  10
  -5  -2  -4 114779. 3346.54   9
   5  -2   4 90204.2 3065.68  10
   5   2   4 95480.3 3161.08   9
  -5   2   4 90523.1 2458.55  16
   5  -2  -4 93447.6 2579.76  17
  -5  -2   4 89271.0 2498.42  16
  -5   2  -4 89651.1 2587.47  15
  -5  -2  -4 94467.6 2638.43  15
  -5  -2  -4 94810.4 2379.54  11
   5   2  -4 95091.5 2370.00  12
   5  -2  -4 97507.3 2404.75  11
  -5   2  -4 95181.5 2481.80  13
  -5   2   5 3044.09 442.034   5
   5  -2  -5 2438.69 503.152   6
  -5  -2  -5 2792.47 502.806   8
   5   2  -5 2772.40 474.719   9
  -5  -2  -5 2184.79 417.671   5
  -5  -2   5 2976.68 225.916   5
   5   2   5 2865.29 485.869   9
   5  -2   5 2773.67 494.494   4
   5  -2  -5 3239.34 450.102   3
  -5   2   5 2421.85 409.027   3
  -5   2  -5 2796.10 432.768   3
   5   2   5 3117.21 353.636   3
   5  -2  -5 2406.00 452.281   1
  -5  -2  -5 2413.41 454.215   1
   5  -2  -5 2670.56 345.639  23
   5   2   5 3398.42 230.218  23
   5  -2   5 2983.54 254.647  23
  -5  -2  -5 2571.81 396.866  20
   5  -2   5 2421.12 383.798  22
  -5  -2   5 2183.14 506.733  10
  -5   2   5 2796.90 468.361  10
   5  -2   5 2419.35 482.032  10
   5  -2  -5 3299.81 490.640  10
  -5   2   5 2463.36 330.988  16
   5  -2  -5 2290.77 357.168  17
  -5  -2  -5 2490.83 371.160  15
  -5   2  -5 2375.75 382.879  15
  -5  -2   5 2392.64 337.305  16
   5   2  -5 2108.47 269.696  12
   5  -2  -6 5086.25 762.383   6
  -5  -2  -6 5027.03 735.040   8
  -5  -2  -6 6320.25 753.927   5
   5  -2   6 5435.94 724.943   4
   5  -2  -6 5188.83 719.845   1
  -5  -2  -6 5008.89 713.149   1
  -5   2  -6 6468.96 674.188   3
  -5   2   6 6278.02 633.855   3
   5  -2  -6 5620.14 487.027  23
   5   2  -6 5853.37 510.960  23
   5   2   6 5578.26 572.420  22
   5  -2   6 4526.65 543.622  22
  -5  -2  -6 5338.11 583.263  20
   5   2  -6 5286.70 672.334   9
  -5  -2   6 6120.48 871.172  10
  -5   2   6 6321.01 775.108  10
   5   2   6 6284.12 745.725   9
   5  -2   6 5776.31 800.944  10
   5  -2  -6 5286.46 569.803  17
  -5   2   6 4910.98 464.143  16
  -5  -2  -6 5895.55 436.322  17
  -5  -2   6 5055.94 485.524  16
  -5   2  -6 4748.34 554.144  15
  -5  -2  -6 4660.40 527.231  15
   5   2  -6 4964.88 436.079  12
   5   2  -7 331.870 216.740   9
  -5  -2  -7-119.072 141.392   8
  -5  -2  -7 154.571 203.512   5
   5  -2   7-70.4485 125.175   4
   5  -2  -7 209.894 209.117   1
  -5  -2  -7-326.197 245.283   1
   5   2  -7 178.720 155.536  23
   5  -2   7 77.0756 180.588  22
   5  -2  -7-9.33132 131.755  23
   5   2   7 89.4162 205.035  22
  -5  -2  -7 136.923 228.726  20
  -5   2   7 147.632 204.706  10
   5  -2   7 3.81539 202.883  10
   5   2   7 167.103 194.300   9
  -5   2   7-166.870 187.941  16
   5  -2  -7-81.3674 214.498  17
  -5  -2  -7-48.9214 112.654  17
  -5   2   7 186.306 244.353  18
  -5  -2  -7-193.238 239.223  15
  -5  -2   7-69.7557 141.473  16
  -5  -2   7-104.375 232.800  14
  -5   2  -7 36.0333 202.130  15
   5   2  -7 108.141 157.487  13
   5   2  -8 12182.0 765.765  23
   5   2   8 10114.5 851.610  22
   5  -2   8 11093.0 938.018  22
  -5   2   8 10142.4 913.602  18
   5  -2  -8 8529.37 826.720  17
  -5  -2  -8 10049.1 902.741  20
  -5   2  -8 10131.1 904.839  15
  -5  -2  -8 10623.4 876.831  15
  -5  -2   8 10264.3 907.392  14
   5   2  -8 11362.8 868.808  13
   5  -2   9 3418.38 570.022  22
  -5   2   9 3667.14 582.657  18
   5  -2  -9 3082.98 554.542  17
  -5  -2  -9 2804.09 541.161  20
   5   2   9 3468.24 543.582  22
  -5  -2  -9 3837.68 549.893  15
  -5   2   9 3160.03 542.556  14
  -5  -2   9 3453.56 577.700  14
  -5   2  -9 3426.03 555.069  15
   5   2  -9 3760.04 533.442  13
  -5  -2 -10 4903.20 716.437  20
   5   2  10 4320.12 609.385  22
  -5   2  10 3931.68 648.680  18
   5  -2 -10 3966.95 643.358  17
  -5   2 -10 5368.81 728.534  15
  -5  -2 -10 4340.25 609.949  15
  -5   2  10 3472.74 579.325  14
  -5  -2  10 5214.00 727.813  14
   5  -2  10 3899.50 623.412  22
   5   3   0-110.191 161.021   9
  -5  -3   0 4.56659 102.003   9
   5  -3   0-63.9431 80.7891   6
  -5  -3   0-15.9786 34.6659   8
  -5  -3   0-36.5812 151.942   5
   5  -3   0-99.8494 145.609   7
  -5   3   0 29.7145 115.354   9
   5  -3   0 45.4112 153.345   3
  -5   3   0 57.3390 147.445   4
  -5   3   0 70.0769 203.092   3
   5  -3   0-75.3793 148.993   4
   5   3   0-304.575 172.933   3
   5  -3   0-62.1637 92.0279   2
  -5  -3   0-81.6273 139.020   2
   5  -3   0 30.2647 80.6563  22
   5  -3   0 152.335 143.685  23
   5  -3   0 64.1362 30.1409  21
  -5  -3   0-94.4113 153.486  21
   5   3   0-111.340 181.457  10
   5  -3   0 18.3227 46.8451  10
   5  -3   0 36.0613 75.6522  11
  -5  -3   0-32.8005 87.2091  11
  -5   3   0-218.377 168.895  16
  -5  -3   0-97.6257 124.461  16
  -5   3   0 172.612 95.0824  15
   5   3   0 112.293 133.903  12
  -5   3  -1 9280.15 841.107   4
  -5  -3  -1 8205.80 479.256   8
   5  -3   1 9135.24 800.928   7
  -5  -3  -1 6869.56 711.010   5
  -5  -3   1 7443.26 682.211   5
  -5   3   1 8800.11 797.846   4
   5  -3  -1 7643.69 755.289   4
   5   3   1 8114.47 654.509   1
   5  -3   1 8810.75 833.187   3
   5  -3  -1 9309.22 842.365   3
  -5   3  -1 7857.12 784.331   3
  -5   3   1 7829.84 772.147   3
   5  -3  -1 7595.14 612.947   2
  -5  -3  -1 7948.29 631.388   2
   5   3   1 8788.26 791.592   3
   5   3  -1 8886.02 839.128   3
   5  -3   1 8293.04 791.190   4
   5  -3   1 7277.38 532.519  23
   5  -3  -1 8786.96 384.485  22
   5  -3  -1 7778.70 566.618  23
   5  -3   1 7937.42 492.566  22
  -5   3   1 7305.86 559.909  19
  -5  -3  -1 7167.74 524.651  21
  -5  -3   1 7074.53 513.103  21
   5  -3   1 8481.38 357.424  21
  -5  -3   1 9455.27 876.688   9
   5   3   1 9028.81 819.889  10
   5   3  -1 9111.38 823.784  10
   5  -3  -1 8353.17 436.439  10
   5   3   1 7970.55 790.881   9
  -5   3  -1 10033.9 854.082   9
  -5   3   1 8047.25 666.753   9
   5   3  -1 7260.40 774.568   9
  -5  -3  -1 10275.4 889.716   9
  -5   3   1 7163.12 534.997  16
  -5  -3   1 7331.43 545.150  16
  -5   3  -1 7124.47 508.486  16
  -5   3   1 8654.68 389.139  15
  -5   3  -1 9223.23 409.599  13
  -5   3  -1 7976.74 498.329  15
  -5  -3  -1 7829.48 595.005  15
   5  -3  -1 7763.88 450.812  11
   5   3   1 7465.61 547.159  12
  -5  -3  -1 7736.30 447.215  11
   5   3  -1 7370.67 522.052  12
   5  -3  -2 79226.0 2584.98   6
  -5  -3  -2 81253.7 2263.83   8
  -5   3   2 75939.5 2749.23   7
  -5  -3  -2 71887.1 2689.59   5
  -5  -3   2 70093.6 2397.37   5
  -5  -3  -2 82195.5 2049.67   4
   5  -3  -2 76964.3 2725.69   4
   5  -3  -2 84228.4 2826.11   3
  -5   3  -2 76760.3 2807.72   3
  -5   3   2 74572.3 2688.91   3
   5  -3  -2 77097.8 2425.61   2
  -5  -3  -2 77141.4 2450.23   2
  -5   3   2 89985.4 2631.07   1
   5   3   2 82772.7 2557.59   1
   5   3   2 87367.5 2741.16   3
  -5   3   2 87191.7 2864.06   4
   5  -3   2 77361.1 2815.44   4
   5  -3   2 71394.8 2070.15  23
   5  -3  -2 72936.8 2156.42  23
   5  -3   2 73348.4 2086.57  22
  -5  -3  -2 70464.8 2119.91  21
  -5  -3   2 71573.1 2108.57  21
  -5   3   2 70284.2 2154.88  19
  -5   3   2 80961.1 2325.68   9
   5   3  -2 78809.7 2873.75   9
  -5  -3   2 75485.8 2789.71  10
   5   3   2 71738.1 2708.61   9
  -5  -3  -2 95413.1 3004.60   9
   5  -3  -2 84808.4 2037.40  10
   5  -3   2 76721.2 2276.86  10
  -5   3   2 68170.2 2093.01  16
   5  -3  -2 75551.0 2101.85  17
  -5  -3   2 71626.4 2144.78  16
  -5   3  -2 73200.7 2068.10  16
  -5   3  -2 70801.7 2070.21  15
  -5   3   2 88508.3 1552.35  15
  -5  -3  -2 72458.3 2207.37  15
   5   3  -2 72023.0 2072.08  12
   5   3   2 72416.7 2172.91  12
  -5   3   2 91438.7 1584.83  13
   5  -3  -2 77447.5 1970.85  11
  -5  -3  -2 73658.5 1948.25  11
  -5   3  -2 82371.2 1941.78  13
  -5  -3  -3 90863.5 1740.24   4
   5  -3  -3 92791.7 3021.14   6
  -5  -3  -3 88079.6 2660.22   8
  -5   3   3 87029.5 3069.66   7
  -5  -3  -3 86971.0 3059.57   5
  -5  -3   3 86402.8 2553.40   5
  -5   3   3 95684.6 2848.02   2
   5   3   3 101225. 2906.74   2
   5  -3  -3 96633.7 3024.86   3
  -5   3  -3 91327.6 3102.19   3
  -5   3   3 82564.9 2851.68   3
   5   3   3 98382.1 2864.07   3
   5  -3   3 86035.5 3086.50   4
   5  -3   3 80654.1 2205.54  23
   5  -3  -3 84190.7 2355.77  23
   5  -3   3 85839.5 2385.03  22
  -5  -3  -3 80477.1 2402.87  20
  -5  -3  -3 82311.8 2370.55  21
  -5  -3   3 82269.9 2353.07  21
  -5   3   3 78488.2 2366.02  19
   5   3   3 85324.3 2970.93   9
   5   3  -3 85652.5 3097.78   9
  -5   3   3 95461.7 2431.18  10
  -5  -3   3 83450.6 3062.74  10
  -5   3   3 95431.3 2283.69   9
  -5  -3  -3 104291. 3212.21   9
   5  -3  -3 94736.4 2409.22  10
   5  -3   3 87361.3 2674.77  10
  -5   3   3 79018.3 2298.37  16
   5  -3  -3 82230.4 2341.25  17
  -5  -3   3 78748.7 2336.82  16
  -5   3  -3 86881.3 2241.08  16
  -5   3  -3 82200.3 2358.84  15
  -5  -3  -3 82650.0 2422.22  15
   5  -3  -3 86246.6 2215.79  11
  -5  -3  -3 84326.3 2202.19  11
   5   3  -3 84226.0 2289.38  12
  -5   3  -3 89347.0 2223.30  13
  -5  -3  -4 15322.9 1065.83   8
  -5   3   4 16254.0 1245.22   7
  -5  -3  -4 18008.2 1297.54   5
   5  -3  -4 17427.6 1275.78   6
  -5  -3   4 17457.0 880.895   5
   5  -3   4 15108.2 1217.38   4
   5  -3  -4 16133.5 1109.72   3
  -5   3  -4 17401.9 1236.29   3
  -5   3   4 16271.9 1104.04   3
   5   3   4 17652.5 1020.71   3
   5  -3  -4 14848.0 835.749  23
   5  -3   4 15124.0 898.126  22
   5  -3   4 15982.1 760.973  23
  -5  -3  -4 14073.8 869.692  21
  -5  -3   4 15064.9 879.003  21
  -5  -3  -4 15442.4 921.692  20
  -5   3   4 14817.1 865.332  19
   5   3   4 17501.1 1214.00   9
   5   3  -4 16854.3 1270.04   9
  -5  -3   4 16892.6 1304.89  10
  -5   3   4 17203.1 973.159  10
   5  -3   4 14950.4 1074.39  10
  -5   3   4 15278.7 836.302  16
   5  -3  -4 14652.4 865.604  17
  -5  -3   4 15008.7 858.201  16
  -5   3  -4 16051.9 755.697  16
  -5   3  -4 15666.9 908.320  15
  -5  -3  -4 16086.3 922.580  15
   5  -3  -4 17001.6 834.048  11
  -5  -3  -4 15791.8 805.754  11
   5   3  -4 15922.4 826.679  12
  -5   3  -4 16091.3 833.045  13
   5  -3  -5 13820.5 1227.52   6
  -5  -3  -5 13431.5 1091.89   8
   5  -3   5 12549.7 1144.42   4
  -5   3   5 14893.6 1242.90   7
  -5  -3  -5 13912.7 1174.13   5
   5  -3  -5 14260.6 1023.20   3
  -5   3  -5 14626.3 1138.74   3
  -5   3   5 13881.3 1006.95   3
   5  -3  -5 12501.3 768.492  23
   5  -3   5 14561.7 689.865  23
   5  -3   5 12737.4 858.116  22
  -5  -3  -5 11862.0 844.264  21
   5  -3  -5 9164.45 535.205  20
  -5  -3  -5 13030.6 884.811  20
  -5   3   5 12265.5 808.833  19
  -5  -3   5 14038.1 1278.53  10
   5   3  -5 13874.6 1182.97   9
  -5   3   5 15627.9 1032.89  10
   5  -3   5 14199.4 1150.43  10
   5   3   5 14125.4 1108.70   9
   5  -3  -5 14484.6 987.055  10
  -5   3   5 11803.6 746.723  16
   5  -3  -5 11601.3 817.167  17
  -5   3  -5 14916.2 691.301  16
  -5   3  -5 11983.9 845.701  15
  -5  -3  -5 12749.6 850.786  15
  -5  -3  -5 12915.1 780.334  11
   5  -3  -5 13968.0 801.124  11
   5   3  -5 12882.9 772.966  12
  -5   3  -5 13767.1 818.650  13
   5   3  -6 76.9500 165.725   9
   5  -3  -6-151.057 222.580   6
  -5  -3  -6-97.8685 165.333   8
  -5  -3  -6 110.380 197.514   5
  -5   3   6 421.072 253.249   7
   5   3   6 86.3882 130.438   9
   5  -3   6-218.867 232.551   4
  -5   3  -6 148.268 119.520   3
   5  -3  -6-44.2108 129.983  23
   5  -3   6 16.5820 196.325  22
   5   3   6-135.670 216.789  22
   5  -3  -6 16.4170 75.6201  20
  -5  -3  -6 233.189 249.992  20
  -5  -3   6-193.231 282.862  10
  -5   3   6-245.872 211.508  10
   5  -3   6-18.3703 202.184  10
  -5   3   6 6.73264 141.331  19
  -5   3   6-43.4963 145.139  16
   5  -3  -6 116.807 202.282  17
  -5  -3  -6-106.118 219.069  15
  -5  -3   6 69.1515 154.530  14
  -5   3  -6 380.094 249.446  15
  -5   3  -6-195.788 176.297  13
   5   3  -6 44.7768 133.726  12
   5  -3   7 6844.20 926.618   4
  -5  -3  -7 6541.71 906.738   8
  -5  -3  -7 7410.97 920.109   5
   5   3   7 7033.09 689.964  22
   5  -3   7 6135.85 692.097  22
   5  -3  -7 7754.73 615.275  23
  -5  -3  -7 7185.26 743.679  20
   5   3  -7 6667.57 874.273   9
   5  -3   7 8114.14 1038.80  10
   5  -3  -7 6240.51 689.909  17
  -5   3   7 6392.94 717.635  18
  -5   3   7 7221.29 587.730  16
   5   3  -7 6272.16 633.601  13
  -5   3  -7 6140.42 693.777  15
  -5  -3  -7 7130.44 702.392  15
  -5  -3   7 6592.54 679.850  14
   5   3  -7 7101.29 616.597  12
   5   3  -8 2267.32 341.703  23
   5  -3   8 2050.28 434.679  22
  -5   3   8 2306.64 483.187  18
   5  -3  -8 2304.58 466.971  17
  -5  -3  -8 1653.89 422.086  20
   5   3   8 2965.85 476.739  22
  -5  -3  -8 2359.42 429.149  15
  -5   3   8 2131.90 389.082  14
  -5  -3   8 2650.61 489.206  14
  -5   3  -8 1938.19 433.701  15
   5   3  -8 1994.09 399.726  13
   5  -3   9 101.504 219.685  22
  -5   3   9 235.378 266.616  18
   5  -3  -9 345.125 210.457  17
   5   3   9 173.830 171.817  22
  -5  -3  -9 126.425 283.108  20
  -5  -3  -9 149.441 200.897  15
  -5   3   9 553.040 276.382  14
  -5  -3   9 570.008 301.921  14
  -5   3  -9-7.03594 215.848  15
   5   3  -9 592.916 260.782  13
   5  -3  10 768.948 327.723  22
  -5  -3 -10 618.931 292.393  20
   5  -3 -10 730.178 317.015  17
  -5   3  10 836.448 359.018  18
  -5   3  10 1349.36 374.722  14
  -5   3 -10 713.255 317.915  15
  -5  -3  10 509.944 299.348  14
   5   3 -10 1318.19 395.726  13
   5   4   0-42.1367 200.367   9
  -5   4   0-16.9871 132.523   9
  -5  -4   0 34.7241 136.552   5
  -5   4   0 18.5710 157.018   3
   5  -4   0-186.844 222.925   4
   5  -4   0 14.1778 111.115   2
  -5  -4   0 17.8752 103.889   2
   5  -4   0 91.6709 97.0861  22
   5  -4   0-40.3644 182.433  23
   5  -4   0 78.0326 55.2782  21
  -5  -4   0 97.9471 160.974  21
   5  -4   0-13.6312 112.772  11
  -5  -4   0-41.8211 111.194  11
  -5   4   0-16.7284 149.969  16
  -5   4   0 50.7672 129.442  19
  -5   4   0 90.5318 80.3057  15
   5   4   0-3.33379 181.295  12
  -5   4   0-45.9683 91.1018  12
   5   4   1 199.246 230.030   9
   5   4  -1 19.6929 204.041   9
  -5   4   1-17.9048 115.268   9
  -5  -4  -1 239.425 221.812   5
  -5  -4   1-5.90115 133.924   5
   5  -4   1-9.73352 111.070   2
  -5  -4   1-166.598 163.958   2
  -5   4  -1 9.99802 188.372   3
  -5   4   1-142.513 165.686   3
   5  -4   1 239.661 195.329   4
   5  -4  -1 2.45638 168.468   4
   5  -4  -1 126.352 146.333   2
  -5  -4  -1-40.3995 158.630   2
   5  -4   1 238.329 257.796  23
   5  -4  -1 116.923 188.530  23
   5  -4   1 30.2802 105.881  22
  -5  -4   1-41.3463 201.950  21
   5  -4   1 77.1120 74.8720  21
   5  -4  -1 28.4317 42.0469  21
  -5  -4  -1-28.1234 172.032  21
   5  -4  -1 74.1872 135.528  11
  -5  -4  -1-24.8473 101.638  11
   5  -4   1 60.1386 53.3956  10
   5  -4   1 67.6347 118.315  11
  -5  -4   1-56.4636 106.990  11
   5  -4   1-55.9695 74.9156  10
  -5   4   1 50.8074 162.013  16
  -5   4   1 250.987 164.650  19
  -5   4  -1-17.8852 128.757  15
  -5   4   1 5.58529 69.1194  15
   5   4  -1 45.3847 137.070  12
  -5   4   1-25.5346 60.4619  12
   5   4   1-23.6555 159.177  12
  -5   4  -1 116.213 103.486  12
   5   4   2 312.474 203.745   9
   5   4  -2 280.680 231.621   9
   5  -4  -2 194.989 180.609   6
  -5  -4  -2 238.644 103.021   8
  -5  -4  -2 427.538 264.578   5
  -5  -4   2 370.856 176.755   5
  -5   4   2 318.453 152.896   9
  -5   4  -2 615.795 299.579   3
   5  -4   2 286.410 186.008   4
  -5   4   2 263.381 190.109   3
   5  -4  -2 237.671 204.939   4
  -5  -4  -2 232.646 88.1967   4
  -5   4   2-68.6641 127.177   1
   5   4   2 369.010 208.270   1
   5  -4  -2 550.708 217.864   2
  -5  -4  -2 223.234 171.775   2
   5  -4   2 345.646 182.498  23
   5  -4   2 265.322 164.020  22
   5  -4  -2 399.083 203.681  23
  -5  -4   2 318.225 197.030  21
  -5  -4  -2 266.007 215.859  21
  -5  -4  -2 447.057 153.767  11
   5  -4   2 391.574 134.769  10
   5  -4  -2 199.684 133.686  11
  -5   4   2 60.7948 163.771  16
   5   4   2 305.101 64.2894  18
  -5   4   2 37.6515 166.251  19
  -5   4  -2 277.959 165.409  15
  -5   4   2 403.539 80.0553  15
   5   4  -2 230.459 169.258  12
  -5   4   2 361.894 86.0298  12
   5   4   2 252.526 172.970  12
   5   4   3 3433.44 558.400   9
   5   4  -3 2959.52 586.448   9
  -5  -4  -3 2967.65 404.092   8
   5  -4  -3 2969.01 495.508   6
  -5   4   3 3098.18 559.733   7
  -5  -4  -3 2921.19 551.012   5
  -5  -4   3 2911.57 424.297   5
  -5   4  -3 2863.36 549.485   3
   5  -4   3 3203.73 570.215   4
  -5   4   3 3102.94 523.322   3
   5  -4  -3 2850.29 474.956   2
  -5  -4  -3 3258.80 517.918   2
   5   4   3 3505.81 520.095   3
   5  -4   3 2739.75 374.006  22
   5  -4  -3 3171.83 419.770  23
   5  -4   3 2910.14 368.157  23
  -5  -4   3 2839.70 395.663  21
  -5  -4  -3 3012.47 424.528  21
   5  -4   3 3605.48 443.975  10
  -5  -4   3 3998.67 629.900  10
   5   4   3 3613.28 259.898  18
  -5   4   3 2938.22 390.032  16
  -5   4   3 2801.58 406.859  19
  -5   4  -3 3307.11 398.915  15
  -5  -4  -3 3133.66 416.831  15
  -5   4  -3 2620.42 311.630  13
   5   4  -3 2404.60 376.071  12
   5  -4  -3 3065.03 354.001  11
  -5  -4  -3 3369.37 379.359  11
   5   4   3 3003.89 414.025  12
  -5  -4   4 12466.3 827.676   5
   5  -4  -4 12175.9 1118.81   6
  -5  -4  -4 11336.7 910.170   8
  -5   4   4 13891.1 1214.23   7
  -5  -4  -4 12228.1 1143.01   5
   5  -4   4 12585.5 1181.52   4
  -5   4  -4 12379.0 1139.65   3
  -5   4   4 10860.5 967.414   3
   5  -4  -4 10174.5 743.697  23
   5  -4   4 10527.9 777.955  22
   5  -4   4 10435.1 691.129  23
  -5  -4  -4 10532.5 780.101  21
  -5  -4   4 10643.6 790.468  21
  -5   4   4 10517.9 779.999  19
   5   4   4 12235.8 1062.92   9
  -5  -4   4 11792.8 1149.15  10
   5   4  -4 11325.7 1150.80   9
   5  -4   4 12272.8 944.240  10
   5  -4  -4 10772.3 786.656  17
  -5   4   4 10182.4 719.671  16
  -5   4  -4 10314.0 777.733  15
  -5  -4  -4 11709.0 822.165  15
   5   4   4 10331.7 780.406  12
   5  -4  -4 11304.7 730.301  11
  -5  -4  -4 11065.7 718.032  11
   5   4  -4 9948.77 720.299  12
  -5   4  -4 10916.2 708.180  13
   5  -4  -5 7780.42 958.137   6
  -5  -4  -5 7443.75 817.530   8
  -5   4   5 6695.42 893.475   7
   5  -4   5 6524.73 895.940   4
  -5  -4  -5 8017.24 964.534   5
  -5   4  -5 7208.74 868.139   3
  -5   4   5 8264.62 827.577   3
   5  -4  -5 6649.22 600.502  23
   5  -4   5 5918.79 629.254  22
  -5  -4  -5 4987.73 589.599  21
  -5  -4   5 6872.19 664.320  21
  -5   4   5 6479.23 638.897  19
  -5  -4  -5 6445.60 666.598  20
  -5  -4   5 7009.73 935.962  10
   5   4  -5 7132.97 927.231   9
   5  -4   5 6893.50 793.090  10
   5   4   5 8446.29 891.110   9
  -5   4   5 6446.14 589.554  16
   5  -4  -5 5741.88 609.934  17
  -5   4  -5 7200.78 546.998  16
  -5   4  -5 5671.10 620.854  15
  -5  -4  -5 6309.18 635.113  15
  -5  -4   5 6420.11 588.813  14
   5   4   5 6286.55 645.089  12
  -5  -4  -5 6829.29 607.750  11
   5   4  -5 6894.20 621.358  12
   5  -4  -5 6675.13 593.947  11
  -5   4  -5 6846.37 616.897  13
  -5  -4  -6 6679.73 860.294   8
  -5   4  -6 8371.98 964.354   3
   5  -4  -6 7120.07 625.612  23
   5  -4   6 6094.71 687.780  22
  -5  -4  -6 6923.77 732.871  20
  -5   4   6 5778.67 614.621  19
   5   4  -6 8634.03 1066.59   9
   5  -4   6 7210.79 892.986  10
   5  -4  -6 6657.83 688.394  17
  -5   4   6 7094.54 612.420  16
  -5   4  -6 6215.27 690.324  15
  -5  -4  -6 6933.03 672.996  15
  -5  -4   6 7513.57 677.278  14
  -5  -4  -6 6523.23 626.603  11
   5   4   6 6785.33 689.947  12
   5   4  -6 7331.10 668.202  12
  -5   4  -6 6433.37 656.300  13
   5  -4  -6 6762.10 640.634  11
   5  -4  -7 93.5086 124.598  23
   5  -4   7 117.592 200.723  22
  -5   4   7 41.4109 129.234  16
  -5   4   7 111.178 152.876  19
   5  -4  -7-73.6206 197.055  17
  -5  -4  -7 253.611 248.252  20
   5   4   7 346.050 243.816  22
  -5  -4  -7 176.541 212.115  15
  -5  -4   7 138.361 193.580  14
  -5   4  -7 26.8534 222.731  15
  -5   4  -7-61.3540 222.364  13
   5   4  -7 446.082 224.969  12
   5  -4   8 423.993 300.859  22
  -5   4   8 264.012 272.059  18
   5  -4  -8-174.812 271.652  17
   5   4   8 910.200 327.914  22
  -5  -4  -8 69.2847 216.420  20
  -5  -4  -8 450.653 255.178  15
  -5   4   8 245.293 187.213  14
  -5   4  -8 0.85819 272.794  15
  -5  -4   8 353.852 263.554  14
   5   4  -8 227.491 231.534  13
   5  -4   9 291.024 294.725  22
  -5  -4  -9 745.783 331.424  20
  -5   4   9 575.040 314.727  18
   5  -4  -9 406.843 241.475  17
  -5  -4  -9 667.669 276.431  15
  -5   4   9-85.9060 153.511  14
  -5   4  -9 437.020 290.722  15
  -5  -4   9 261.957 255.939  14
   5   4  -9 900.152 312.503  13
   5   4   9 195.786 170.797  12
   5   5   0-299.828 257.095   9
  -5  -5   0-190.675 190.083   5
  -5   5   0-37.4213 143.325   3
   5  -5   0 115.467 162.050   4
   5  -5   0-256.468 210.527   2
  -5  -5   0 5.86640 127.739   2
   5  -5   0-129.670 235.011  23
  -5  -5   0 4.05728 212.221  21
   5  -5   0-35.2796 72.3550  21
   5  -5   0 100.204 136.941  11
  -5  -5   0 31.9182 129.766  11
  -5   5   0-33.6838 187.944  19
  -5   5   0 74.2089 103.148  15
  -5   5   0-0.69007 110.849  12
   5   5   0-266.768 206.514  12
  -5  -5  -1 18113.7 1400.50   5
  -5  -5   1 17401.7 1297.54   5
   5  -5  -1 20360.2 1438.91   4
   5  -5   1 17754.3 1238.37   2
  -5  -5   1 18496.5 1279.96   2
  -5   5  -1 21427.0 1578.73   3
  -5   5   1 20340.4 1493.92   3
   5  -5   1 18660.2 1433.28   4
   5  -5  -1 18362.9 1270.80   2
  -5  -5  -1 19530.8 1325.82   2
   5  -5  -1 18230.9 1048.94  23
   5  -5   1 17422.6 1007.25  23
   5  -5   1 18097.6 903.571  22
   5  -5  -1 22295.2 695.003  21
  -5  -5  -1 16996.1 1010.18  21
  -5  -5   1 17131.4 994.925  21
   5  -5   1 20894.2 765.453  21
  -5   5   1 17529.6 1007.57  19
  -5   5  -1 18497.1 982.052  19
   5   5  -1 19709.5 1539.30   9
   5   5   1 19368.5 1468.48   9
  -5   5   1 21362.2 809.362  15
   5   5   1 18189.9 1049.94  12
   5  -5  -1 17513.5 910.828  11
   5  -5   1 18195.9 928.612  11
  -5  -5  -1 18417.7 938.432  11
   5   5  -1 17444.7 1016.68  12
  -5  -5   1 18068.4 936.625  11
  -5   5   1 21498.5 868.346  12
  -5   5  -1 17231.4 898.707  12
  -5  -5  -2 14355.1 1268.40   5
  -5  -5   2 12862.6 1064.82   5
   5  -5  -2 12707.3 1112.05   4
  -5   5  -2 15974.5 1379.96   3
  -5   5   2 14287.8 1217.22   3
   5  -5  -2 12388.8 1054.56   2
  -5  -5  -2 11886.8 1040.77   2
   5  -5   2 14187.6 1274.02   4
   5  -5   2 12409.7 783.516  22
   5  -5   2 12259.0 827.449  23
   5  -5  -2 11785.2 832.160  23
  -5  -5  -2 10650.1 793.876  21
  -5  -5   2 12111.3 843.393  21
   5  -5   2 14044.1 666.070  21
  -5   5   2 12060.4 848.011  19
   5   5  -2 13643.8 1298.63   9
   5   5   2 12788.6 1166.29   9
  -5   5   2 11171.3 808.676  16
  -5   5  -2 11665.3 773.075  15
  -5  -5   2 8276.59 495.815  14
   5   5   2 11131.9 817.036  12
   5   5  -2 12223.0 841.599  12
  -5   5   2 14601.6 634.435  12
  -5   5  -2 12295.8 787.441  12
   5  -5  -2 12518.5 770.816  11
  -5  -5  -2 12214.3 767.464  11
   5   5   3-51.5774 232.846   9
   5   5  -3-41.2856 190.851   9
  -5  -5   3-71.1871 161.302   5
  -5  -5  -3 434.844 274.916   5
  -5   5  -3 355.719 255.480   3
   5  -5   3 200.965 150.038   4
  -5   5   3 535.006 218.301   3
   5  -5  -3 389.022 222.873   2
  -5  -5  -3 210.737 199.125   2
   5  -5   3 326.989 191.538  23
   5  -5   3 176.318 174.008  22
   5  -5  -3 42.1092 185.126  23
  -5  -5   3 377.937 239.772  21
   5  -5   3 322.863 156.857  21
  -5  -5  -3 88.1113 184.534  21
   5  -5  -3 338.889 184.372  11
  -5  -5  -3 247.022 155.279  11
  -5   5   3 189.569 160.287  16
  -5   5   3 274.491 214.215  19
  -5  -5   3 221.244 116.044  14
  -5   5  -3 249.613 202.172  15
   5   5  -3 545.473 234.467  12
   5   5   3-13.7625 190.852  12
   5   5   4 3269.42 602.780   9
   5   5  -4 3393.91 717.493   9
  -5  -5  -4 3223.48 634.355   5
  -5   5  -4 4136.56 732.426   3
  -5   5   4 3544.77 604.939   3
  -5  -5  -4 2558.56 514.479   2
   5  -5  -4 2472.80 406.248  23
   5  -5   4 2503.27 428.363  22
  -5  -5   4 2016.79 390.133  21
  -5  -5  -4 3144.70 469.702  21
  -5  -5  -4 2666.40 389.983  11
  -5  -5   4 3448.68 665.661  10
   5  -5  -4 2749.44 396.879  11
  -5   5   4 2653.36 405.941  16
  -5   5   4 2463.67 425.831  19
  -5  -5   4 2864.25 352.146  14
  -5   5  -4 2884.82 446.971  15
   5   5  -4 3125.47 467.789  12
   5   5   4 2668.31 433.665  12
  -5   5  -4 3064.99 408.790  13
   5  -5   5 4940.83 614.217  22
   5  -5  -5 5184.67 566.265  23
  -5   5   5 4741.30 543.754  16
  -5  -5  -5 4513.44 588.931  21
  -5  -5   5 4594.19 586.111  21
  -5   5   5 4530.30 591.528  19
  -5   5  -5 4462.35 588.703  15
  -5  -5  -5 4966.38 590.336  15
  -5  -5   5 5496.66 537.675  14
   5   5   5 5012.72 603.707  12
   5  -5  -5 4325.75 519.740  11
  -5  -5  -5 4923.43 559.115  11
   5   5  -5 4547.51 563.703  12
  -5   5  -5 4933.29 546.323  13
   5  -5   6 28973.1 1582.41  22
   5  -5  -6 30907.2 1448.23  23
  -5   5   6 32454.6 1467.70  16
  -5  -5  -6 27412.5 1544.92  21
  -5  -5   6 30681.8 1614.00  21
  -5   5   6 29661.6 1545.65  19
  -5   5  -6 31541.7 1655.11  15
  -5  -5  -6 33414.2 1587.58  15
  -5  -5   6 34406.1 1519.58  14
   5  -5  -6 30258.6 1491.69  11
  -5  -5  -6 28617.3 1465.56  11
   5   5   6 29283.2 1550.42  12
   5   5  -6 30738.8 1541.01  12
  -5   5  -6 30874.6 1514.13  13
   5  -5  -7 40.7429 126.819  23
   5  -5   7 287.332 265.040  22
  -5   5   7 77.8373 136.900  16
  -5   5   7-136.727 205.763  19
   5   5   7 237.582 208.340  22
  -5  -5   7 327.798 279.516  21
  -5  -5  -7-316.035 247.314  15
  -5   5  -7-111.084 231.634  15
  -5  -5   7-75.0053 168.752  14
  -5   5  -7-189.743 204.481  13
   5   5   7-102.890 211.052  12
   5   5  -7 97.8333 181.459  12
   5  -5  -7-265.802 207.636  11
  -5  -5  -7 28.8420 151.599  11
   5  -5   8 4118.85 645.541  22
   5   5   8 5315.16 633.826  22
  -5  -5   8 3734.61 606.316  21
  -5   5   8 4596.16 617.853  19
   5  -5  -8 5277.71 715.882  17
  -5   5   8 4596.72 678.018  18
  -5   5  -8 4732.23 698.813  15
  -5  -5  -8 3475.11 538.465  15
  -5  -5   8 5105.23 652.501  14
   5   5   8 5218.64 679.269  12
   5   5  -8 5094.41 646.765  12
  -5   5  -8 5249.14 693.094  13
   5   5  -8 4189.31 636.038  13
  -5  -5   9 1272.58 387.167  14
   5   5  -9 967.334 305.661  13
   5   5   9 792.258 326.092  12
  -5   6   0-2.58513 146.311   3
   5  -6   0-81.0370 162.383   4
   5  -6   0 250.586 233.434   2
  -5  -6   0-151.348 168.694   2
   5  -6   0-40.4795 245.187  23
  -5  -6   0-178.098 247.383  21
   5  -6   0 29.8732 149.665  11
  -5  -6   0 69.0176 157.953  11
  -5   6   0-305.293 210.383  19
  -5  -6   0 46.7822 162.403   5
   5   6   0 134.736 292.756   9
   5   6   0-123.251 202.084  12
  -5   6   0-157.555 147.474  12
  -5   6   1 891.801 351.125   3
   5  -6   1 527.759 284.392   4
   5  -6  -1 695.907 315.366   4
  -5  -6   1 398.531 253.900   2
   5  -6  -1 29.8853 159.517   2
  -5  -6  -1 723.260 312.224   2
   5  -6   1 730.822 308.357   2
   5  -6   1 460.144 218.601  23
   5  -6  -1 284.364 234.455  23
  -5  -6   1 564.310 285.560  21
  -5  -6  -1 383.902 259.889  21
   5  -6  -1 680.099 211.801  11
  -5  -6  -1 495.918 221.610  11
   5  -6   1 662.000 232.170  11
  -5  -6   1 398.932 210.764  11
  -5   6  -1 296.138 149.248  19
  -5   6   1 539.487 245.197  19
  -5  -6  -1 731.300 340.742   5
   5   6   1 576.104 301.728   9
  -5  -6   1 202.643 167.520   5
   5   6  -1 576.728 278.934  12
  -5   6   1 404.750 148.136  12
  -5   6  -1 596.105 218.439  12
   5   6   1 247.326 218.126  12
   5  -6   2 1029.44 343.786   2
  -5  -6   2 1416.32 380.387   2
  -5   6   2 1044.77 392.092   3
   5  -6  -2 1507.63 416.551   4
   5  -6  -2 1250.51 393.180   2
  -5  -6  -2 631.710 297.668   2
   5  -6   2 450.427 220.023  23
   5  -6  -2 1535.74 366.379  23
   5  -6   2 1074.39 271.337  22
  -5  -6   2 781.548 281.856  21
   5  -6   2 1217.33 228.304  21
  -5  -6  -2 1030.96 317.844  21
   5  -6  -2 888.066 254.245  11
  -5  -6  -2 883.685 250.764  11
   5  -6   2 819.323 258.357  11
  -5  -6   2 839.491 248.406  11
  -5   6   2 972.615 284.359  19
  -5   6   2 866.887 293.477  16
   5   6  -2 1024.35 317.460  12
  -5   6  -2 1331.90 316.317  12
   5   6   2 772.590 270.295  12
   5   6   2 366.749 259.904   9
  -5  -6   2 1487.27 421.001   5
  -5   6   3 5074.53 790.678   3
   5  -6  -3 4743.57 752.985   2
   5  -6   3 4431.86 534.719  22
   5  -6  -3 4036.34 547.151  23
  -5  -6  -3 3686.52 524.864  21
  -5  -6   3 4248.37 569.893  21
   5  -6   3 4645.68 446.380  21
  -5   6   3 4346.03 588.249  19
   5   6   3 4651.78 761.315   9
  -5   6   3 3350.97 504.427  16
  -5   6  -3 4274.03 538.846  15
   5   6  -3 3799.27 546.439  12
   5  -6  -3 3982.54 495.936  11
  -5  -6  -3 4179.26 512.014  11
   5   6   3 3513.31 520.498  12
  -5   6   4 7601.30 954.504   3
   5  -6   4 6385.97 693.859  22
   5  -6  -4 6838.72 705.100  23
  -5  -6  -4 5642.73 673.151  21
  -5  -6   4 6936.75 738.354  21
  -5   6   4 5954.14 690.870  19
   5  -6   4 7705.63 628.788  21
  -5   6   4 6263.99 667.284  16
  -5   6  -4 7112.51 716.144  15
  -5   6  -4 7966.85 683.797  13
   5   6   4 7674.73 769.865  12
   5  -6  -4 6961.80 663.422  11
   5   6  -4 7237.32 742.937  12
  -5  -6  -4 6558.97 661.715  11
   5  -6   5 1763.47 408.619  22
   5  -6  -5 1869.11 393.140  23
  -5  -6   5 1725.20 404.015  21
   5  -6   5 2414.29 392.448  21
  -5  -6  -5 2233.17 443.874  21
   5  -6  -5 1749.23 356.136  11
  -5  -6  -5 1949.18 377.240  11
  -5   6   5 2287.00 411.656  16
  -5   6   5 2026.71 436.304  19
  -5   6  -5 2182.14 457.730  15
  -5   6  -5 1933.45 380.708  13
   5   6  -5 1965.73 433.127  12
   5   6   5 1863.46 409.529  12
   5  -6  -6 1100.76 348.688  23
   5  -6   6 1028.42 366.313  22
  -5  -6   6 1905.33 465.039  21
  -5  -6  -6 1191.14 350.334  21
   5  -6  -6 1048.23 323.159  11
  -5  -6  -6 1162.70 321.753  11
  -5   6   6 355.008 200.245  16
  -5   6   6 259.701 224.616  19
  -5   6  -6 1173.83 378.271  15
  -5   6  -6 1032.15 330.897  13
   5   6  -6 821.401 291.494  12
   5   6   6 814.829 275.990  12
   5  -6   7 621.356 288.476  22
  -5  -6   7 108.932 215.365  21
  -5   6   7 619.466 290.669  19
  -5   6  -7 696.299 284.264  13
  -5  -6  -7 630.737 275.925  11
   5   6  -7 1096.32 366.179  12
   5  -6  -7 715.208 280.786  11
   5   6   7 539.916 224.788  12
  -5   6  -7 565.234 352.664  15
  -5   6  -8-364.371 249.675  13
   5   6   8 56.1583 177.467  12
   5   6  -8-78.9053 250.232  12
  -5   6   8-31.2938 189.121  19
  -5  -7   0-307.909 286.514  21
   5  -7   0-96.8563 183.342  11
  -5  -7   0 11.7992 153.937  11
  -5   7   0-105.431 184.928  19
   5  -7   0 224.929 234.483  23
   5   7   0 165.619 196.075  12
  -5   7   0 166.358 146.592  12
  -5  -7   1 210.949 222.331  21
  -5  -7  -1 324.665 217.793  21
   5  -7  -1 338.546 241.192  11
  -5  -7  -1 639.351 254.550  11
   5  -7   1 181.640 143.720  11
  -5  -7   1 420.322 224.673  11
  -5   7  -1 826.696 270.247  19
  -5   7   1 235.210 204.342  19
   5  -7   1 342.472 252.981  23
   5  -7  -1 626.114 304.031  23
   5   7   1 758.971 283.728  12
   5   7  -1 360.709 249.560  12
  -5   7  -1 512.431 211.611  12
  -5   7   2 11165.1 938.722  16
  -5  -7  -2 10670.9 930.880  21
  -5  -7   2 11895.0 991.077  21
  -5   7   2 13649.9 1044.38  19
   5  -7  -2 11727.0 986.125  23
   5  -7   2 12266.3 922.501  11
  -5  -7   2 13073.0 966.341  11
   5   7   2 11386.5 979.094  12
   5   7  -2 12239.3 1031.37  12
  -5   7  -2 11266.4 886.640  12
   5  -7  -2 11504.6 885.133  11
  -5  -7  -2 12513.2 925.319  11
   5  -7  -3 8167.03 830.937  23
  -5   7   3 7298.42 764.502  16
  -5  -7  -3 7802.74 814.361  21
  -5  -7   3 7130.63 784.066  21
  -5   7   3 8315.06 851.024  19
  -5   7  -3 8662.98 800.373  15
   5   7   3 7963.14 825.792  12
   5   7  -3 7906.60 836.225  12
  -5   7  -3 8421.11 814.443  12
   5  -7  -3 7751.45 743.752  11
  -5  -7  -3 8242.16 769.173  11
   5  -7   3 7541.71 735.914  11
  -5  -7   3 7247.55 737.455  11
   5  -7  -4 4313.30 619.815  23
  -5  -7  -4 4541.74 635.700  21
  -5  -7   4 5524.76 699.610  21
  -5   7   4 5256.28 697.287  19
  -5   7   4 4196.85 574.403  16
  -5   7  -4 4759.78 628.845  15
  -5   7  -4 5693.13 612.514  13
   5   7   4 5495.87 693.124  12
   5   7  -4 4292.97 644.181  12
   5  -7  -4 4581.74 590.326  11
  -5  -7  -4 5019.56 617.063  11
   5  -7  -5 3104.21 522.896  23
   5  -7   5 2416.53 487.606  22
  -5  -7   5 2839.54 516.195  21
  -5  -7  -5 3231.59 563.855  21
   5  -7  -5 2563.43 457.208  11
  -5  -7  -5 3244.44 532.014  11
  -5   7   5 3171.34 524.815  16
  -5   7   5 3601.97 592.532  19
  -5   7  -5 3458.65 574.292  15
  -5   7  -5 2724.21 460.745  13
   5   7  -5 3458.30 594.018  12
   5   7   5 3102.19 537.308  12
   5  -7  -6 328.516 222.878  23
   5  -7   6-90.6091 191.311  22
  -5  -7   6 18.7473 234.642  21
  -5  -7  -6 166.625 237.603  21
   5  -7  -6-170.618 216.280  11
  -5  -7  -6 316.722 223.209  11
  -5   7   6 44.8607 150.333  16
  -5   7   6 189.076 181.881  19
  -5   7  -6 124.891 216.349  15
  -5   7  -6-107.486 196.107  13
   5   7  -6-158.598 220.568  12
   5   7   6-357.981 247.337  12
  -5   7  -7 2477.21 486.297  13
   5  -7  -7 2221.99 457.650  11
   5   7   7 2803.01 521.874  12
  -5   8   0-421.446 278.308  19
   5  -8   0-213.669 199.144  11
  -5  -8   0-150.729 217.048  11
  -5  -8   0 177.498 198.301  21
   5   8   0-288.115 277.752  12
  -5   8   1 763.062 315.192  19
  -5   8  -1 1914.38 415.870  19
   5  -8  -1 1592.46 361.746  11
  -5  -8  -1 769.545 305.489  11
   5  -8   1 573.021 234.726  11
  -5  -8   1 961.326 312.355  11
  -5  -8   1 1232.73 378.075  21
  -5  -8  -1 955.319 326.832  21
   5   8   1 986.073 349.269  12
   5   8  -1 398.141 221.166  12
  -5   8   2 925.342 346.459  16
  -5   8   2 1051.07 342.750  19
   5  -8  -2 1047.58 319.215  11
  -5  -8  -2 1444.09 381.475  11
   5  -8   2 1276.73 334.220  11
  -5  -8   2 1026.45 320.038  11
  -5  -8   2 1310.24 384.150  21
  -5  -8  -2 1395.73 379.468  21
   5   8  -2 790.372 309.895  12
   5   8   2 1737.36 460.925  12
  -5   8  -2 1761.25 377.869  12
  -5  -8   3 2390.73 509.992  21
  -5  -8  -3 2231.71 474.436  21
   5  -8  -3 1746.88 398.558  11
  -5  -8  -3 1483.10 378.786  11
   5  -8   3 1509.47 379.372  11
  -5  -8   3 2113.93 468.279  11
  -5   8  -3 1795.65 395.722  15
   5   8   3 1315.40 377.577  12
   5   8  -3 1860.64 477.611  12
  -5   8   3 1815.81 436.414  16
  -5   8   3 1904.30 458.787  19
  -5  -8  -4 6344.38 775.071  21
  -5  -8   4 7038.49 825.428  21
  -5   8   4 6191.94 787.329  19
  -5   8  -4 7030.49 800.962  15
   5   8   4 6108.65 763.079  12
   5  -8  -4 6827.23 753.896  11
  -5  -8  -4 6484.06 749.587  11
   5  -8   4 7321.58 798.153  11
   5   8  -4 6478.39 823.459  12
  -5  -8   4 6908.74 783.949  11
  -5   8   4 6318.50 760.382  16
   5  -8   5-124.071 223.084  11
   5  -8  -5 258.055 238.918  11
  -5   8  -5-125.604 224.154  15
  -5   8   5 233.841 218.827  16
  -5   9   0 320.103 257.165  19
   5  -9   0-107.605 188.691  11
   5  -9  -1 533.672 268.101  11
   5  -9   1 125.655 141.863  11
   6   0   0 50354.9 1565.28  23
  -6   0   0 56351.8 1316.88  21
   6   0   0 53152.1 2047.57   9
   6   0   0 64523.0 2161.36  10
  -6   0   0 58797.9 2130.40   9
  -6   0   0 54186.2 1580.73  16
   6   0   0 60992.0 1238.28  17
  -6   0   0 53671.7 1539.48  15
  -6   0   0 62143.5 2143.97   4
   6   0   0 60404.3 2169.17   3
  -6   0   0 55650.9 2107.22   3
  -6   0   1 8182.15 629.627   7
   6   0   1 7397.86 535.768   7
  -6   0   1 8384.69 739.100   4
   6   0   1 7809.71 707.565   3
   6   0  -1 8528.41 750.830   3
  -6   0  -1 8407.78 733.887   3
  -6   0   1 7281.27 700.853   3
  -6   0  -1 9475.22 731.822   4
   6   0   1 7385.06 475.413  23
   6   0  -1 7545.36 519.394  23
  -6   0  -1 7604.71 393.111  21
  -6   0   1 8138.53 350.596  21
   6   0  -1 9318.54 341.998  20
  -6   0  -1 7400.41 383.135  20
   6   0  -1 7661.75 679.679   9
   6   0  -1 8071.28 702.993  10
  -6   0  -1 9269.03 784.849   9
  -6   0   1 8144.68 696.570   9
   6   0   1 7742.13 731.018   9
   6   0  -1 8146.59 395.690  17
  -6   0  -1 7637.62 473.234  16
  -6   0   1 7382.28 505.582  16
  -6   0  -1 7316.84 496.359  15
  -6   0   1 6986.30 425.038  15
   6   0  -1 7678.94 361.889  12
  -6   0  -2 151204. 3801.36   4
   6   0   2 142096. 3446.65   7
  -6   0   2 134884. 3742.90   7
   6   0   2 135364. 3714.86   4
  -6   0   2 159742. 4192.27   4
   6   0  -2 148210. 3119.27   1
   6   0   2 155297. 3972.34   3
  -6   0  -2 147390. 3129.61   1
   6   0  -2 160012. 4121.05   3
  -6   0   2 141484. 3084.44   2
   6   0   2 157532. 3114.42   2
  -6   0  -2 139492. 3870.05   3
  -6   0   2 135278. 3954.06   3
   6   0   2 136302. 3155.86  23
   6   0  -2 137299. 3335.27  23
  -6   0   2 146991. 2955.44  21
  -6   0  -2 138153. 3125.30  20
   6   0  -2 138223. 3757.91   9
  -6   0   2 147486. 3839.80   9
  -6   0   2 138059. 3934.65  10
  -6   0  -2 162645. 4240.43   9
   6   0  -2 156276. 4013.87  10
   6   0   2 132787. 3990.50   9
  -6   0   2 132455. 3302.19  16
  -6   0  -2 133013. 3322.37  15
   6   0  -2 144056. 2844.10  12
  -6   0   2 161533. 2862.90  11
   6   0   2 171665. 2870.99  11
  -6   0   3 19028.1 1131.57   8
  -6   0  -3 15979.4 947.896   4
   6   0   3 15157.0 952.780   4
   6   0  -3 15836.5 824.911   1
  -6   0  -3 15139.1 811.871   1
   6   0   3 16853.6 1032.87   3
  -6   0   3 15050.9 777.762   2
   6   0   3 18389.2 844.906   2
   6   0  -3 17554.9 1119.25   3
  -6   0  -3 15904.4 1008.81   3
  -6   0   3 15391.2 1076.97   3
   6   0   3 15959.5 663.702  23
   6   0  -3 15324.6 786.259  23
   6   0   3 15207.6 827.328  22
  -6   0  -3 14844.8 733.645  20
   6   0  -3 16081.8 958.527   9
  -6   0   3 15284.9 1082.69  10
   6   0  -3 18328.1 1153.73  10
   6   0   3 14638.1 1101.72   9
  -6   0   3 16554.1 981.523   9
  -6   0   3 14626.6 782.285  16
  -6   0  -3 14464.6 808.720  15
   6   0  -3 16975.4 474.786  12
  -6   0  -4 584.557 190.353   4
   6   0   4 447.534 191.202   3
   6   0   4 332.240 160.357   4
   6   0  -4 714.529 232.552   3
  -6   0   4 919.861 224.622   2
   6   0   4 546.587 164.287   2
  -6   0  -4 321.623 168.361   3
   6   0  -4 131.994 95.6632   1
   6   0  -4 381.723 187.368  23
   6   0   4 414.944 108.101  23
   6   0   4 245.725 223.464  22
  -6   0   4 714.849 297.225  10
  -6   0   4 454.708 152.946  18
  -6   0   4 610.477 197.397  16
  -6   0  -4 405.037 202.159  15
   6   0  -4 79.9493 89.7258   9
  -6   0   4 525.084 168.833   9
   6   0   4 436.998 171.169   6
  -6   0   4 522.519 228.902   8
   6   0   4 277.114 200.891   9
   6   0   5 157.803 137.987   6
   6   0  -5-82.8551 106.775   9
   6   0   5-523.148 185.503   3
   6   0   5-88.4137 131.974   4
   6   0  -5 254.983 176.370   3
  -6   0   5 207.573 167.985   2
   6   0   5-248.206 143.855   2
  -6   0  -5-256.906 140.339   3
   6   0  -5 110.124 150.124  23
   6   0   5-26.8882 48.2444  23
   6   0   5 41.3552 175.366  22
  -6   0   5-94.1929 196.278  10
   6   0   5 95.9232 160.652   9
  -6   0   5 95.8368 131.115  16
  -6   0   5 108.312 164.563  18
  -6   0  -5-57.1998 197.722  15
  -6   0  -5 37.9795 46.4964  16
   6   0  -5 111.979 75.9971  13
  -6   0  -6 6902.11 770.844   5
   6   0  -6 6281.31 844.379   6
   6   0  -6 5381.20 679.647   1
  -6   0  -6 5716.12 719.275   1
  -6   0  -6 5253.94 514.135   3
   6   0   6 6822.79 664.079   4
   6   0   6 5355.10 586.371  22
   6   0  -6 6056.83 525.093  23
  -6   0   6 6552.08 869.660  10
   6   0   6 5935.15 843.328  10
   6   0  -6 4997.52 558.545  17
  -6   0   6 6323.57 586.815  18
  -6   0   6 5748.17 526.474  16
  -6   0  -6 5479.48 599.600  15
   6   0  -6 5480.70 449.578  13
   6   0  -7 316.728 236.225   1
  -6   0  -7 278.625 239.520   1
   6   0  -7-86.7871 164.260  23
   6   0   7 144.073 218.970  22
  -6   0   7 191.588 222.517  18
   6   0  -7 117.978 223.157  17
  -6   0   7-64.5272 154.147  10
  -6   0  -7-61.7017 242.141  15
  -6   0   7-110.377 141.851  16
  -6   0  -7 19.4186 108.791   5
  -6   0  -8 7970.86 803.707  15
   6   0   8 8195.92 811.267  22
   6   0  -8 9141.92 664.836  23
   6   0  -8 7290.31 769.262  17
  -6   0   9 12199.3 1041.95  14
  -6   0  -9 11384.0 1003.96  15
   6   0   9 11863.6 1030.06  22
   6   0  -9 11794.0 1025.01  17
  -6   0 -10 23788.0 1563.61  20
   6   0 -10 24424.5 1568.78  17
  -6   0 -10 23749.4 1526.27  15
  -6   0  10 23456.4 1545.50  14
   6   0  10 24630.7 1558.49  22
  -6  -1   0 90078.5 2678.20   4
   6  -1   0 80406.5 2691.60   4
   6  -1   0 93551.8 2857.99   3
   6   1   0 97455.5 2900.28   3
  -6   1   0 83339.2 2756.15   3
  -6  -1   0 84648.6 2766.58   3
  -6   1   0 94313.5 2849.23   4
   6  -1   0 78400.2 2133.73  23
   6   1   0 81835.0 2137.47  23
   6  -1   0 86255.9 2031.38  22
  -6  -1   0 82328.4 1979.54  21
  -6  -1   0 96828.4 2926.63   9
   6   1   0 84379.4 2761.44   9
  -6   1   0 93753.6 2779.89   9
   6   1   0 98582.6 2916.70  10
   6  -1   0 83470.2 2668.81   9
  -6   1   0 81512.2 2132.63  16
  -6  -1   0 80213.5 2119.16  16
  -6   1   0 84617.0 2032.25  15
  -6  -1   0 79844.0 2131.03  15
  -6  -1   0 87638.7 2163.83   7
  -6   1   1 137506. 3758.39   7
   6  -1   1 148234. 3692.66   7
  -6  -1   1 145131. 3444.12   7
  -6  -1  -1 144463. 3690.83   4
   6  -1   1 134725. 3852.91   4
  -6  -1   1 153740. 4002.87   4
   6  -1   1 146994. 2844.69   2
   6  -1   1 153218. 4034.15   3
   6  -1  -1 157436. 4091.74   3
   6   1   1 154649. 3998.28   3
  -6   1  -1 144430. 3966.44   3
   6   1  -1 164631. 4157.53   3
  -6   1   1 138060. 3935.87   3
  -6   1  -1 156434. 4023.85   4
  -6  -1  -1 145067. 3933.11   3
  -6  -1   1 136025. 3959.96   3
  -6   1   1 159905. 4132.15   4
   6  -1  -1 128341. 3251.18  23
   6   1   1 136919. 3200.00  23
   6   1  -1 130574. 3247.17  23
   6  -1   1 137505. 3205.15  22
   6  -1   1 133114. 3194.81  23
   6  -1  -1 149992. 3025.78  22
  -6  -1  -1 138674. 3102.34  21
  -6  -1   1 135064. 3039.29  21
  -6   1  -1 150172. 2891.00  20
   6   1   1 134463. 3956.19   9
  -6   1  -1 159580. 4128.73   9
  -6  -1   1 156257. 4065.65   9
   6   1  -1 136015. 3879.02   9
   6   1  -1 155470. 4070.69  10
  -6   1   1 151192. 3816.46   9
   6  -1   1 133281. 3897.96   9
  -6  -1  -1 163013. 4181.91   9
   6  -1  -1 136887. 3724.50   9
  -6   1  -1 137119. 3191.58  16
  -6   1   1 136712. 3276.68  16
   6  -1  -1 141703. 3024.63  17
   6   1   1 150720. 2638.98  17
  -6  -1   1 133204. 3251.45  16
  -6  -1  -1 136145. 3168.66  16
  -6   1  -1 134878. 3195.90  15
  -6   1   1 145038. 3027.03  15
  -6  -1  -1 135423. 3300.70  15
  -6  -1   1 133635. 3189.64  15
   6  -1   1 165221. 2719.74  11
   6  -1  -1 160650. 2817.31  12
  -6   1  -2 50619.0 1933.76   4
   6  -1   2 49714.0 1780.92   7
  -6   1   2 41829.3 1794.67   7
   6   1   2 47564.8 1299.68   7
   6  -1   2 42225.8 1816.79   4
  -6   1   2 50718.3 2064.70   4
  -6   1   2 46144.9 1349.35   2
   6   1   2 49833.4 1391.97   2
   6  -1   2 50760.4 1987.08   3
   6  -1  -2 49340.8 1979.57   3
   6   1   2 50996.0 1926.49   3
  -6   1  -2 47932.6 1930.99   3
   6   1  -2 52228.8 2058.31   3
  -6   1   2 42715.6 1880.06   3
  -6  -1  -2 47365.8 1875.16   3
  -6  -1  -2 45604.1 1649.45   4
   6  -1   2 43960.2 1346.80  23
   6  -1  -2 42188.0 1443.14  23
   6   1   2 44336.2 1333.68  23
   6   1  -2 42713.4 1445.61  23
   6  -1   2 43863.7 1448.45  22
  -6  -1  -2 43296.8 1357.47  21
  -6   1   2 51016.3 960.263  21
  -6  -1   2 44046.2 1278.18  21
  -6  -1  -2 44661.9 1381.82  20
   6   1   2 41404.8 1910.04   9
  -6   1  -2 52008.7 2102.85   9
  -6  -1   2 43657.5 1945.57  10
   6   1  -2 49655.6 2020.82  10
   6  -1  -2 50327.7 1818.87  10
   6   1  -2 43023.9 1829.77   9
   6  -1   2 43231.9 1938.75   9
  -6  -1  -2 53921.5 2125.74   9
  -6   1   2 46202.5 1702.87   9
  -6  -1   2 49188.2 1943.94   9
   6  -1  -2 46002.9 1698.77   9
  -6   1  -2 43497.5 1332.45  16
  -6   1   2 42566.5 1442.44  16
  -6  -1   2 42455.0 1441.90  16
  -6  -1  -2 45351.8 1330.92  16
  -6  -1   2 49816.4 1199.40  18
  -6   1  -2 41607.9 1423.95  15
  -6  -1  -2 41703.9 1473.05  15
   6   1  -2 44826.0 1217.86  12
   6   1  -3 1171.92 301.634   9
  -6   1   3 1195.05 237.331   9
  -6  -1   3 1301.04 299.185   9
  -6  -1   3 1291.56 277.067   8
   6   1   3 1254.94 197.583   7
  -6   1   3 1069.35 319.302   7
   6  -1   3 867.419 329.950   9
   6   1   3 1173.33 350.773   9
   6  -1  -3 1204.34 252.492   9
   6  -1   3 1363.12 314.544   3
  -6   1  -3 1150.59 279.307   4
  -6  -1  -3 1061.67 214.150   4
   6  -1  -3 842.398 241.337   3
   6   1   3 1053.11 267.989   3
   6  -1   3 945.088 275.933   4
  -6   1  -3 805.818 241.705   3
   6   1  -3 1540.28 350.664   3
  -6   1   3 736.609 257.580   3
  -6  -1  -3 1201.87 290.896   3
  -6  -1  -3 845.139 198.764   1
  -6   1   3 1032.33 199.491   2
   6   1   3 1194.64 213.975   2
   6   1   3 1097.48 181.561  23
   6   1  -3 1408.93 264.579  23
   6  -1  -3 1439.14 114.916  22
   6  -1   3 968.980 172.115  23
   6  -1  -3 1544.95 280.138  23
   6  -1   3 1028.38 244.715  22
  -6  -1  -3 999.374 221.341  20
  -6  -1   3 1312.86 214.420  21
  -6  -1  -3 1258.21 237.441  21
   6  -1  -3 1409.45 300.992  10
  -6   1   3 1374.10 319.089  10
  -6  -1   3 1398.73 366.087  10
  -6   1  -3 742.140 153.176  16
  -6   1   3 1215.75 255.083  16
  -6   1  -3 1342.74 76.1143  17
   6  -1  -3 1520.98 241.448  17
  -6  -1   3 975.951 234.778  16
   6  -1  -3 1292.19 114.534  15
  -6   1  -3 901.643 231.863  15
  -6  -1  -3 1173.52 274.827  15
   6   1  -3 1215.78 155.009  12
   6  -1  -4 50681.6 1892.77   1
   6  -1   4 50710.1 2042.21   3
  -6  -1  -4 50383.7 1895.63   1
   6   1   4 53907.1 1928.77   3
   6  -1  -4 54014.8 2113.64   3
  -6   1  -4 53346.1 2054.54   3
  -6   1   4 47747.8 1793.20   2
   6   1   4 57933.2 1942.72   2
  -6   1   4 49107.8 2069.16   3
  -6  -1  -4 51520.1 1884.10   3
   6  -1   4 47087.1 2006.53   4
   6  -1   4 51348.4 1372.00  23
   6  -1  -4 46832.9 1584.62  23
   6  -1   4 45868.7 1675.57  22
   6   1   4 54656.9 1353.39  23
   6   1  -4 45445.4 1578.87  23
   6   1   4 46850.8 1696.26  22
  -6  -1  -4 44272.3 1586.11  20
  -6  -1   4 45628.1 2205.75  10
  -6   1   4 48924.5 2100.46  10
   6  -1   4 46342.1 2232.81   9
  -6   1   4 50667.2 1657.20   9
   6   1  -4 49240.8 1976.83   9
   6  -1  -4 56832.0 2201.51  10
   6   1   4 48994.6 2220.97   9
   6  -1  -4 52438.7 1661.61   9
  -6  -1   4 50772.2 1499.76  18
  -6   1   4 46375.8 1595.14  16
   6  -1  -4 46292.3 1602.92  17
  -6  -1   4 44756.5 1590.87  16
  -6   1  -4 43987.8 1654.25  15
  -6  -1  -4 45921.8 1695.97  15
   6  -1   4 53954.8 1581.04   6
  -6  -1   4 54858.7 2064.40   8
  -6   1  -4 53422.6 2069.29   4
  -6  -1  -4 53690.0 2235.61   5
  -6  -1  -4 50269.9 1652.92   4
   6   1   5 58544.9 1818.97   4
   6  -1   5 58753.4 2197.76   3
   6   1   5 59669.6 2006.31   3
   6  -1  -5 57118.5 2235.95   3
   6  -1  -5 57120.7 2250.96   1
  -6  -1  -5 55018.5 2226.27   1
  -6   1   5 57081.8 2183.35   2
  -6   1  -5 59162.7 2171.93   3
   6   1   5 64365.0 2293.22   2
  -6   1   5 52658.4 2210.30   3
   6  -1   5 53536.1 2226.86   4
   6  -1   5 48721.6 1858.07  22
   6  -1  -5 53605.1 1769.55  23
   6   1  -5 51750.7 1751.52  23
   6   1   5 50585.8 1881.08  22
   6  -1   5 58148.5 1411.22  23
  -6  -1  -5 49274.1 1814.04  20
  -6  -1   5 58284.2 2636.33  10
  -6   1   5 54759.8 2403.11  10
   6   1   5 53964.6 2428.69   9
   6   1  -5 56627.9 2158.12   9
   6  -1  -5 61045.8 1699.55   9
  -6   1  -5 63815.5 1420.53  17
   6  -1  -5 49739.3 1808.86  17
  -6   1   5 53617.7 1780.97  16
  -6   1  -5 61502.3 1428.66  16
  -6  -1   5 56126.6 1744.39  18
  -6  -1   5 52360.3 1779.52  16
  -6   1  -5 47741.5 1851.78  15
  -6  -1  -5 50906.1 1889.63  15
   6   1  -5 53463.0 1647.86  13
   6   1   5 58095.5 2296.31   6
  -6  -1  -5 56572.2 2389.05   5
   6  -1  -5 52907.8 2478.97   6
   6  -1   5 62880.2 1835.32   6
  -6  -1  -6 6119.56 827.285   8
  -6  -1  -6 6340.16 764.316   5
   6  -1  -6 6280.05 850.014   6
   6  -1  -6 5304.42 698.322   1
  -6  -1  -6 5921.47 745.618   1
  -6   1  -6 6289.50 636.830   3
   6  -1   6 5631.22 692.497   4
   6  -1   6 5456.48 593.716  22
   6   1  -6 5339.65 512.721  23
   6   1   6 5579.24 600.753  22
   6  -1  -6 6271.36 549.516  23
  -6  -1  -6 5131.30 569.963  20
  -6  -1   6 6562.82 900.236  10
  -6   1   6 6666.79 845.670  10
   6   1   6 6492.66 823.425   9
   6   1  -6 6016.76 644.905   9
   6  -1   6 5743.89 821.619  10
  -6   1   6 5990.30 595.694  18
   6  -1  -6 5675.45 585.538  17
  -6   1   6 6091.06 529.081  16
  -6  -1   6 5509.46 521.775  16
  -6   1  -6 5595.06 601.866  15
  -6  -1  -6 6002.86 614.825  15
   6   1  -6 6171.75 511.121  13
  -6   1  -7 2172.30 445.860   5
  -6  -1  -7 2125.58 466.617   5
   6  -1  -7 2420.74 526.409   1
  -6  -1  -7 2405.30 529.230   1
   6   1  -7 2268.47 345.386  23
   6  -1  -7 2794.23 374.021  23
   6  -1   7 2508.94 461.050  22
  -6  -1  -7 2160.04 398.691  20
   6   1   7 2530.36 448.107  22
  -6   1   7 1469.11 440.310  10
  -6   1   7 3108.29 468.658  18
  -6   1   7 3154.91 394.525  16
   6  -1  -7 2756.72 458.067  17
  -6  -1   7 2727.13 389.364  16
  -6   1  -7 2507.74 440.101  15
  -6  -1  -7 3328.46 492.711  15
   6   1  -7 2656.26 378.534  13
   6   1  -8 428.737 166.474  23
  -6   1   8 461.079 280.098  18
   6  -1  -8 684.019 287.385  17
  -6  -1  -8 171.045 207.538  20
   6  -1   8 441.763 284.336  22
   6   1   8 120.057 232.191  22
  -6  -1   8 316.431 264.667  14
  -6  -1  -8 293.491 206.202  15
  -6  -1   8 138.120 156.708  16
  -6   1  -8 283.760 238.065  15
   6   1  -8 381.233 201.681  13
  -6  -1  -9 2345.86 516.024  20
   6   1   9 2017.16 463.705  22
  -6  -1  -9 2600.85 515.196  15
  -6   1   9 1999.38 451.928  14
  -6  -1   9 1479.68 430.744  14
  -6   1  -9 1910.06 454.958  15
   6  -1   9 2419.63 503.027  22
  -6   1   9 1975.69 491.978  18
   6   1  -9 1638.14 403.604  17
   6  -1  -9 1273.07 403.413  17
  -6  -1 -10 284.662 265.359  20
   6   1  10 169.200 267.097  22
   6   1 -10 444.800 235.128  17
   6  -1 -10 78.7269 280.062  17
  -6   1  10 117.856 220.345  14
  -6  -1  10 359.519 277.661  14
  -6   1 -10 383.856 291.091  15
  -6  -1 -10 93.8611 239.887  15
   6  -1  10 690.094 352.256  22
  -6  -2   0 95046.4 3039.60   5
  -6  -2   0 109323. 2251.43   7
   6  -2   0 106265. 3091.29   7
   6  -2   0 92797.6 3102.19   4
   6  -2   0 108774. 3298.68   3
  -6   2   0 97494.5 3177.62   3
   6   2   0 110061. 3280.58   3
   6  -2   0 105975. 2386.18   2
  -6  -2   0 102163. 2411.51   2
  -6   2   0 114943. 3356.83   4
   6  -2   0 90221.2 2462.25  23
   6  -2   0 100275. 2281.78  22
  -6  -2   0 93908.7 2396.65  21
  -6   2   0 108235. 3144.78   9
   6   2   0 112236. 3331.31  10
   6   2   0 95696.1 3166.56   9
  -6  -2   0 113252. 3390.23   9
   6  -2   0 91853.8 2956.61   9
  -6   2   0 93197.1 2473.33  16
  -6  -2   0 94277.1 2475.71  16
  -6   2   0 100185. 2307.66  15
  -6  -2   0 91321.9 2505.20  15
   6   2   0 93237.7 2413.97  12
   6  -2   0 102678. 2091.83  11
  -6  -2   0 103401. 2098.85  11
  -6   2   1 484.860 196.909   9
   6   2   1 59.9535 149.665   9
   6   2  -1 480.236 211.177   9
  -6  -2  -1 527.249 200.765   9
  -6  -2   1 654.006 229.854   9
  -6  -2   1 394.008 197.274   5
  -6  -2  -1 130.492 153.213   5
   6  -2   1 659.094 222.213   7
  -6   2  -1 388.077 189.005   9
   6   2   1 281.165 108.797   1
   6  -2   1 410.289 200.302   3
   6  -2  -1 843.564 257.371   3
  -6   2  -1 616.039 243.259   4
  -6   2   1 421.214 191.450   4
  -6   2  -1 561.425 220.081   3
   6  -2   1 496.823 240.745   4
  -6  -2  -1 452.544 154.032   4
  -6   2   1 234.102 177.836   3
   6  -2  -1 493.320 230.188   4
   6   2   1 681.875 223.093   3
   6  -2  -1 432.856 122.154   2
   6   2  -1 701.708 270.711   3
  -6  -2  -1 636.879 154.237   2
  -6   2   1 601.354 151.433   1
   6  -2   1 484.688 182.874  23
   6  -2  -1 411.625 191.485  23
  -6  -2   1 346.072 147.345  21
   6  -2   1 405.527 60.1002  21
  -6  -2  -1 420.597 154.411  21
   6  -2  -1 389.046 92.0551  22
   6  -2   1 530.845 162.294  22
   6  -2  -1 326.826 83.9207  11
  -6  -2  -1 403.740 82.9064  11
   6   2  -1 396.573 212.383  10
   6  -2  -1 410.636 129.365  10
   6  -2   1 431.882 94.3122  11
  -6  -2   1 444.380 93.5372  11
   6  -2  -1 232.554 138.298   9
   6  -2   1 356.225 211.426   9
   6   2   1 349.872 199.746  10
  -6   2  -1 361.986 134.636  16
  -6   2   1 516.512 186.119  16
  -6  -2  -1 209.668 126.181  16
  -6  -2  -1 715.204 218.718  15
  -6   2  -1 290.067 130.467  15
  -6  -2   1 175.223 159.034  16
  -6   2   1 503.982 105.749  15
   6  -2  -1 475.149 66.3263  12
   6   2   1 209.980 126.556  12
   6   2  -1 256.073 122.566  12
  -6  -2   2 16172.7 789.402   8
  -6   2  -2 17463.2 1149.03   4
  -6  -2   2 13247.9 910.204   5
  -6  -2  -2 13871.2 1049.81   5
   6  -2   2 15326.1 1022.02   7
  -6   2   2 14426.1 1057.56   7
   6  -2  -2 15546.4 1014.77   6
   6  -2   2 16111.1 1123.13   3
   6  -2  -2 17223.8 1145.75   3
  -6   2  -2 15612.9 1112.72   3
  -6   2   2 13930.7 1049.29   3
   6   2   2 15615.1 1038.96   3
  -6  -2  -2 14627.1 805.422   4
   6  -2   2 13400.2 1032.76   4
   6  -2  -2 12932.4 748.707  23
   6  -2   2 13919.9 727.619  22
   6  -2   2 13383.8 698.417  23
   6  -2  -2 16705.8 451.144  22
  -6  -2  -2 12788.5 704.476  21
  -6  -2   2 13427.5 694.025  21
   6   2   2 13120.5 1045.91   9
  -6   2   2 13631.2 856.450   9
  -6  -2   2 15721.9 1119.56   9
   6  -2  -2 13716.9 848.086   9
   6   2  -2 14508.1 1077.87   9
  -6   2  -2 13588.9 697.552  16
  -6   2   2 12665.4 736.298  16
   6  -2  -2 13654.5 682.835  17
  -6  -2   2 13301.1 767.816  16
  -6  -2  -2 14259.5 685.872  16
  -6   2  -2 13246.3 719.598  15
  -6  -2  -2 13893.8 815.650  15
  -6   2   2 15255.5 450.858  15
   6  -2  -2 16780.1 612.107  11
  -6  -2  -2 14914.9 584.022  11
   6   2  -2 14635.1 680.835  12
   6   2  -3 283.287 195.632   9
  -6   2   3 540.203 161.613   9
  -6  -2   3 120.530 147.389   9
   6  -2  -3 405.661 212.665   6
  -6  -2   3 149.646 135.829   5
  -6  -2  -3 293.721 190.872   5
  -6  -2   3 341.047 112.967   8
  -6   2   3 234.489 208.240   7
   6   2   3 445.863 257.470   9
   6  -2  -3 310.241 174.124   3
  -6  -2  -3 416.877 121.953   4
   6  -2   3 307.156 199.378   4
  -6   2  -3 422.464 201.553   3
   6   2   3 305.358 153.475   3
  -6   2   3 299.027 196.163   3
   6   2   3-170.184 105.373   2
  -6   2   3 331.091 127.422   2
   6  -2   3 443.856 157.542  23
   6  -2  -3 387.883 189.516  23
  -6  -2   3 219.016 134.698  21
  -6  -2  -3 365.413 169.499  20
  -6  -2  -3 306.425 193.391  21
   6  -2   3 189.550 180.550  22
   6  -2  -3 159.626 97.9704  10
   6  -2  -3 212.725 115.733   9
  -6   2   3 258.281 169.891  10
  -6  -2   3 665.955 277.502  10
  -6   2  -3 280.311 121.098  16
   6  -2  -3 255.665 148.269  17
  -6   2   3 275.278 175.991  16
  -6  -2  -3 340.321 127.345  16
  -6  -2  -3 108.011 181.328  15
  -6  -2   3 187.426 181.798  16
  -6   2  -3 342.214 188.278  15
   6   2  -3 295.086 119.978  12
   6  -2  -3 324.721 114.201  11
  -6  -2  -3 364.531 120.552  11
  -6  -2   4 47516.0 1751.06   8
  -6  -2  -4 41103.9 2006.37   5
  -6  -2   4 43861.7 1545.05   5
   6   2   4 43768.8 1071.15   7
  -6   2   4 40631.1 2032.78   7
   6  -2  -4 41465.4 2030.86   6
   6   2   4 47219.6 1841.23   2
   6  -2  -4 43700.6 1934.26   3
  -6   2  -4 42624.7 1945.66   3
   6   2   4 44762.0 1758.26   3
  -6   2   4 37970.9 1833.48   3
   6  -2   4 38624.5 1936.57   4
  -6   2   4 40513.8 1726.06   2
   6  -2   4 39824.6 1262.09  23
   6  -2   4 37496.2 1497.52  22
   6  -2  -4 36551.0 1415.12  23
   6   2   4 42413.0 1222.26  23
  -6  -2  -4 35776.6 1441.59  21
  -6  -2   4 35993.0 1393.68  21
   6  -2  -4 47878.2 1040.58  20
  -6  -2  -4 36618.0 1470.69  20
  -6   2   4 41720.1 1807.79  10
  -6  -2   4 38288.1 2073.33  10
   6  -2  -4 43123.4 1818.80  10
   6   2   4 41346.0 2026.86   9
   6   2  -4 37862.7 1876.40   9
  -6   2   4 42736.1 1325.29   9
  -6   2  -4 41453.0 1262.53  16
  -6   2   4 36644.8 1416.37  16
   6  -2  -4 36551.9 1431.35  17
  -6  -2   4 35250.0 1426.76  16
  -6   2  -4 35248.1 1473.38  15
  -6  -2  -4 38664.9 1557.27  15
   6   2  -4 39962.1 1294.04  12
   6   2  -5 3510.75 559.130   9
  -6  -2   5 4297.07 542.028   8
  -6  -2  -5 3180.68 548.947   8
  -6  -2  -5 4514.78 661.502   5
  -6   2   5 3611.80 622.042   7
   6  -2  -5 3863.43 651.593   6
   6  -2   5 3427.36 567.433   4
  -6   2  -5 3758.89 543.390   3
  -6   2   5 3613.74 536.170   3
   6  -2  -5 3499.25 414.259  23
   6   2  -5 3499.53 413.812  23
   6  -2   5 4022.32 322.300  23
   6  -2   5 3965.29 500.671  22
  -6  -2  -5 3609.10 470.964  20
  -6  -2   5 4023.63 693.367  10
  -6   2   5 3637.29 550.836  10
   6  -2   5 3345.18 582.602  10
   6   2   5 4488.81 665.918   9
  -6   2  -5 3833.36 307.580  16
  -6   2   5 3400.77 408.217  16
   6  -2  -5 3915.68 477.075  17
  -6  -2   5 3925.16 454.912  16
  -6  -2  -5 3425.13 457.421  15
  -6   2  -5 3700.30 473.386  15
   6   2  -5 2906.06 311.444  12
  -6  -2  -6 9210.80 1009.89   8
  -6  -2  -6 10326.9 1025.56   5
  -6   2   6 10704.6 1121.17   7
   6  -2  -6 10758.5 1144.63   6
   6  -2  -6 9902.52 986.179   1
  -6  -2  -6 8700.80 943.006   1
  -6   2  -6 11215.4 947.322   3
   6  -2   6 9053.41 969.266   4
  -6   2   6 10220.9 899.028   3
   6  -2  -6 9646.77 691.075  23
   6   2  -6 10222.1 725.192  23
   6   2   6 8905.81 771.188  22
   6  -2   6 8947.11 776.141  22
   6  -2  -6 10745.7 580.479  20
  -6  -2  -6 9382.69 784.149  20
  -6  -2   6 10011.4 1148.63  10
  -6   2   6 10234.8 1002.98  10
   6   2   6 10669.0 1047.61   9
   6   2  -6 9859.37 958.012   9
   6  -2   6 9347.31 1037.21  10
  -6   2   6 9301.55 687.219  16
   6  -2  -6 8469.52 743.050  17
  -6  -2   6 9337.24 712.107  16
  -6   2  -6 7782.76 722.918  15
  -6  -2  -6 9051.88 769.246  15
   6   2  -6 10045.9 617.959  12
  -6  -2  -7 1081.72 357.075   5
   6  -2   7 525.208 273.183   4
   6  -2  -7 648.359 319.197   1
  -6  -2  -7 614.877 334.777   1
   6   2  -7 635.116 200.183  23
   6  -2  -7 879.438 241.390  23
   6   2   7 610.488 273.749  22
   6  -2   7 561.432 266.852  22
  -6  -2  -7 557.934 277.511  20
  -6   2   7 1014.50 360.454  10
   6   2   7 816.067 306.988   9
  -6   2   7 829.804 233.794  16
  -6   2   7 459.108 247.691  18
   6  -2  -7 843.288 281.570  17
  -6  -2   7 501.529 188.709  16
  -6  -2  -7 565.310 263.887  15
  -6   2  -7 778.032 305.064  15
   6   2  -7 412.964 188.255  13
   6   2   8 5293.64 653.654  22
   6   2  -8 6712.21 607.533  23
   6  -2   8 4698.04 645.164  22
   6  -2  -8 5837.11 708.031  17
  -6   2   8 7235.80 785.496  18
  -6  -2  -8 4785.30 645.207  20
  -6   2  -8 5721.04 716.156  15
  -6  -2  -8 6628.15 723.635  15
  -6  -2   8 5882.35 710.344  14
   6   2  -8 6237.17 641.991  13
   6  -2   9 979.312 327.733  22
  -6   2   9 1197.84 401.742  18
   6  -2  -9 1785.20 436.281  17
  -6  -2  -9 1039.17 350.224  20
   6   2   9 1448.57 365.184  22
  -6  -2  -9 1204.33 329.477  15
  -6   2   9 973.305 311.011  14
  -6  -2   9 1347.92 403.721  14
  -6   2  -9 1405.76 436.059  15
   6   2  -9 1769.05 396.995  13
  -6  -2 -10-155.199 309.407  20
   6   2  10 646.597 326.479  22
  -6   2  10-201.288 320.959  18
   6   2 -10-16.4482 218.521  17
   6  -2 -10 391.061 246.440  17
  -6  -2 -10 75.1986 194.077  15
  -6   2  10 245.195 241.493  14
  -6  -2  10 533.879 301.237  14
  -6   2 -10 61.4748 267.172  15
   6  -2  10-81.8044 264.190  22
   6   3   0 46.1534 154.644   9
   6  -3   0 42.7043 74.9881   6
  -6  -3   0 91.6503 139.465   5
  -6  -3   0 120.046 41.1870   7
  -6   3   0 200.943 106.812   9
  -6   3   0 228.783 196.513   3
   6  -3   0 68.7127 152.858   4
   6  -3   0 341.790 137.340   2
  -6  -3   0 25.6043 98.0527   2
   6  -3   0 58.3464 164.549  23
   6  -3   0 94.9327 96.1694  22
  -6  -3   0 89.8375 161.218  21
  -6   3   0 62.2181 27.1709  20
   6  -3   0 202.475 96.5619  10
   6  -3   0 184.129 96.2116  11
  -6  -3   0 63.8859 71.7471  11
  -6   3   0 267.490 185.390  16
  -6  -3   0 47.5799 148.825  16
  -6   3   0 209.839 104.300  15
   6   3   0 53.7008 130.524  12
  -6  -3   1 21711.8 568.823   8
  -6  -3  -1 17800.7 1227.13   5
  -6  -3   1 17040.6 1123.87   5
   6  -3  -1 17800.3 1257.35   4
  -6  -3  -1 17828.4 990.301   4
   6  -3   1 17430.0 933.571   2
  -6  -3   1 18100.4 970.971   2
   6   3   1 17855.8 991.825   1
  -6   3  -1 19075.4 1328.74   3
  -6   3   1 17127.2 1239.02   3
   6  -3  -1 17654.4 957.482   2
  -6  -3  -1 17712.6 966.657   2
   6  -3   1 18170.6 1286.25   4
   6  -3  -1 16239.3 892.770  23
   6  -3   1 16734.0 876.062  23
   6  -3  -1 20031.1 659.500  22
   6  -3   1 18321.2 821.406  22
  -6  -3  -1 16635.2 862.051  21
  -6  -3   1 17535.3 868.001  21
   6  -3   1 21834.4 549.329  21
  -6   3   1 19549.5 1153.51   9
   6   3   1 18507.5 1309.24   9
   6  -3  -1 19874.2 843.131  10
   6   3  -1 16671.1 1261.37   9
  -6   3   1 17114.2 890.950  16
  -6  -3   1 16672.0 886.871  16
  -6  -3  -1 16941.1 836.698  16
  -6   3  -1 17839.5 883.724  16
  -6   3  -1 17500.7 803.267  15
  -6   3   1 20190.8 685.300  15
  -6  -3  -1 16803.1 933.608  15
   6   3   1 17899.5 908.194  12
   6   3  -1 17483.6 862.314  12
   6  -3   1 18512.4 717.572  11
  -6  -3   1 17951.6 723.677  11
   6  -3  -1 19017.4 729.059  11
  -6   3  -1 21617.4 639.683  13
  -6  -3  -1 19009.8 733.070  11
  -6  -3  -2 4591.93 458.638   8
   6  -3  -2 4617.79 554.732   6
  -6   3   2 4347.99 625.458   7
  -6  -3  -2 3199.86 538.155   5
  -6  -3   2 3535.94 496.213   5
  -6  -3  -2 4898.83 438.333   4
  -6   3   2 5672.39 575.450   1
   6   3   2 4258.79 500.279   1
   6  -3  -2 3912.51 460.635   2
  -6   3  -2 4483.07 644.911   3
  -6  -3  -2 4404.10 496.974   2
  -6   3   2 4465.46 615.105   3
   6   3   2 4984.77 618.679   3
   6  -3   2 4278.71 619.075   4
   6  -3   2 3684.21 397.734  23
   6  -3  -2 3653.48 427.481  23
   6  -3   2 3978.78 411.593  22
  -6  -3  -2 3872.49 417.694  21
  -6  -3   2 3725.48 407.391  21
  -6   3   2 4572.82 501.517   9
   6   3   2 4224.97 627.512   9
   6  -3  -2 4637.42 410.435  10
   6   3  -2 4161.24 619.351   9
  -6   3   2 3685.78 421.111  16
  -6   3  -2 4055.52 403.921  16
  -6  -3   2 3439.38 418.973  16
  -6   3  -2 3829.48 401.773  15
  -6   3   2 4636.31 195.473  15
  -6  -3  -2 3620.72 440.154  15
   6   3  -2 3729.62 390.632  12
   6  -3  -2 4308.27 344.424  11
  -6  -3  -2 4350.56 347.848  11
   6   3   2 4073.53 454.304  12
  -6   3  -2 4583.60 332.076  13
   6  -3  -3 14898.4 1108.66   6
  -6  -3  -3 12361.8 886.119   8
  -6  -3  -3 15145.2 621.357   4
  -6   3   3 14031.1 1159.06   7
  -6  -3  -3 13826.8 1149.50   5
  -6  -3   3 13444.6 905.511   5
  -6   3  -3 15163.4 1190.02   3
  -6   3   3 13083.1 1070.42   3
   6   3   3 15084.1 1059.93   3
   6  -3   3 14453.5 1178.11   4
   6  -3   3 12661.8 722.095  23
   6  -3  -3 12391.3 789.407  23
   6  -3   3 12148.8 769.041  22
  -6  -3  -3 12171.9 783.292  21
  -6  -3   3 12524.3 759.140  21
   6   3   3 14025.6 1151.38   9
  -6  -3   3 13301.9 1173.89  10
  -6   3   3 14976.7 813.517   9
   6  -3   3 13263.7 947.811  10
   6   3  -3 13190.4 1134.03   9
  -6   3   3 12610.4 783.114  16
  -6   3  -3 13556.1 729.059  16
   6  -3  -3 13546.2 794.802  17
  -6  -3   3 12216.6 791.635  16
  -6   3  -3 13065.3 798.648  15
  -6  -3  -3 13050.2 850.586  15
   6   3   3 13282.2 841.034  12
   6  -3  -3 13928.8 683.978  11
  -6  -3  -3 13432.3 681.137  11
   6   3  -3 12370.2 728.452  12
  -6   3  -3 14032.7 690.491  13
   6  -3  -4 9305.72 938.771   6
  -6  -3  -4 8298.21 804.535   8
  -6  -3  -4 8506.43 926.615   5
  -6   3   4 9153.28 981.965   7
  -6  -3   4 8517.46 667.553   5
  -6   3  -4 9903.48 975.546   3
   6   3   4 9717.54 820.022   3
  -6   3   4 8321.24 842.233   3
   6  -3   4 8250.35 922.808   4
   6  -3  -4 7682.47 628.062  23
   6  -3   4 8784.10 573.637  23
   6  -3   4 8046.10 670.416  22
  -6  -3  -4 7686.41 665.194  21
  -6  -3   4 7747.08 636.545  21
  -6  -3  -4 8621.66 706.127  20
   6   3   4 8888.48 927.684   9
   6   3  -4 8093.69 906.489   9
  -6   3   4 9361.31 746.429  10
  -6  -3   4 8205.07 958.898  10
   6  -3  -4 9532.23 738.220  10
   6  -3   4 7746.52 796.606  10
   6  -3  -4 8076.10 649.106  17
  -6   3   4 7488.47 618.661  16
  -6  -3   4 7786.22 642.263  16
  -6   3  -4 8867.70 573.528  16
  -6   3  -4 8025.13 667.874  15
  -6  -3  -4 7731.72 674.136  15
  -6  -3  -4 8945.73 589.089  11
   6  -3  -4 9014.88 589.209  11
   6   3  -4 7803.51 572.449  12
  -6   3  -4 8602.14 594.016  13
   6  -3  -5 6782.95 878.512   6
  -6  -3  -5 6407.47 772.252   8
  -6   3   5 6199.76 850.857   7
  -6  -3  -5 6840.83 849.949   5
  -6   3  -5 6531.56 801.728   3
  -6   3   5 6319.51 737.767   3
   6  -3   5 6469.60 839.247   4
   6  -3  -5 5427.33 543.836  23
   6  -3   5 6937.06 488.030  23
   6  -3   5 5556.10 599.628  22
  -6  -3  -5 5489.42 598.219  21
  -6  -3   5 5363.14 566.503  21
  -6  -3  -5 5505.23 597.936  20
   6   3  -5 5886.33 797.167   9
  -6  -3   5 7278.33 964.767  10
  -6   3   5 7684.13 740.963  10
   6  -3   5 5808.08 758.311  10
   6   3   5 5588.51 751.892   9
  -6   3   5 5339.53 522.228  16
  -6   3  -5 5878.39 449.298  16
   6  -3  -5 5683.33 587.460  17
  -6  -3   5 5461.78 565.176  16
  -6   3  -5 5262.60 584.955  15
  -6  -3  -5 5696.01 618.998  15
   6   3  -5 6266.43 535.028  12
   6  -3  -5 5911.74 515.484  11
  -6  -3  -5 5852.82 514.551  11
   6   3  -6 9.89336 174.980   9
  -6  -3  -6 104.642 184.302   8
  -6  -3  -6-85.8990 142.846   5
   6   3   6 140.835 212.701   9
   6  -3   6-71.3287 160.625   4
  -6   3  -6-93.5449 184.870   3
   6  -3   6-201.850 233.227  22
   6  -3  -6 73.2671 165.371  23
   6   3   6-41.6735 215.971  22
  -6  -3  -6 114.334 220.540  20
   6  -3   6 115.106 155.606  10
  -6   3   6-83.3176 143.863  16
   6  -3  -6-64.5231 201.111  17
  -6  -3  -6 56.5743 190.184  15
  -6   3  -6-175.566 200.927  15
   6   3  -6-68.2048 123.973  12
   6   3  -7 17788.7 1036.42  23
   6   3   7 16140.3 1116.92  22
   6  -3   7 16781.3 1183.53  22
   6  -3  -7 18182.9 1021.78  23
  -6  -3  -7 16626.4 1177.28  20
   6   3  -7 17754.8 1477.93   9
  -6   3   7 19402.5 1054.51  16
   6  -3  -7 17162.4 1168.15  17
  -6   3   7 17735.2 1199.60  18
  -6   3  -7 15973.4 1155.20  15
  -6  -3  -7 16768.4 1138.45  15
  -6  -3   7 16667.5 1120.11  14
   6   3  -7 17502.4 1079.02  13
   6   3  -7 18144.0 996.084  12
   6   3  -8-142.840 195.993  23
   6  -3   8 236.250 276.215  22
  -6   3   8 557.642 279.723  18
   6  -3  -8 401.380 253.249  17
   6   3   8 254.542 198.215  22
  -6  -3  -8 722.290 330.714  20
  -6  -3  -8-219.871 175.631  15
  -6  -3   8 250.918 264.587  14
[truncated: 186,100 more chars]
