# Supplementary material for: Nitro­sonium tetra­fluorido­borate, NOBF4
Source: IUCrdata. 2021 Nov 18;6(Pt 11):x211215. doi: 10.1107/S2414314621012153 (PMC9462292; doi:10.1107/S2414314621012153)
Supplement: Supplementary file 2 [file x-06-x211215-Isup2.hkl]

data_I                                                                          
_shelx_title ' NOBF4_2 in Pnma'                                                 
_shelx_refln_list_code          4                                               
_shelx_F_calc_maximum       62.16                                               
_exptl_crystal_F_000       224.00                                               
_reflns_d_resolution_high  0.5789                                               
                                                                                
loop_                                                                           
 _space_group_symop_operation_xyz                                               
 'x, y, z'                                                                      
 '-x+1/2, -y, z+1/2'                                                            
 'x+1/2, -y+1/2, -z+1/2'                                                        
 '-x, y+1/2, -z'                                                                
 '-x, -y, -z'                                                                   
 'x-1/2, y, -z-1/2'                                                             
 '-x-1/2, y-1/2, z-1/2'                                                         
 'x, -y-1/2, z'                                                                 
                                                                                
_cell_length_a     8.8588                                                       
_cell_length_b     5.6268                                                       
_cell_length_c     6.8460                                                       
_cell_angle_alpha  90.000                                                       
_cell_angle_beta   90.000                                                       
_cell_angle_gamma  90.000                                                       
                                                                                
_shelx_F_squared_multiplier     1.000                                           
                                                                                
loop_                                                                           
 _refln_index_h                                                                 
 _refln_index_k                                                                 
 _refln_index_l                                                                 
 _refln_F_squared_calc                                                          
 _refln_F_squared_meas                                                          
 _refln_F_squared_sigma                                                         
 _refln_observed_status                                                         
   2   0   0        195.50        271.82         6.83 o                         
   4   0   0       2360.77       2347.26        14.99 o                         
   6   0   0        259.65        266.86         5.46 o                         
   8   0   0        887.68        936.98        25.98 o                         
  10   0   0         19.12         18.39         0.92 o                         
  12   0   0         65.52         65.37         2.29 o                         
  14   0   0          0.15         -0.70         0.70 o                         
   2   1   0       2529.91       2341.01        25.47 o                         
   4   1   0       1173.98       1179.66        10.93 o                         
   6   1   0        401.02        401.47         5.54 o                         
   8   1   0        278.37        272.35         3.68 o                         
  10   1   0         82.65         85.83         2.17 o                         
  12   1   0          9.61         10.57         0.71 o                         
  14   1   0         25.79         25.42         1.47 o                         
   0   2   0       1377.11       1254.72         9.18 o                         
   2   2   0        652.61        641.70         5.30 o                         
   4   2   0        253.58        266.40         3.14 o                         
   6   2   0        475.45        470.81         6.43 o                         
   8   2   0         17.56         15.79         0.52 o                         
  10   2   0          0.10         -0.21         0.21 o                         
  12   2   0         12.78         12.22         0.92 o                         
  14   2   0         36.03         38.40         2.04 o                         
   2   3   0        444.80        428.92         5.26 o                         
   4   3   0        853.78        874.51        12.89 o                         
   6   3   0          0.32          0.52         0.08 o                         
   8   3   0        449.22        462.21         7.29 o                         
  10   3   0         66.19         63.86         1.53 o                         
  12   3   0         22.53         24.51         1.35 o                         
  14   3   0         13.20         12.78         1.24 o                         
   0   4   0        861.49        812.48         8.49 o                         
   2   4   0        330.57        314.80         4.62 o                         
   4   4   0        232.97        223.02         3.80 o                         
   6   4   0        169.79        174.10         2.27 o                         
   8   4   0          0.92          0.75         0.23 o                         
  10   4   0         25.80         26.12         1.31 o                         
  12   4   0          2.79          2.73         0.56 o                         
   2   5   0         71.01         69.58         1.04 o                         
   4   5   0        373.31        368.87         5.78 o                         
   6   5   0          1.32          0.70         0.18 o                         
   8   5   0         12.21         11.73         0.79 o                         
  10   5   0          4.22          4.01         0.67 o                         
  12   5   0        116.41        125.25         3.33 o                         
   0   6   0         87.50         86.88         2.58 o                         
   2   6   0        104.08         98.49         1.86 o                         
   4   6   0         47.74         47.58         1.15 o                         
   6   6   0         63.11         60.05         1.35 o                         
   8   6   0          9.57         11.14         0.79 o                         
  10   6   0         15.46         15.74         1.30 o                         
   2   7   0         44.60         45.83         1.21 o                         
   4   7   0         13.08         12.72         0.84 o                         
   6   7   0          2.23          1.38         0.38 o                         
   8   7   0         56.30         63.09         2.62 o                         
  10   7   0         24.25         24.35         3.34 o                         
   0   8   0          6.00          5.62         0.87 o                         
   2   8   0          0.00          0.12         0.32 o                         
   4   8   0          1.88          1.96         0.44 o                         
   6   8   0          3.81          3.89         0.62 o                         
   2   9   0         11.41         13.09         0.97 o                         
   4   9   0          0.00          0.37         0.42 o                         
   1   0   1        229.74        268.71         4.63 o                         
   2   0   1        163.80        211.04         3.87 o                         
   3   0   1         38.92         60.00         1.14 o                         
   4   0   1       3863.65       3732.16        22.42 o                         
   5   0   1        371.59        394.29         4.61 o                         
   6   0   1         36.54         37.12         0.50 o                         
   7   0   1        199.04        197.40         2.89 o                         
   8   0   1          2.16          2.39         0.22 o                         
   9   0   1          7.34          7.08         0.42 o                         
  10   0   1         26.09         25.36         0.86 o                         
  11   0   1         29.66         28.13         0.96 o                         
  12   0   1        192.14        192.65         4.58 o                         
  13   0   1          8.33          7.80         0.74 o                         
  14   0   1          1.41          1.38         0.48 o                         
  15   0   1         10.37         11.15         1.58 o                         
   0   1   1        577.78        687.47        12.22 o                         
   1   1   1        136.85        118.16         1.33 o                         
   2   1   1       1847.80       1708.83         7.23 o                         
   3   1   1         31.76         40.51         0.44 o                         
   4   1   1        212.78        226.77         2.49 o                         
   5   1   1        138.34        152.46         1.76 o                         
   6   1   1        642.93        676.17         6.19 o                         
   7   1   1         30.16         24.74         0.35 o                         
   8   1   1          8.52          8.31         0.24 o                         
   9   1   1        225.73        220.59         2.52 o                         
  10   1   1         16.90         16.63         0.44 o                         
  11   1   1         27.90         27.80         0.74 o                         
  12   1   1          0.55          0.11         0.26 o                         
  13   1   1         23.79         22.05         0.83 o                         
  14   1   1          4.94          4.50         0.49 o                         
  15   1   1          2.16          5.49         1.77 o                         
   1   2   1       1619.72       1617.40         5.68 o                         
   2   2   1       1914.02       1883.97         8.39 o                         
   3   2   1        149.48        153.69         1.78 o                         
   4   2   1        434.36        444.18         3.88 o                         
   5   2   1        394.26        401.93         3.88 o                         
   6   2   1          1.27          1.96         0.09 o                         
   7   2   1          0.11          0.26         0.06 o                         
   8   2   1        257.23        258.83         3.47 o                         
   9   2   1          4.99          4.56         0.23 o                         
  10   2   1        104.67        101.86         1.54 o                         
  11   2   1          0.12         -0.16         0.20 o                         
  12   2   1         11.12         10.80         0.57 o                         
  13   2   1         15.32         13.92         0.86 o                         
  14   2   1          9.37         10.49         0.78 o                         
   0   3   1          6.89         10.18         0.29 o                         
   1   3   1        208.08        201.96         1.45 o                         
   2   3   1         76.12         72.78         0.65 o                         
   3   3   1          4.91          6.11         0.18 o                         
   4   3   1          0.13          0.11         0.06 o                         
   5   3   1         37.95         38.00         0.49 o                         
   6   3   1         87.69         87.85         1.03 o                         
   7   3   1         93.95         93.96         1.02 o                         
   8   3   1         18.16         17.70         0.33 o                         
   9   3   1         12.36         11.65         0.44 o                         
  10   3   1          0.36          0.22         0.21 o                         
  11   3   1         27.37         27.33         0.81 o                         
  12   3   1         18.51         18.78         0.90 o                         
  13   3   1          8.41          8.69         0.66 o                         
  14   3   1         19.77         23.60         1.24 o                         
   1   4   1        310.75        314.79         3.58 o                         
   2   4   1        119.46        110.47         1.27 o                         
   3   4   1        286.65        272.85         2.92 o                         
   4   4   1          1.53          1.78         0.12 o                         
   5   4   1          0.04          0.13         0.08 o                         
   6   4   1        133.59        136.20         1.63 o                         
   7   4   1          2.22          1.70         0.14 o                         
   8   4   1         19.14         18.24         0.47 o                         
   9   4   1          5.96          5.36         0.39 o                         
  10   4   1         28.71         30.85         0.99 o                         
  11   4   1          4.69          4.14         0.39 o                         
  12   4   1          3.78          3.96         0.45 o                         
  13   4   1          0.65          0.39         0.36 o                         
   0   5   1       1428.95       1419.49        23.98 o                         
   1   5   1         64.27         61.16         0.70 o                         
   2   5   1         56.30         55.00         0.70 o                         
   3   5   1         78.74         76.05         0.97 o                         
   4   5   1         63.62         60.62         0.78 o                         
   5   5   1         89.98         89.17         1.16 o                         
   6   5   1         76.15         73.29         0.93 o                         
   7   5   1        108.14        111.17         1.31 o                         
   8   5   1        175.05        179.81         3.58 o                         
   9   5   1          9.55          9.27         0.68 o                         
  10   5   1          4.93          6.35         0.59 o                         
  11   5   1          0.15         -0.09         0.40 o                         
  12   5   1         11.06         11.98         0.74 o                         
   1   6   1         75.80         74.24         1.18 o                         
   2   6   1         39.19         35.13         0.65 o                         
   3   6   1         82.36         79.62         0.96 o                         
   4   6   1         12.18         13.08         0.40 o                         
   5   6   1          2.36          2.18         0.21 o                         
   6   6   1         52.61         50.31         0.95 o                         
   7   6   1          0.16          0.08         0.18 o                         
   8   6   1          8.79          9.21         0.51 o                         
   9   6   1          4.37          4.48         0.65 o                         
  10   6   1         12.41         12.18         0.82 o                         
  11   6   1          3.06          2.88         0.46 o                         
   0   7   1          5.47          4.50         0.42 o                         
   1   7   1         23.95         23.00         0.65 o                         
   2   7   1         11.99         12.12         0.46 o                         
   3   7   1          0.21          0.26         0.20 o                         
   4   7   1          0.20          0.33         0.23 o                         
   5   7   1          2.67          1.95         0.29 o                         
   6   7   1         23.25         23.91         0.82 o                         
   7   7   1         20.47         21.32         0.81 o                         
   8   7   1          0.06         -0.18         0.40 o                         
   9   7   1          0.08         -0.26         0.43 o                         
  10   7   1          0.28         -0.81         0.94 o                         
   1   8   1         27.05         25.91         0.84 o                         
   2   8   1          6.46          6.55         0.43 o                         
   3   8   1          4.41          4.67         0.40 o                         
   4   8   1          9.50          7.90         0.55 o                         
   5   8   1          4.33          4.68         0.52 o                         
   6   8   1          3.37          3.59         0.40 o                         
   7   8   1          0.55          0.09         0.32 o                         
   0   9   1         14.19         15.01         0.94 o                         
   1   9   1          0.00          0.42         0.25 o                         
   2   9   1         10.08         12.47         0.70 o                         
   3   9   1          0.01         -0.02         0.30 o                         
   4   9   1          0.74          0.52         0.48 o                         
   5   9   1          0.52          1.25         0.95 o                         
   0   0   2       1548.78       1520.70        38.04 o                         
   1   0   2        378.85        312.83         3.16 o                         
   2   0   2        892.60        925.97         9.64 o                         
   3   0   2       2874.06       2887.36        26.37 o                         
   4   0   2         27.38         29.74         0.50 o                         
   5   0   2        589.29        613.75         5.69 o                         
   6   0   2        669.01        685.74         8.37 o                         
   7   0   2        968.46       1004.04        15.35 o                         
   8   0   2        322.62        339.44         5.17 o                         
   9   0   2         21.60         17.68         0.65 o                         
  10   0   2          9.69          9.16         0.51 o                         
  11   0   2          6.67          5.45         0.55 o                         
  12   0   2          4.28          3.93         0.54 o                         
  13   0   2          3.26          3.59         0.57 o                         
  14   0   2          0.59          0.49         0.43 o                         
  15   0   2         47.35         49.32         4.54 o                         
   1   1   2       1517.87       1456.48         7.63 o                         
   2   1   2          0.04          0.20         0.04 o                         
   3   1   2       1201.74       1167.76         4.77 o                         
   4   1   2        358.18        358.60         2.55 o                         
   5   1   2         36.23         39.04         0.47 o                         
   6   1   2        202.18        215.74         2.26 o                         
   7   1   2         21.72         22.27         0.37 o                         
   8   1   2         60.28         58.87         0.68 o                         
   9   1   2          7.34          6.93         0.26 o                         
  10   1   2         23.56         23.21         0.60 o                         
  11   1   2         43.69         41.94         1.00 o                         
  12   1   2          2.86          2.41         0.31 o                         
  13   1   2         29.05         27.74         0.95 o                         
  14   1   2          3.74          2.70         0.38 o                         
  15   1   2          2.68          2.40         0.89 o                         
   0   2   2       1932.62       1933.13         8.72 o                         
   1   2   2        299.29        299.17         1.47 o                         
   2   2   2         94.08        102.55         0.84 o                         
   3   2   2          2.10          1.84         0.09 o                         
   4   2   2        401.76        400.27         3.33 o                         
   5   2   2         19.53         16.89         0.24 o                         
   6   2   2         69.09         68.48         0.90 o                         
   7   2   2        262.59        258.28         2.36 o                         
   8   2   2         10.79         10.38         0.24 o                         
   9   2   2          5.50          5.58         0.27 o                         
  10   2   2          1.72          1.37         0.19 o                         
  11   2   2         37.14         37.76         0.90 o                         
  12   2   2         43.23         43.30         1.13 o                         
  13   2   2         13.56         14.92         0.74 o                         
  14   2   2         23.04         25.10         1.05 o                         
   1   3   2       1131.02       1178.70         8.97 o                         
   2   3   2        667.59        673.06         5.12 o                         
   3   3   2          1.23          1.18         0.08 o                         
   4   3   2          6.26          7.65         0.17 o                         
   5   3   2        369.23        365.06         3.92 o                         
   6   3   2         19.91         19.86         0.34 o                         
   7   3   2         96.00         93.30         1.27 o                         
   8   3   2          0.68          0.52         0.12 o                         
   9   3   2          2.72          2.71         0.24 o                         
  10   3   2         24.11         23.62         0.68 o                         
  11   3   2          4.04          3.73         0.32 o                         
  12   3   2          6.22          5.96         0.46 o                         
  13   3   2          6.00          6.30         0.56 o                         
  14   3   2          6.76          6.73         1.09 o                         
   0   4   2          9.11          9.63         0.34 o                         
   1   4   2        170.02        156.48         1.64 o                         
   2   4   2        135.78        131.25         1.35 o                         
   3   4   2         31.31         29.42         0.49 o                         
   4   4   2         37.41         37.85         0.58 o                         
   5   4   2          1.57          1.37         0.12 o                         
   6   4   2        116.40        117.23         1.44 o                         
   7   4   2          9.88          9.36         0.33 o                         
   8   4   2         16.23         15.47         0.44 o                         
   9   4   2         91.00         88.98         1.54 o                         
  10   4   2          0.04          0.08         0.23 o                         
  11   4   2          8.40          9.99         0.60 o                         
  12   4   2          1.52          1.10         0.43 o                         
  13   4   2         18.86         19.60         1.05 o                         
   1   5   2          2.88          1.77         0.15 o                         
   2   5   2         17.05         14.89         0.34 o                         
   3   5   2         30.99         30.30         0.52 o                         
   4   5   2        387.45        382.44         4.75 o                         
   5   5   2         61.72         57.60         0.97 o                         
   6   5   2         34.36         31.77         0.61 o                         
   7   5   2         27.64         28.04         0.64 o                         
   8   5   2         44.46         44.42         1.07 o                         
   9   5   2         12.84         12.71         0.67 o                         
  10   5   2         15.91         15.49         0.87 o                         
  11   5   2         22.76         24.32         1.05 o                         
  12   5   2          5.53          6.27         0.60 o                         
   0   6   2         14.73         15.66         0.69 o                         
   1   6   2         71.91         67.63         1.39 o                         
   2   6   2         30.21         28.30         0.64 o                         
   3   6   2          2.02          1.59         0.18 o                         
   4   6   2         12.50         12.05         0.40 o                         
   5   6   2          4.76          4.66         0.28 o                         
   6   6   2         28.50         26.28         0.66 o                         
   7   6   2          0.36          0.32         0.23 o                         
   8   6   2          0.50          0.19         0.27 o                         
   9   6   2         55.70         59.07         1.73 o                         
  10   6   2          0.07         -0.10         0.35 o                         
  11   6   2          5.18          6.04         0.63 o                         
   1   7   2         54.16         53.10         1.03 o                         
   2   7   2         51.38         50.51         1.01 o                         
   3   7   2          9.29          9.20         0.44 o                         
   4   7   2          0.04          0.08         0.22 o                         
   5   7   2         56.56         55.80         1.28 o                         
   6   7   2          0.69          0.02         0.27 o                         
   7   7   2          8.10          8.27         0.52 o                         
   8   7   2          0.62          0.37         0.37 o                         
   9   7   2          0.20          0.38         0.40 o                         
   0   8   2         20.39         21.14         1.04 o                         
   1   8   2          0.50          0.66         0.24 o                         
   2   8   2          0.18         -0.25         0.25 o                         
   3   8   2          4.58          4.27         0.42 o                         
   4   8   2          9.15         10.08         0.63 o                         
   5   8   2          5.31          5.88         0.50 o                         
   6   8   2          0.22          0.37         0.30 o                         
   7   8   2          3.86          5.39         0.49 o                         
   1   9   2          7.34          8.61         0.58 o                         
   2   9   2          0.60          1.08         0.32 o                         
   3   9   2          2.12          2.67         0.42 o                         
   4   9   2         10.73          9.94         0.96 o                         
   1   0   3       1448.80       1471.20        15.72 o                         
   2   0   3       1298.21       1283.38        10.18 o                         
   3   0   3       1304.03       1300.09         8.13 o                         
   4   0   3        762.45        804.92         7.95 o                         
   5   0   3         93.67        101.69         1.42 o                         
   6   0   3         66.90         74.91         1.01 o                         
   7   0   3         54.52         55.33         0.76 o                         
   8   0   3        221.71        220.25         3.33 o                         
   9   0   3        116.14        120.11         2.34 o                         
  10   0   3         77.07         74.44         1.49 o                         
  11   0   3         79.76         77.05         2.10 o                         
  12   0   3          7.63          7.14         0.70 o                         
  13   0   3         12.74         14.01         0.98 o                         
  14   0   3          0.17          0.54         0.73 o                         
   0   1   3         91.94        109.54         1.69 o                         
   1   1   3       2335.18       2318.71        15.06 o                         
   2   1   3          5.23          4.78         0.10 o                         
   3   1   3        107.40        113.25         0.90 o                         
   4   1   3        184.80        181.35         1.46 o                         
   5   1   3        363.07        369.45         3.75 o                         
   6   1   3          5.80          5.71         0.15 o                         
   7   1   3          6.60          8.20         0.22 o                         
   8   1   3         42.20         43.96         0.58 o                         
   9   1   3         79.82         78.91         0.96 o                         
  10   1   3          1.19          1.23         0.19 o                         
  11   1   3          0.29          0.84         0.26 o                         
  12   1   3          7.12          6.83         0.47 o                         
  13   1   3         26.85         28.61         0.97 o                         
  14   1   3          0.02          0.06         0.48 o                         
   1   2   3        519.12        526.07         4.27 o                         
   2   2   3         49.67         53.60         0.43 o                         
   3   2   3        594.73        602.58         4.53 o                         
   4   2   3          3.48          3.22         0.13 o                         
   5   2   3        572.01        565.61         5.86 o                         
   6   2   3          1.71          1.33         0.11 o                         
   7   2   3        348.53        340.45         2.85 o                         
   8   2   3         12.18         11.05         0.36 o                         
   9   2   3          0.16          0.20         0.15 o                         
  10   2   3         11.93         12.33         0.46 o                         
  11   2   3          0.11          0.29         0.26 o                         
  12   2   3         23.57         22.69         0.83 o                         
  13   2   3          2.78          1.79         0.32 o                         
  14   2   3          0.53         -1.12         1.12 o                         
   0   3   3        948.19        967.34        11.83 o                         
   1   3   3          4.61          4.93         0.15 o                         
   2   3   3         29.24         33.03         0.37 o                         
   3   3   3         98.35         99.60         1.22 o                         
   4   3   3        188.38        188.00         2.10 o                         
   5   3   3        414.98        407.74         3.86 o                         
   6   3   3         63.67         62.73         0.71 o                         
   7   3   3         21.91         21.58         0.48 o                         
   8   3   3         11.68         10.40         0.37 o                         
   9   3   3         46.47         47.23         0.88 o                         
  10   3   3         10.46         10.52         0.46 o                         
  11   3   3         16.75         16.41         0.66 o                         
  12   3   3         25.44         26.78         0.93 o                         
  13   3   3          7.24          7.52         0.65 o                         
   1   4   3          9.31         10.03         0.26 o                         
   2   4   3         26.88         24.28         0.40 o                         
   3   4   3          0.03          0.23         0.09 o                         
   4   4   3        262.55        255.29         3.08 o                         
   5   4   3         13.60         14.49         0.36 o                         
   6   4   3          0.05         -0.03         0.15 o                         
   7   4   3         35.20         34.69         0.68 o                         
   8   4   3         44.44         43.42         1.00 o                         
   9   4   3          0.01          0.06         0.24 o                         
  10   4   3          1.68          1.73         0.31 o                         
  11   4   3          7.29          8.17         0.53 o                         
  12   4   3          0.06          0.02         0.38 o                         
  13   4   3         29.66         31.84         2.10 o                         
   0   5   3          6.28          7.13         0.34 o                         
   1   5   3          8.05          8.12         0.26 o                         
   2   5   3         61.53         56.77         0.69 o                         
   3   5   3        233.18        239.97         3.39 o                         
   4   5   3         10.03          9.35         0.31 o                         
   5   5   3          1.52          1.03         0.18 o                         
   6   5   3         42.67         40.46         0.77 o                         
   7   5   3        113.70        117.44         1.83 o                         
   8   5   3          4.59          4.12         0.33 o                         
   9   5   3          0.04         -0.20         0.30 o                         
  10   5   3          7.50          7.37         0.56 o                         
  11   5   3         15.03         14.80         0.84 o                         
  12   5   3          0.00          0.22         0.70 o                         
   1   6   3         11.01         11.33         0.43 o                         
   2   6   3          0.14         -0.01         0.18 o                         
   3   6   3          2.50          2.19         0.22 o                         
   4   6   3         48.11         43.19         0.93 o                         
   5   6   3         19.74         19.48         0.67 o                         
   6   6   3          1.12          1.28         0.24 o                         
   7   6   3         18.18         18.04         0.63 o                         
   8   6   3          9.90          9.84         0.63 o                         
   9   6   3          1.48          0.90         0.39 o                         
  10   6   3          0.19         -0.18         0.36 o                         
  11   6   3          5.25          4.46         0.72 o                         
   0   7   3         74.92         74.35         1.85 o                         
   1   7   3          8.10          7.82         0.47 o                         
   2   7   3          1.94          1.91         0.26 o                         
   3   7   3          8.30          8.39         0.51 o                         
   4   7   3         16.47         15.48         0.65 o                         
   5   7   3         37.67         36.78         1.02 o                         
   6   7   3          9.25          9.66         0.55 o                         
   7   7   3         18.00         18.28         0.75 o                         
   8   7   3          4.51          4.86         0.57 o                         
   9   7   3         17.64         20.12         1.08 o                         
   1   8   3         26.53         26.67         0.90 o                         
   2   8   3          0.23          0.05         0.30 o                         
   3   8   3          5.11          5.52         0.50 o                         
   4   8   3          0.47          0.32         0.31 o                         
   5   8   3          7.51          8.53         0.60 o                         
   6   8   3          0.02          0.16         0.32 o                         
   7   8   3         24.49         25.20         1.39 o                         
   0   9   3          0.60          0.75         0.63 o                         
   1   9   3          5.62          6.99         0.55 o                         
   2   9   3          0.45          0.66         0.67 o                         
   3   9   3          0.16          1.33         1.47 o                         
   4   9   3          0.99         -0.12         0.64 o                         
   0   0   4        162.22        171.57         4.88 o                         
   1   0   4         85.62         84.54         1.25 o                         
   2   0   4        113.24        119.77         1.51 o                         
   3   0   4        671.45        671.83         9.06 o                         
   4   0   4          2.17          2.04         0.13 o                         
   5   0   4         18.97         19.09         0.42 o                         
   6   0   4          1.00          1.95         0.17 o                         
   7   0   4         87.38         90.85         1.24 o                         
   8   0   4         34.57         31.55         0.67 o                         
   9   0   4          6.80          6.26         0.39 o                         
  10   0   4        124.38        128.60         3.04 o                         
  11   0   4         46.68         44.91         1.81 o                         
  12   0   4          0.49          0.03         0.51 o                         
  13   0   4          0.30         -0.14         0.52 o                         
  14   0   4         39.90         41.60         3.14 o                         
   1   1   4         47.40         47.66         0.61 o                         
   2   1   4        256.25        248.98         2.11 o                         
   3   1   4          7.40          7.45         0.13 o                         
   4   1   4        246.31        275.14         2.82 o                         
   5   1   4        134.02        141.60         1.27 o                         
   6   1   4        236.73        232.92         2.43 o                         
   7   1   4          4.31          4.51         0.19 o                         
   8   1   4          9.07          8.61         0.29 o                         
   9   1   4          3.44          2.88         0.19 o                         
  10   1   4          7.87          7.35         0.36 o                         
  11   1   4          2.49          2.11         0.39 o                         
  12   1   4          7.28          5.54         0.56 o                         
  13   1   4         42.05         44.62         1.48 o                         
  14   1   4         20.82         22.54         1.66 o                         
   0   2   4        356.39        382.75         4.40 o                         
   1   2   4        100.54        100.14         1.05 o                         
   2   2   4         70.55         72.31         0.75 o                         
   3   2   4        539.99        520.17         4.85 o                         
   4   2   4         12.34         11.55         0.25 o                         
   5   2   4        465.30        459.11         5.16 o                         
   6   2   4        191.20        190.76         2.39 o                         
   7   2   4          1.45          1.30         0.15 o                         
   8   2   4         41.97         39.13         0.66 o                         
   9   2   4        117.21        118.56         1.97 o                         
  10   2   4         65.85         66.49         1.64 o                         
  11   2   4         17.77         18.08         0.78 o                         
  12   2   4          5.45          5.50         0.56 o                         
  13   2   4          1.41          0.65         0.44 o                         
  14   2   4          4.36          2.06         0.86 o                         
   1   3   4        208.55        210.58         2.08 o                         
   2   3   4        216.48        209.06         2.28 o                         
   3   3   4        136.78        134.92         1.44 o                         
   4   3   4         21.74         20.90         0.35 o                         
   5   3   4         78.28         74.44         0.78 o                         
   6   3   4         41.64         39.45         0.59 o                         
   7   3   4        167.16        164.25         2.02 o                         
   8   3   4          0.01          0.09         0.17 o                         
   9   3   4         11.97         11.43         0.46 o                         
  10   3   4          0.26          0.26         0.23 o                         
  11   3   4          0.49          0.67         0.48 o                         
  12   3   4          5.28          5.03         0.59 o                         
  13   3   4          0.25          0.70         0.55 o                         
   0   4   4         88.89         81.17         1.16 o                         
   1   4   4         68.50         71.38         0.85 o                         
   2   4   4         52.79         53.77         0.56 o                         
   3   4   4          0.29          0.20         0.11 o                         
   4   4   4          0.26          0.08         0.13 o                         
   5   4   4         54.49         51.84         0.76 o                         
   6   4   4         79.26         79.97         1.09 o                         
   7   4   4          1.44          1.22         0.19 o                         
   8   4   4         25.01         26.30         0.73 o                         
   9   4   4          3.59          4.88         0.41 o                         
  10   4   4          6.35          6.75         0.50 o                         
  11   4   4          1.53          1.69         0.34 o                         
  12   4   4          0.16         -0.02         0.37 o                         
   1   5   4        144.24        145.40         1.60 o                         
   2   5   4        307.78        302.64         4.00 o                         
   3   5   4         63.81         64.62         1.20 o                         
   4   5   4          8.20          9.59         0.40 o                         
   5   5   4         13.44         13.38         0.48 o                         
   6   5   4          0.13          0.06         0.19 o                         
   7   5   4         26.35         25.22         0.79 o                         
   8   5   4          5.66          6.11         0.44 o                         
   9   5   4          7.09          8.34         0.58 o                         
  10   5   4         20.68         21.74         0.92 o                         
  11   5   4         37.67         42.47         1.41 o                         
   0   6   4         13.75         11.92         0.79 o                         
   1   6   4         30.66         29.94         0.76 o                         
   2   6   4         44.93         44.10         1.01 o                         
   3   6   4          2.95          2.83         0.29 o                         
   4   6   4          0.14         -0.06         0.24 o                         
   5   6   4         33.44         32.43         0.88 o                         
   6   6   4         63.55         65.20         1.66 o                         
   7   6   4          1.36          1.36         0.30 o                         
   8   6   4          7.49          7.08         0.55 o                         
   9   6   4          4.89          4.76         0.49 o                         
  10   6   4          0.67          0.29         0.37 o                         
   1   7   4         22.89         22.65         0.87 o                         
   2   7   4         16.89         16.89         0.77 o                         
   3   7   4         35.15         34.42         1.18 o                         
   4   7   4         19.25         20.25         0.83 o                         
   5   7   4         21.61         22.85         0.89 o                         
   6   7   4          1.85          1.62         0.29 o                         
   7   7   4         24.26         24.62         0.84 o                         
   8   7   4          0.21          0.02         0.32 o                         
   9   7   4          2.10          1.17         0.65 o                         
   0   8   4          0.56          1.03         0.40 o                         
   1   8   4          0.46          0.32         0.28 o                         
   2   8   4          2.64          2.44         0.37 o                         
   3   8   4         28.77         29.59         1.00 o                         
   4   8   4          0.13         -0.18         0.30 o                         
   5   8   4         29.32         31.04         1.10 o                         
   6   8   4          7.61          7.17         0.59 o                         
   1   9   4          0.06         -1.07         1.07 o                         
   2   9   4          5.35          4.25         1.02 o                         
   1   0   5        484.55        484.97         8.26 o                         
   2   0   5        730.41        755.70        11.81 o                         
   3   0   5         46.46         43.63         0.64 o                         
   4   0   5        395.52        403.22         5.63 o                         
   5   0   5        445.64        456.24         6.14 o                         
   6   0   5          0.04          0.00         0.16 o                         
   7   0   5        296.01        299.88         5.10 o                         
   8   0   5          0.51          0.68         0.22 o                         
   9   0   5          5.91          6.55         0.50 o                         
  10   0   5         27.19         27.16         1.10 o                         
  11   0   5         91.76         95.63         2.71 o                         
  12   0   5         40.69         37.48         2.04 o                         
  13   0   5         29.44         28.85         1.85 o                         
   0   1   5        251.05        269.70         5.40 o                         
   1   1   5        128.80        123.15         1.32 o                         
   2   1   5        304.86        317.36         3.55 o                         
   3   1   5         66.54         67.11         0.78 o                         
   4   1   5          5.81          6.70         0.17 o                         
   5   1   5         10.45         10.37         0.22 o                         
   6   1   5        256.50        262.44         2.84 o                         
   7   1   5          0.15          0.14         0.14 o                         
   8   1   5         44.04         45.37         1.01 o                         
   9   1   5          3.20          3.64         0.29 o                         
  10   1   5          0.20          0.05         0.25 o                         
  11   1   5          0.34          0.31         0.28 o                         
  12   1   5          5.37          5.65         0.60 o                         
  13   1   5          0.00         -0.16         0.39 o                         
   1   2   5        333.09        332.80         3.74 o                         
   2   2   5        206.00        212.91         2.38 o                         
   3   2   5          0.53          0.58         0.09 o                         
   4   2   5        138.43        143.37         1.85 o                         
   5   2   5         13.43         12.88         0.32 o                         
   6   2   5         17.65         17.26         0.44 o                         
   7   2   5         32.39         31.76         0.61 o                         
   8   2   5          1.36          0.83         0.19 o                         
   9   2   5         77.54         76.11         1.37 o                         
  10   2   5          1.60          1.25         0.36 o                         
  11   2   5         13.51         13.53         0.74 o                         
  12   2   5         11.03         10.88         0.76 o                         
  13   2   5          9.28         11.53         1.00 o                         
   0   3   5          0.09          0.22         0.11 o                         
   1   3   5        252.17        254.61         2.79 o                         
   2   3   5         15.46         16.75         0.29 o                         
   3   3   5        612.43        611.79         6.28 o                         
   4   3   5          2.75          2.53         0.18 o                         
   5   3   5         65.55         61.47         0.91 o                         
   6   3   5         29.54         27.98         0.56 o                         
   7   3   5          6.48          5.93         0.31 o                         
   8   3   5          0.89          0.67         0.21 o                         
   9   3   5         26.16         24.92         0.98 o                         
  10   3   5          9.16          9.57         0.62 o                         
  11   3   5         25.88         25.02         1.03 o                         
  12   3   5          2.84          2.71         0.49 o                         
  13   3   5          0.05          1.15         1.02 o                         
   1   4   5         10.23         10.84         0.28 o                         
   2   4   5         15.35         14.25         0.32 o                         
   3   4   5          0.45          0.43         0.12 o                         
   4   4   5         11.99         11.36         0.37 o                         
   5   4   5         30.90         31.32         0.61 o                         
   6   4   5         60.19         59.26         0.88 o                         
   7   4   5         38.45         38.79         0.85 o                         
   8   4   5          0.67          0.78         0.26 o                         
   9   4   5         11.01         11.28         0.67 o                         
  10   4   5          2.84          2.73         0.45 o                         
  11   4   5         32.34         33.63         1.47 o                         
  12   4   5          2.73          2.88         0.98 o                         
   0   5   5         53.18         57.43         1.40 o                         
   1   5   5          0.02         -0.18         0.18 o                         
   2   5   5          2.58          1.81         0.20 o                         
   3   5   5          5.34          5.56         0.34 o                         
   4   5   5          1.09          0.41         0.20 o                         
   5   5   5         24.42         22.50         0.71 o                         
   6   5   5          0.01          0.24         0.23 o                         
   7   5   5          1.01          0.82         0.22 o                         
   8   5   5         25.99         26.75         0.93 o                         
   9   5   5         29.57         30.38         1.24 o                         
  10   5   5         15.13         16.19         0.96 o                         
  11   5   5          4.48          8.88         1.53 o                         
   1   6   5          0.00          0.29         0.22 o                         
   2   6   5          3.73          3.43         0.34 o                         
   3   6   5          0.00         -0.20         0.23 o                         
   4   6   5          1.72          1.40         0.28 o                         
   5   6   5         10.01          9.37         0.52 o                         
   6   6   5         42.84         45.36         1.12 o                         
   7   6   5          8.02          8.23         0.55 o                         
   8   6   5          0.19         -0.12         0.36 o                         
   9   6   5          9.39          9.73         0.76 o                         
  10   6   5         10.35         10.18         1.53 o                         
   0   7   5         18.18         17.67         1.12 o                         
   1   7   5         34.20         34.40         1.18 o                         
   2   7   5          0.24          0.38         0.28 o                         
   3   7   5         80.46         81.88         1.78 o                         
   4   7   5          0.06         -0.32         0.32 o                         
   5   7   5         13.69         14.30         0.71 o                         
   6   7   5          2.08          2.06         0.37 o                         
   7   7   5          0.00         -0.05         0.32 o                         
   8   7   5          7.77          8.76         0.92 o                         
   1   8   5         18.30         18.82         0.94 o                         
   2   8   5          3.34          3.62         0.44 o                         
   3   8   5          0.00          0.48         0.37 o                         
   4   8   5          0.07          0.25         0.33 o                         
   5   8   5          0.35          0.27         0.53 o                         
   0   0   6        523.55        496.93         5.83 o                         
   1   0   6         11.95         13.41         0.45 o                         
   2   0   6          8.56          9.05         0.30 o                         
   3   0   6          5.57          5.55         0.24 o                         
   4   0   6         12.78         12.09         0.40 o                         
   5   0   6        113.90        112.18         1.68 o                         
   6   0   6         27.28         27.16         0.74 o                         
   7   0   6         11.73         10.08         0.54 o                         
   8   0   6         58.49         53.64         1.46 o                         
   9   0   6        129.65        127.59         3.13 o                         
  10   0   6          4.60          4.87         0.53 o                         
  11   0   6          5.70          6.75         0.89 o                         
  12   0   6          1.30          1.17         0.59 o                         
   1   1   6         34.99         36.20         0.50 o                         
   2   1   6        286.16        288.51         3.36 o                         
   3   1   6          1.97          2.41         0.14 o                         
   4   1   6          1.30          2.00         0.15 o                         
   5   1   6         22.61         22.84         0.50 o                         
   6   1   6         29.15         27.47         0.61 o                         
   7   1   6         81.63         76.47         1.11 o                         
   8   1   6          3.17          3.37         0.30 o                         
   9   1   6         25.67         26.02         0.83 o                         
  10   1   6         24.44         23.06         0.80 o                         
  11   1   6         61.33         60.20         1.49 o                         
  12   1   6          0.02         -0.33         0.43 o                         
   0   2   6         54.86         58.50         1.13 o                         
   1   2   6        243.66        244.60         2.73 o                         
   2   2   6         12.59         12.22         0.27 o                         
   3   2   6        561.06        555.43         5.50 o                         
   4   2   6          0.92          0.58         0.13 o                         
   5   2   6         25.18         25.44         0.55 o                         
   6   2   6         43.80         45.24         0.76 o                         
   7   2   6         11.64         10.59         0.42 o                         
   8   2   6          1.39          0.80         0.23 o                         
   9   2   6         14.29         14.16         0.67 o                         
  10   2   6          9.30          9.40         0.61 o                         
  11   2   6         27.29         26.66         1.00 o                         
  12   2   6          8.58          9.58         0.77 o                         
   1   3   6        134.38        129.14         1.36 o                         
   2   3   6         11.85         10.88         0.29 o                         
   3   3   6          7.80          7.08         0.26 o                         
   4   3   6          0.40          0.19         0.14 o                         
   5   3   6          0.23          0.06         0.15 o                         
   6   3   6          0.02         -0.08         0.20 o                         
   7   3   6         10.12          9.72         0.46 o                         
   8   3   6          7.73          6.96         0.50 o                         
   9   3   6         65.60         64.64         1.49 o                         
  10   3   6          0.80          1.26         0.37 o                         
  11   3   6          1.67          1.37         0.41 o                         
  12   3   6          2.05          2.53         0.72 o                         
   0   4   6          0.17          0.21         0.16 o                         
   1   4   6         89.13         89.08         0.99 o                         
   2   4   6          9.57         10.03         0.31 o                         
   3   4   6          1.92          1.67         0.18 o                         
   4   4   6          0.11          0.30         0.17 o                         
   5   4   6         32.58         32.12         0.77 o                         
   6   4   6          0.00         -0.19         0.21 o                         
   7   4   6          8.41          8.08         0.56 o                         
   8   4   6          4.94          5.47         0.49 o                         
   9   4   6          0.01          0.02         0.31 o                         
  10   4   6         20.31         19.16         0.96 o                         
  11   4   6          2.19          2.03         0.55 o                         
   1   5   6         24.45         24.52         0.72 o                         
   2   5   6         11.62         11.67         0.50 o                         
   3   5   6         40.93         41.01         0.94 o                         
   4   5   6         79.35         80.65         1.58 o                         
   5   5   6        143.32        143.56         1.91 o                         
   6   5   6          0.26          0.39         0.27 o                         
   7   5   6         43.68         44.04         1.15 o                         
   8   5   6          0.00          0.03         0.33 o                         
   9   5   6         10.66         11.35         0.82 o                         
  10   5   6          0.02         -0.44         0.44 o                         
   0   6   6          2.13          2.19         0.49 o                         
   1   6   6         46.85         48.76         1.65 o                         
   2   6   6         22.63         23.52         0.82 o                         
   3   6   6          4.63          4.58         0.42 o                         
   4   6   6          0.73          0.18         0.27 o                         
   5   6   6          4.94          4.35         0.43 o                         
   6   6   6          9.21          9.73         0.57 o                         
   7   6   6          6.71          7.97         0.58 o                         
   8   6   6          1.58          2.09         0.62 o                         
   9   6   6          0.94          2.32         0.90 o                         
   1   7   6         32.00         33.62         1.21 o                         
   2   7   6          0.54          0.39         0.32 o                         
   3   7   6          1.33          1.05         0.38 o                         
   4   7   6         11.39         11.46         0.67 o                         
   5   7   6          0.02          0.13         0.28 o                         
   6   7   6          0.41          0.63         0.30 o                         
   7   7   6          6.65          5.22         1.14 o                         
   0   8   6          0.30          0.44         0.84 o                         
   1   8   6         11.94         13.04         1.43 o                         
   2   8   6          0.04         -0.99         1.47 o                         
   3   8   6         23.33         23.70         1.87 o                         
   1   0   7        105.02        101.61         1.49 o                         
   2   0   7        391.96        407.82         7.43 o                         
   3   0   7         37.72         37.89         0.74 o                         
   4   0   7        139.05        139.61         2.52 o                         
   5   0   7        304.71        310.63         6.22 o                         
   6   0   7          0.41          0.23         0.26 o                         
   7   0   7          7.15          6.76         0.54 o                         
   8   0   7          1.37          1.84         0.40 o                         
   9   0   7          5.63          5.50         0.57 o                         
  10   0   7         15.55         15.01         0.92 o                         
  11   0   7          3.22          1.96         0.53 o                         
  12   0   7         11.15         12.90         1.74 o                         
   0   1   7         61.25         61.19         1.14 o                         
   1   1   7         36.72         36.62         0.56 o                         
   2   1   7          3.08          2.86         0.16 o                         
   3   1   7         17.08         16.51         0.39 o                         
   4   1   7          0.37          0.28         0.14 o                         
   5   1   7          5.98          5.63         0.28 o                         
   6   1   7         12.35         12.16         0.49 o                         
   7   1   7         20.25         19.75         0.65 o                         
   8   1   7          4.95          5.61         0.45 o                         
   9   1   7         14.42         13.01         0.63 o                         
  10   1   7         57.55         57.86         1.33 o                         
  11   1   7         13.93         13.21         0.73 o                         
  12   1   7          2.94          3.93         0.76 o                         
   1   2   7         57.70         55.90         0.70 o                         
   2   2   7         65.40         62.45         0.88 o                         
   3   2   7          2.93          2.63         0.18 o                         
   4   2   7          0.00          0.25         0.16 o                         
   5   2   7          0.00          0.11         0.17 o                         
   6   2   7          3.61          3.12         0.28 o                         
   7   2   7         78.89         78.25         1.40 o                         
   8   2   7         10.53         11.14         0.56 o                         
   9   2   7         23.29         24.38         0.93 o                         
  10   2   7          1.15          0.85         0.31 o                         
  11   2   7          9.72          8.93         0.58 o                         
   0   3   7          0.58          0.81         0.19 o                         
   1   3   7          4.66          4.30         0.23 o                         
   2   3   7         11.76         11.24         0.35 o                         
   3   3   7         64.41         64.37         0.85 o                         
   4   3   7          2.37          2.44         0.21 o                         
   5   3   7         32.15         32.13         0.82 o                         
   6   3   7         81.87         81.35         1.40 o                         
   7   3   7          7.23          8.14         0.51 o                         
   8   3   7          1.06          0.42         0.27 o                         
   9   3   7         12.22         12.40         0.67 o                         
  10   3   7         42.54         41.22         1.34 o                         
  11   3   7          0.68         -0.47         0.47 o                         
   1   4   7         46.36         48.52         0.74 o                         
   2   4   7        100.24        100.44         1.35 o                         
   3   4   7         34.02         34.44         0.71 o                         
   4   4   7          7.49          7.27         0.39 o                         
   5   4   7          0.64          0.57         0.25 o                         
   6   4   7          0.14         -0.28         0.28 o                         
   7   4   7          4.03          3.48         0.36 o                         
   8   4   7          3.06          3.42         0.41 o                         
   9   4   7          0.27          0.09         0.32 o                         
  10   4   7          3.17          2.90         0.48 o                         
   0   5   7         87.54         87.90         2.48 o                         
   1   5   7         58.96         60.69         1.23 o                         
   2   5   7          4.30          5.31         0.45 o                         
   3   5   7         10.67         11.13         0.57 o                         
   4   5   7          1.79          2.17         0.30 o                         
   5   5   7          0.40         -0.03         0.23 o                         
   6   5   7          1.08          1.08         0.26 o                         
   7   5   7         10.22         10.85         0.67 o                         
   8   5   7         17.37         18.33         0.88 o                         
   9   5   7         29.16         28.44         1.72 o                         
   1   6   7          6.37          6.60         0.53 o                         
   2   6   7         72.13         75.12         1.70 o                         
   3   6   7         27.62         29.69         1.08 o                         
   4   6   7          7.68          7.89         0.64 o                         
   5   6   7          3.12          2.76         0.43 o                         
   6   6   7          1.33          0.73         0.40 o                         
   7   6   7          0.01          0.20         0.41 o                         
   0   7   7          4.21          3.89         0.67 o                         
   1   7   7          0.01         -0.51         0.51 o                         
   2   7   7          1.68          1.11         0.57 o                         
   3   7   7         24.13         26.05         1.13 o                         
   4   7   7          0.11          0.03         0.61 o                         
   5   7   7         13.38         11.66         1.31 o                         
   0   0   8         21.22         18.62         0.93 o                         
   1   0   8        266.65        261.18         4.45 o                         
   2   0   8         85.69         87.48         2.06 o                         
   3   0   8         70.44         67.10         1.91 o                         
   4   0   8          6.77          7.58         0.67 o                         
   5   0   8          3.02          3.20         0.58 o                         
   6   0   8         38.68         38.70         1.76 o                         
   7   0   8         27.49         25.54         1.20 o                         
   8   0   8         37.17         40.00         1.57 o                         
   9   0   8         42.43         37.18         1.78 o                         
  10   0   8         29.50         29.07         1.44 o                         
  11   0   8         18.00         18.16         1.60 o                         
   1   1   8         43.85         42.72         0.71 o                         
   2   1   8         33.96         31.19         0.67 o                         
   3   1   8        106.84        102.31         1.41 o                         
   4   1   8        103.68        101.14         1.55 o                         
   5   1   8         25.79         23.47         0.91 o                         
   6   1   8          1.51          1.50         0.30 o                         
   7   1   8          4.40          4.84         0.41 o                         
   8   1   8          4.22          4.45         0.40 o                         
   9   1   8         18.91         19.16         0.78 o                         
  10   1   8          1.83          1.62         0.33 o                         
  11   1   8          0.47          0.96         0.44 o                         
   0   2   8         61.56         64.28         1.33 o                         
   1   2   8         31.37         31.13         0.66 o                         
   2   2   8          1.27          0.93         0.18 o                         
   3   2   8          7.89          7.34         0.39 o                         
   4   2   8         39.33         41.42         0.97 o                         
   5   2   8         48.28         49.33         1.29 o                         
   6   2   8         26.55         27.82         1.01 o                         
   7   2   8         16.47         16.32         0.75 o                         
   8   2   8          0.23          0.61         0.32 o                         
   9   2   8          2.71          3.54         0.41 o                         
  10   2   8         17.49         20.88         0.92 o                         
   1   3   8          1.48          0.96         0.24 o                         
   2   3   8          0.01         -0.08         0.18 o                         
   3   3   8         17.00         15.14         0.54 o                         
   4   3   8          1.78          1.89         0.27 o                         
   5   3   8         10.36         10.53         0.60 o                         
   6   3   8          1.61          1.16         0.34 o                         
   7   3   8         36.26         37.91         1.23 o                         
   8   3   8          1.66          1.84         0.34 o                         
   9   3   8          1.31          1.19         0.39 o                         
  10   3   8          2.91          4.11         1.42 o                         
   0   4   8          9.12          9.03         0.64 o                         
   1   4   8          7.90          7.48         0.43 o                         
   2   4   8          0.72          0.51         0.24 o                         
   3   4   8         42.33         43.87         1.04 o                         
   4   4   8         11.54         11.45         0.61 o                         
   5   4   8          1.14          1.21         0.37 o                         
   6   4   8          1.35          1.38         0.31 o                         
   7   4   8          2.12          1.69         0.43 o                         
   8   4   8         26.37         30.12         1.06 o                         
   9   4   8          0.13         -0.24         0.82 o                         
   1   5   8         13.26         13.60         0.61 o                         
   2   5   8         70.59         74.78         1.43 o                         
   3   5   8          1.21          1.01         0.30 o                         
   4   5   8         33.72         33.39         1.12 o                         
   5   5   8         20.78         21.87         0.83 o                         
   6   5   8         16.15         18.28         0.90 o                         
   7   5   8          0.30          0.63         0.44 o                         
   0   6   8         12.14         12.13         0.99 o                         
   1   6   8          0.45          0.23         0.28 o                         
   2   6   8          1.81          1.50         0.34 o                         
   3   6   8          5.01          4.66         0.47 o                         
   4   6   8          2.91          3.44         0.48 o                         
   5   6   8          0.15         -0.40         0.49 o                         
   6   6   8          0.17          0.05         1.09 o                         
   1   7   8          5.32          4.30         1.51 o                         
   1   0   9          1.18          1.08         0.32 o                         
   2   0   9         69.41         68.52         1.94 o                         
   3   0   9         18.78         17.10         1.00 o                         
   4   0   9         54.53         56.23         2.05 o                         
   5   0   9          0.61          0.36         0.64 o                         
   6   0   9         59.56         55.11         2.39 o                         
   7   0   9          3.30          4.33         0.90 o                         
   8   0   9         27.01         27.64         1.78 o                         
   9   0   9          6.80          7.02         0.99 o                         
   0   1   9         13.74         13.06         0.78 o                         
   1   1   9          0.34          0.26         0.24 o                         
   2   1   9          5.30          5.22         0.39 o                         
   3   1   9         26.29         24.30         0.87 o                         
   4   1   9         21.16         20.68         0.89 o                         
   5   1   9         13.03         11.94         0.71 o                         
   6   1   9          8.04          9.26         0.68 o                         
   7   1   9          3.40          3.19         0.46 o                         
   8   1   9         55.58         55.74         1.59 o                         
   9   1   9          1.02          1.19         0.39 o                         
   1   2   9         14.40         12.88         0.62 o                         
   2   2   9         26.22         27.18         0.78 o                         
   3   2   9          4.92          4.73         0.39 o                         
   4   2   9          3.03          2.56         0.33 o                         
   5   2   9         14.32         16.02         0.82 o                         
   6   2   9          6.01          6.18         0.54 o                         
   7   2   9          4.89          4.73         0.49 o                         
   8   2   9          0.02         -0.30         0.36 o                         
   9   2   9          3.22          4.09         1.05 o                         
   0   3   9         82.40         87.34         2.01 o                         
   1   3   9          1.92          1.99         0.29 o                         
   2   3   9          0.52          0.52         0.28 o                         
   3   3   9          5.14          5.10         0.41 o                         
   4   3   9         37.73         39.87         1.19 o                         
   5   3   9          1.77          1.23         0.34 o                         
   6   3   9          0.44          0.40         0.35 o                         
   7   3   9          0.11          0.05         0.34 o                         
   8   3   9          0.24          0.86         0.54 o                         
   1   4   9          4.80          4.99         0.40 o                         
   2   4   9          3.37          3.06         0.38 o                         
   3   4   9          0.23          0.18         0.32 o                         
   4   4   9         60.36         67.38         2.07 o                         
   5   4   9          2.28          1.76         0.36 o                         
   6   4   9          1.32          1.54         0.36 o                         
   7   4   9          2.86          2.87         0.97 o                         
   0   5   9          0.11          0.13         0.38 o                         
   1   5   9         14.09         13.48         0.67 o                         
   2   5   9         55.61         62.30         1.64 o                         
   3   5   9         14.24         15.38         0.84 o                         
   4   5   9          2.87          2.59         0.42 o                         
   5   5   9          3.04          4.68         0.90 o                         
   1   6   9          0.18         -0.32         0.55 o                         
   2   6   9          1.16          2.91         1.01 o                         
   3   6   9          0.81         -1.07         1.07 o                         
   0   0  10         16.25         17.54         1.91 o                         
   1   0  10          2.52          2.08         0.50 o                         
   2   0  10         91.95         86.11         2.34 o                         
   3   0  10         14.48         13.62         0.94 o                         
   4   0  10          2.62          2.26         0.59 o                         
   5   0  10         31.75         29.78         1.79 o                         
   6   0  10        107.75        112.06         3.24 o                         
   7   0  10          2.69          3.98         0.81 o                         
   1   1  10          3.61          3.81         0.42 o                         
   2   1  10          3.55          2.97         0.38 o                         
   3   1  10         35.34         38.28         1.11 o                         
   4   1  10         40.83         39.40         1.22 o                         
   5   1  10          1.89          1.04         0.42 o                         
   6   1  10          1.02          1.29         0.41 o                         
   7   1  10          7.75          9.07         0.71 o                         
   0   2  10         29.92         29.72         1.46 o                         
   1   2  10          2.04          2.33         0.34 o                         
   2   2  10          0.37         -0.33         0.33 o                         
   3   2  10          3.48          3.52         0.43 o                         
   4   2  10          2.97          3.77         0.41 o                         
   5   2  10         19.59         20.42         1.01 o                         
   6   2  10          0.20          0.67         0.38 o                         
   7   2  10          0.39          1.21         1.19 o                         
   1   3  10          0.22         -0.36         0.36 o                         
   2   3  10         15.46         16.39         0.73 o                         
   3   3  10         19.02         20.46         0.89 o                         
   4   3  10         10.67         11.44         0.79 o                         
   5   3  10          2.76          3.95         0.55 o                         
   6   3  10          0.01          0.70         0.91 o                         
   0   4  10         28.06         29.35         1.47 o                         
   1   4  10          0.46          0.71         0.39 o                         
   2   4  10          2.01          1.22         0.39 o                         
   3   4  10         10.14          9.90         0.70 o                         
   4   4  10          0.14          0.52         0.61 o                         
   1   5  10          0.08         -1.57         1.57 o                         
   1   0  11          1.99          3.21         0.70 o                         
   2   0  11         56.76         55.21         2.46 o                         
   3   0  11          0.45         -0.48         0.78 o                         
   4   0  11          0.15          0.60         0.57 o                         
   5   0  11          5.96         10.32         1.57 o                         
   0   1  11         74.28         71.97         2.83 o                         
   1   1  11          2.50          2.28         0.43 o                         
   2   1  11          0.46          0.12         0.33 o                         
   3   1  11          0.72          0.46         0.45 o                         
   4   1  11         14.99         17.83         1.45 o                         
   5   1  11          2.58         -0.59         1.02 o                         
   1   2  11          4.99          5.82         0.46 o                         
   2   2  11          1.18          1.05         0.38 o                         
   3   2  11          5.56          4.30         0.62 o                         
   4   2  11         48.08         47.96         4.69 o                         
   0   3  11          0.66          0.30         0.69 o                         
   1   3  11          0.02         -0.41         0.41 o                         
   2   3  11          3.77          1.89         0.62 o                         
                                                                                
